# Supplementary material for: Impact and characterization of serial structural variations across humans and great apes
Source: Nat Commun. 2024 Sep 13;15:8007. doi: 10.1038/s41467-024-52027-9 (PMC11393467; doi:10.1038/s41467-024-52027-9)
Supplement: Supplementary file 4 — Supplementary Data 1-4 [file 41467_2024_52027_MOESM4_ESM.zip]

Archive with 5 entries (4 files):
- Supplementary_Datasets_S1-S4/
- Supplementary_Datasets_S1-S4/Supplementary Dataset S1_ location of human sSVs.xlsx
- Supplementary_Datasets_S1-S4/Supplementary Dataset S2_ NAHRwhal calls in 336 regions of interest.xlsx
- Supplementary_Datasets_S1-S4/Supplementary Dataset S3_ Genomic elements overlapping with sSVs (inversions, cdups, mcnvs).xlsx
- Supplementary_Datasets_S1-S4/Supplementary Dataset S4_ NAHRwhal calls in 48 mCNV-associated regions of interest.xlsx
