# Supplementary material for: Impact and characterization of serial structural variations across humans and great apes
Source: Nat Commun. 2024 Sep 13;15:8007. doi: 10.1038/s41467-024-52027-9 (PMC11393467; doi:10.1038/s41467-024-52027-9)
Supplement: Supplementary file 4 — Supplementary Data 1-4 [file 41467_2024_52027_MOESM4_ESM.zip › Supplementary_Datasets_S1-S4/Supplementary Dataset S2_ NAHRwhal calls in 336 regions of interest.xlsx]

## Sheet: README
Detailed results of identifying sSVs in 336 loci in 61 assemblies with NAHRwhals
Genotypes reported w.r.t. chm13-T2T. Tested samples: 56 human haplotypes, hg38 reference, 4 great-ape haplotypes
seqname_chm13	chromosome name in chm13-T2T coordinates
start_chm13	start coordinate in chm13-T2T coordinates
end_chm13	end coordinate in chm13-T2T coordinates
seqname_hg38	chromosome name in hg38 coordinates
start_hg38	start coordinate in hg38 coordinates
end_hg38	end coordinate in hg38coordinates
band	touching chromosome bands (hg38)
sample	haplotype sample
width_hg38	width in hg38 coordinates
score_ref	Percent sequence identity: reference vs alt
score_mut	Percent sequence identity: reference vs alt [mutated]
top_mut	name of best-scoring SV
result	classification of best scoring SV
overlapping_svs	are any SVs overlapping? [T/F]
cluttered_boundaries	are alignment edges clearly defined? [T/F]

## Sheet: 2A
seqname_chm13	start_chm13	end_chm13	seqname_hg38	start_hg38	end_hg38	band	sample	width_hg38	score_ref	score_mut	top_mut	result	overlapping_svs	cluttered_boundaries
CP068277.2	12374571	13023028	chr1	12830558	13581114	1p36.21	GM19129.asm.dip.hap1.p_ctg	750556	96.923	100	21_25_inv	1	FALSE	FALSE
CP068277.2	12374571	13023028	chr1	12830558	13581114	1p36.21	GM19129.asm.dip.hap2.p_ctg	750556	76.636	100	2_24_inv+4_25_del	2	TRUE	FALSE
CP068277.2	12374571	13023028	chr1	12830558	13581114	1p36.21	GM19434.asm.hic.hap1.p_ctg	750556	97.015	97.015	ref	Not explained	FALSE	FALSE
CP068277.2	12374571	13023028	chr1	12830558	13581114	1p36.21	GM19434.asm.hic.hap2.p_ctg	750556	93.525	93.525	ref	Not explained	FALSE	FALSE
CP068277.2	12374571	13023028	chr1	12830558	13581114	1p36.21	HG00171.asm.bp.hap1.p_ctg	750556	95.522	95.522	ref	Not explained	FALSE	FALSE
CP068277.2	12374571	13023028	chr1	12830558	13581114	1p36.21	HG00171.asm.bp.hap2.p_ctg	750556	100	100	ref	0	FALSE	FALSE
CP068277.2	12374571	13023028	chr1	12830558	13581114	1p36.21	HG00512_hgsvc_pbsq2-ccs_1000-hifiasm.h1-un	750556	95.312	98.438	22_26_inv	1	FALSE	FALSE
CP068277.2	12374571	13023028	chr1	12830558	13581114	1p36.21	HG00512_hgsvc_pbsq2-ccs_1000-hifiasm.h2-un	750556	79.279	92	20_24_inv+1_10_del	Not explained	FALSE	FALSE
CP068277.2	12374571	13023028	chr1	12830558	13581114	1p36.21	HG00513_hgsvc_pbsq2-ccs_1000-hifiasm.h1-un	750556	95.522	95.522	ref	Not explained	FALSE	FALSE
CP068277.2	12374571	13023028	chr1	12830558	13581114	1p36.21	HG00513_hgsvc_pbsq2-ccs_1000-hifiasm.h2-un	750556	0	0	ref	Contig-break	FALSE	FALSE
CP068277.2	12374571	13023028	chr1	12830558	13581114	1p36.21	HG00514_hgsvc_pbsq2-ccs_1000-hifiasm.h1-un	750556	0	0	ref	Contig-break	FALSE	FALSE
CP068277.2	12374571	13023028	chr1	12830558	13581114	1p36.21	HG00514_hgsvc_pbsq2-ccs_1000-hifiasm.h2-un	750556	0	0	ref	Contig-break	FALSE	FALSE
CP068277.2	12374571	13023028	chr1	12830558	13581114	1p36.21	HG00731_hgsvc_pbsq2-ccs_1000-hifiasm.h1-un	750556	0	0	ref	Contig-break	FALSE	FALSE
CP068277.2	12374571	13023028	chr1	12830558	13581114	1p36.21	HG00731_hgsvc_pbsq2-ccs_1000-hifiasm.h2-un	750556	0	0	ref	Contig-break	FALSE	FALSE
CP068277.2	12374571	13023028	chr1	12830558	13581114	1p36.21	HG00732_hgsvc_pbsq2-ccs_1000-hifiasm.h1-un	750556	100	100	ref	0	FALSE	FALSE
CP068277.2	12374571	13023028	chr1	12830558	13581114	1p36.21	HG00732_hgsvc_pbsq2-ccs_1000-hifiasm.h2-un	750556	92.424	92.424	ref	Not explained	FALSE	FALSE
CP068277.2	12374571	13023028	chr1	12830558	13581114	1p36.21	HG00733_hgsvc_pbsq2-ccs_1000-hifiasm.h1-un	750556	92.424	92.424	ref	Not explained	FALSE	FALSE
CP068277.2	12374571	13023028	chr1	12830558	13581114	1p36.21	HG00733_hgsvc_pbsq2-ccs_1000-hifiasm.h2-un	750556	95.522	95.522	ref	Not explained	FALSE	FALSE
CP068277.2	12374571	13023028	chr1	12830558	13581114	1p36.21	HG00864.asm.bp.hap1.p_ctg	750556	0	0	ref	Not explained	FALSE	TRUE
CP068277.2	12374571	13023028	chr1	12830558	13581114	1p36.21	HG00864.asm.bp.hap2.p_ctg	750556	90.37	90.37	ref	Not explained	FALSE	FALSE
CP068277.2	12374571	13023028	chr1	12830558	13581114	1p36.21	HG02018.asm.dip.hap1.p_ctg	750556	93.651	93.651	ref	Not explained	FALSE	FALSE
CP068277.2	12374571	13023028	chr1	12830558	13581114	1p36.21	HG02018.asm.dip.hap2.p_ctg	750556	98.438	98.438	ref	0	FALSE	FALSE
CP068277.2	12374571	13023028	chr1	12830558	13581114	1p36.21	HG02282.asm.hic.hap1.p_ctg	750556	85.496	93.13	3_39_inv+23_27_inv	Not explained	TRUE	FALSE
CP068277.2	12374571	13023028	chr1	12830558	13581114	1p36.21	HG02282.asm.hic.hap2.p_ctg	750556	89.922	93.023	22_26_inv	Not explained	FALSE	FALSE
CP068277.2	12374571	13023028	chr1	12830558	13581114	1p36.21	HG02769.asm.hic.hap1.p_ctg	750556	92.424	95.455	22_26_inv	Not explained	FALSE	FALSE
CP068277.2	12374571	13023028	chr1	12830558	13581114	1p36.21	HG02769.asm.hic.hap2.p_ctg	750556	94.03	97.015	23_29_inv	Not explained	FALSE	FALSE
CP068277.2	12374571	13023028	chr1	12830558	13581114	1p36.21	HG02818_hgsvc_pbsq2-ccs_1000-hifiasm.h1-un	750556	0	0	ref	Contig-break	FALSE	FALSE
CP068277.2	12374571	13023028	chr1	12830558	13581114	1p36.21	HG02818_hgsvc_pbsq2-ccs_1000-hifiasm.h2-un	750556	0	0	ref	Contig-break	FALSE	FALSE
CP068277.2	12374571	13023028	chr1	12830558	13581114	1p36.21	HG02953.asm.hic.hap1.p_ctg	750556	95.455	95.455	ref	Not explained	FALSE	FALSE
CP068277.2	12374571	13023028	chr1	12830558	13581114	1p36.21	HG02953.asm.hic.hap2.p_ctg	750556	93.333	93.333	ref	Not explained	FALSE	FALSE
CP068277.2	12374571	13023028	chr1	12830558	13581114	1p36.21	HG03125_hgsvc_pbsq2-ccs_1000-hifiasm.h1-un	750556	0	0	ref	Contig-break	FALSE	FALSE
CP068277.2	12374571	13023028	chr1	12830558	13581114	1p36.21	HG03125_hgsvc_pbsq2-ccs_1000-hifiasm.h2-un	750556	0	0	ref	Contig-break	FALSE	FALSE
CP068277.2	12374571	13023028	chr1	12830558	13581114	1p36.21	HG03452.asm.hic.hap1.p_ctg	750556	89.394	92.424	23_29_inv	Not explained	FALSE	FALSE
CP068277.2	12374571	13023028	chr1	12830558	13581114	1p36.21	HG03452.asm.hic.hap2.p_ctg	750556	0	0	ref	Contig-break	FALSE	FALSE
CP068277.2	12374571	13023028	chr1	12830558	13581114	1p36.21	HG03486_hgsvc_pbsq2-ccs_1000-hifiasm.h1-un	750556	95.161	100	6_9_del	1	FALSE	FALSE
CP068277.2	12374571	13023028	chr1	12830558	13581114	1p36.21	HG03486_hgsvc_pbsq2-ccs_1000-hifiasm.h2-un	750556	93.233	93.233	ref	Not explained	FALSE	FALSE
CP068277.2	12374571	13023028	chr1	12830558	13581114	1p36.21	HG03520.asm.hic.hap1.p_ctg	750556	94.03	94.03	ref	Not explained	FALSE	FALSE
CP068277.2	12374571	13023028	chr1	12830558	13581114	1p36.21	HG03520.asm.hic.hap2.p_ctg	750556	96.923	100	21_25_inv	1	FALSE	FALSE
CP068277.2	12374571	13023028	chr1	12830558	13581114	1p36.21	hg38	750556	85.714	93.243	28_41_dup+12_30_inv+17_22_del	Not explained	TRUE	FALSE
CP068277.2	12374571	13023028	chr1	12830558	13581114	1p36.21	NA12329.asm.dip.hap1.p_ctg	750556	100	100	ref	0	FALSE	FALSE
CP068277.2	12374571	13023028	chr1	12830558	13581114	1p36.21	NA12329.asm.dip.hap2.p_ctg	750556	87.931	98.077	23_32_del	1	FALSE	FALSE
CP068277.2	12374571	13023028	chr1	12830558	13581114	1p36.21	NA12878_giab_pbsq2-ccs_1000-hifiasm.h1-un	750556	0	0	ref	Contig-break	FALSE	FALSE
CP068277.2	12374571	13023028	chr1	12830558	13581114	1p36.21	NA12878_giab_pbsq2-ccs_1000-hifiasm.h2-un	750556	87.407	90.37	19_33_inv	Not explained	FALSE	FALSE
CP068277.2	12374571	13023028	chr1	12830558	13581114	1p36.21	NA19036.asm.bp.hap1.p_ctg	750556	0	0	ref	Contig-break	FALSE	FALSE
CP068277.2	12374571	13023028	chr1	12830558	13581114	1p36.21	NA19036.asm.bp.hap2.p_ctg	750556	91.045	91.045	ref	Not explained	FALSE	FALSE
CP068277.2	12374571	13023028	chr1	12830558	13581114	1p36.21	NA19238_hgsvc_pbsq2-ccs_1000-hifiasm.h1-un	750556	98.438	98.438	ref	0	FALSE	FALSE
CP068277.2	12374571	13023028	chr1	12830558	13581114	1p36.21	NA19238_hgsvc_pbsq2-ccs_1000-hifiasm.h2-un	750556	89.394	89.394	ref	Not explained	FALSE	FALSE
CP068277.2	12374571	13023028	chr1	12830558	13581114	1p36.21	NA19239_hgsvc_pbsq2-ccs_1000-hifiasm.h1-un	750556	0	0	ref	Contig-break	FALSE	FALSE
CP068277.2	12374571	13023028	chr1	12830558	13581114	1p36.21	NA19239_hgsvc_pbsq2-ccs_1000-hifiasm.h2-un	750556	0	0	ref	Contig-break	FALSE	FALSE
CP068277.2	12374571	13023028	chr1	12830558	13581114	1p36.21	NA19240_hgsvc_pbsq2-ccs_1000-hifiasm.h1-un	750556	100	100	ref	0	FALSE	FALSE
CP068277.2	12374571	13023028	chr1	12830558	13581114	1p36.21	NA19240_hgsvc_pbsq2-ccs_1000-hifiasm.h2-un	750556	95.312	98.438	23_27_inv	1	FALSE	FALSE
CP068277.2	12374571	13023028	chr1	12830558	13581114	1p36.21	NA19983.asm.dip.hap1.p_ctg	750556	91.803	91.803	ref	Not explained	FALSE	FALSE
CP068277.2	12374571	13023028	chr1	12830558	13581114	1p36.21	NA19983.asm.dip.hap2.p_ctg	750556	0	0	ref	Not explained	FALSE	FALSE
CP068277.2	12374571	13023028	chr1	12830558	13581114	1p36.21	NA20847.asm.bp.hap1.p_ctg	750556	95.522	95.522	ref	Not explained	FALSE	FALSE
CP068277.2	12374571	13023028	chr1	12830558	13581114	1p36.21	NA20847.asm.bp.hap2.p_ctg	750556	93.333	93.333	ref	Not explained	FALSE	FALSE
CP068277.2	12374571	13023028	chr1	12830558	13581114	1p36.21	NA24385_hpg_pbsq2-ccs_1000-hifiasm.h1-un	750556	95.522	95.522	ref	Not explained	FALSE	FALSE
CP068277.2	12374571	13023028	chr1	12830558	13581114	1p36.21	NA24385_hpg_pbsq2-ccs_1000-hifiasm.h2-un	750556	92.424	92.424	ref	Not explained	FALSE	FALSE
CP068277.2	12374571	13023028	chr1	12830558	13581114	1p36.21	Mhudiblu_PPA.pri	750556	0	0	ref	Not explained	FALSE	FALSE
CP068277.2	12374571	13023028	chr1	12830558	13581114	1p36.21	Clint_PTR.pri	750556	0	0	ref	Not explained	FALSE	FALSE
CP068277.2	12374571	13023028	chr1	12830558	13581114	1p36.21	Kamilah_GGO.pri	750556	47.619	50.619	ref	Not explained	FALSE	FALSE
CP068277.2	12374571	13023028	chr1	12830558	13581114	1p36.21	Susie_PAB.pri	750556	46.154	49.154	ref	Not explained	FALSE	FALSE
CP068277.2	25053528	25303195	chr1	25217271	25466939	1p36.11	GM19129.asm.dip.hap1.p_ctg	249668	100	100	ref	0	FALSE	FALSE
CP068277.2	25053528	25303195	chr1	25217271	25466939	1p36.11	GM19129.asm.dip.hap2.p_ctg	249668	100	100	ref	0	FALSE	FALSE
CP068277.2	25053528	25303195	chr1	25217271	25466939	1p36.11	GM19434.asm.hic.hap1.p_ctg	249668	100	100	ref	0	FALSE	FALSE
CP068277.2	25053528	25303195	chr1	25217271	25466939	1p36.11	GM19434.asm.hic.hap2.p_ctg	249668	99.8	99.8	ref	0	FALSE	FALSE
CP068277.2	25053528	25303195	chr1	25217271	25466939	1p36.11	HG00171.asm.bp.hap1.p_ctg	249668	100	100	ref	0	FALSE	FALSE
CP068277.2	25053528	25303195	chr1	25217271	25466939	1p36.11	HG00171.asm.bp.hap2.p_ctg	249668	100	100	ref	0	FALSE	FALSE
CP068277.2	25053528	25303195	chr1	25217271	25466939	1p36.11	HG00512_hgsvc_pbsq2-ccs_1000-hifiasm.h1-un	249668	100	100	ref	0	FALSE	FALSE
CP068277.2	25053528	25303195	chr1	25217271	25466939	1p36.11	HG00512_hgsvc_pbsq2-ccs_1000-hifiasm.h2-un	249668	100	100	ref	0	FALSE	FALSE
CP068277.2	25053528	25303195	chr1	25217271	25466939	1p36.11	HG00513_hgsvc_pbsq2-ccs_1000-hifiasm.h1-un	249668	100	100	ref	0	FALSE	FALSE
CP068277.2	25053528	25303195	chr1	25217271	25466939	1p36.11	HG00513_hgsvc_pbsq2-ccs_1000-hifiasm.h2-un	249668	100	100	ref	0	FALSE	FALSE
CP068277.2	25053528	25303195	chr1	25217271	25466939	1p36.11	HG00514_hgsvc_pbsq2-ccs_1000-hifiasm.h1-un	249668	100	100	ref	0	FALSE	FALSE
CP068277.2	25053528	25303195	chr1	25217271	25466939	1p36.11	HG00514_hgsvc_pbsq2-ccs_1000-hifiasm.h2-un	249668	100	100	ref	0	FALSE	FALSE
CP068277.2	25053528	25303195	chr1	25217271	25466939	1p36.11	HG00731_hgsvc_pbsq2-ccs_1000-hifiasm.h1-un	249668	100	100	ref	0	FALSE	FALSE
CP068277.2	25053528	25303195	chr1	25217271	25466939	1p36.11	HG00731_hgsvc_pbsq2-ccs_1000-hifiasm.h2-un	249668	100	100	ref	0	FALSE	FALSE
CP068277.2	25053528	25303195	chr1	25217271	25466939	1p36.11	HG00732_hgsvc_pbsq2-ccs_1000-hifiasm.h1-un	249668	83.645	100	4_12_del	1	FALSE	FALSE
CP068277.2	25053528	25303195	chr1	25217271	25466939	1p36.11	HG00732_hgsvc_pbsq2-ccs_1000-hifiasm.h2-un	249668	83.491	100	2_11_del	1	FALSE	FALSE
CP068277.2	25053528	25303195	chr1	25217271	25466939	1p36.11	HG00733_hgsvc_pbsq2-ccs_1000-hifiasm.h1-un	249668	83.45	100	4_12_del	1	FALSE	FALSE
CP068277.2	25053528	25303195	chr1	25217271	25466939	1p36.11	HG00733_hgsvc_pbsq2-ccs_1000-hifiasm.h2-un	249668	100	100	ref	0	FALSE	FALSE
CP068277.2	25053528	25303195	chr1	25217271	25466939	1p36.11	HG00864.asm.bp.hap1.p_ctg	249668	100	100	ref	0	FALSE	FALSE
CP068277.2	25053528	25303195	chr1	25217271	25466939	1p36.11	HG00864.asm.bp.hap2.p_ctg	249668	100	100	ref	0	FALSE	FALSE
CP068277.2	25053528	25303195	chr1	25217271	25466939	1p36.11	HG02018.asm.dip.hap1.p_ctg	249668	100	100	ref	0	FALSE	FALSE
CP068277.2	25053528	25303195	chr1	25217271	25466939	1p36.11	HG02018.asm.dip.hap2.p_ctg	249668	100	100	ref	0	FALSE	FALSE
CP068277.2	25053528	25303195	chr1	25217271	25466939	1p36.11	HG02282.asm.hic.hap1.p_ctg	249668	100	100	ref	0	FALSE	FALSE
CP068277.2	25053528	25303195	chr1	25217271	25466939	1p36.11	HG02282.asm.hic.hap2.p_ctg	249668	100	100	ref	0	FALSE	FALSE
CP068277.2	25053528	25303195	chr1	25217271	25466939	1p36.11	HG02769.asm.hic.hap1.p_ctg	249668	100	100	ref	0	FALSE	FALSE
CP068277.2	25053528	25303195	chr1	25217271	25466939	1p36.11	HG02769.asm.hic.hap2.p_ctg	249668	83.45	100	4_12_del	1	FALSE	FALSE
CP068277.2	25053528	25303195	chr1	25217271	25466939	1p36.11	HG02818_hgsvc_pbsq2-ccs_1000-hifiasm.h1-un	249668	100	100	ref	0	FALSE	FALSE
CP068277.2	25053528	25303195	chr1	25217271	25466939	1p36.11	HG02818_hgsvc_pbsq2-ccs_1000-hifiasm.h2-un	249668	100	100	ref	0	FALSE	FALSE
CP068277.2	25053528	25303195	chr1	25217271	25466939	1p36.11	HG02953.asm.hic.hap1.p_ctg	249668	100	100	ref	0	FALSE	FALSE
CP068277.2	25053528	25303195	chr1	25217271	25466939	1p36.11	HG02953.asm.hic.hap2.p_ctg	249668	0	0	ref	Not explained	FALSE	FALSE
CP068277.2	25053528	25303195	chr1	25217271	25466939	1p36.11	HG03125_hgsvc_pbsq2-ccs_1000-hifiasm.h1-un	249668	100	100	ref	0	FALSE	FALSE
CP068277.2	25053528	25303195	chr1	25217271	25466939	1p36.11	HG03125_hgsvc_pbsq2-ccs_1000-hifiasm.h2-un	249668	100	100	ref	0	FALSE	FALSE
CP068277.2	25053528	25303195	chr1	25217271	25466939	1p36.11	HG03452.asm.hic.hap1.p_ctg	249668	100	100	ref	0	FALSE	FALSE
CP068277.2	25053528	25303195	chr1	25217271	25466939	1p36.11	HG03452.asm.hic.hap2.p_ctg	249668	100	100	ref	0	FALSE	FALSE
CP068277.2	25053528	25303195	chr1	25217271	25466939	1p36.11	HG03486_hgsvc_pbsq2-ccs_1000-hifiasm.h1-un	249668	100	100	ref	0	FALSE	FALSE
CP068277.2	25053528	25303195	chr1	25217271	25466939	1p36.11	HG03486_hgsvc_pbsq2-ccs_1000-hifiasm.h2-un	249668	100	100	ref	0	FALSE	FALSE
CP068277.2	25053528	25303195	chr1	25217271	25466939	1p36.11	HG03520.asm.hic.hap1.p_ctg	249668	0	0	ref	Not explained	FALSE	FALSE
CP068277.2	25053528	25303195	chr1	25217271	25466939	1p36.11	HG03520.asm.hic.hap2.p_ctg	249668	0	0	ref	Not explained	FALSE	FALSE
CP068277.2	25053528	25303195	chr1	25217271	25466939	1p36.11	hg38	249668	100	100	ref	0	FALSE	FALSE
CP068277.2	25053528	25303195	chr1	25217271	25466939	1p36.11	NA12329.asm.dip.hap1.p_ctg	249668	83.645	100	4_12_del	1	FALSE	FALSE
CP068277.2	25053528	25303195	chr1	25217271	25466939	1p36.11	NA12329.asm.dip.hap2.p_ctg	249668	83.45	100	4_12_del	1	FALSE	FALSE
CP068277.2	25053528	25303195	chr1	25217271	25466939	1p36.11	NA12878_giab_pbsq2-ccs_1000-hifiasm.h1-un	249668	100	100	ref	0	FALSE	FALSE
CP068277.2	25053528	25303195	chr1	25217271	25466939	1p36.11	NA12878_giab_pbsq2-ccs_1000-hifiasm.h2-un	249668	83.45	100	4_12_del	1	FALSE	FALSE
CP068277.2	25053528	25303195	chr1	25217271	25466939	1p36.11	NA19036.asm.bp.hap1.p_ctg	249668	100	100	ref	0	FALSE	FALSE
CP068277.2	25053528	25303195	chr1	25217271	25466939	1p36.11	NA19036.asm.bp.hap2.p_ctg	249668	100	100	ref	0	FALSE	FALSE
CP068277.2	25053528	25303195	chr1	25217271	25466939	1p36.11	NA19238_hgsvc_pbsq2-ccs_1000-hifiasm.h1-un	249668	100	100	ref	0	FALSE	FALSE
CP068277.2	25053528	25303195	chr1	25217271	25466939	1p36.11	NA19238_hgsvc_pbsq2-ccs_1000-hifiasm.h2-un	249668	100	100	ref	0	FALSE	FALSE
CP068277.2	25053528	25303195	chr1	25217271	25466939	1p36.11	NA19239_hgsvc_pbsq2-ccs_1000-hifiasm.h1-un	249668	100	100	ref	0	FALSE	FALSE
CP068277.2	25053528	25303195	chr1	25217271	25466939	1p36.11	NA19239_hgsvc_pbsq2-ccs_1000-hifiasm.h2-un	249668	100	100	ref	0	FALSE	FALSE
CP068277.2	25053528	25303195	chr1	25217271	25466939	1p36.11	NA19240_hgsvc_pbsq2-ccs_1000-hifiasm.h1-un	249668	100	100	ref	0	FALSE	FALSE
CP068277.2	25053528	25303195	chr1	25217271	25466939	1p36.11	NA19240_hgsvc_pbsq2-ccs_1000-hifiasm.h2-un	249668	100	100	ref	0	FALSE	FALSE
CP068277.2	25053528	25303195	chr1	25217271	25466939	1p36.11	NA19983.asm.dip.hap1.p_ctg	249668	87.719	100	4_36_dup	1	FALSE	FALSE
CP068277.2	25053528	25303195	chr1	25217271	25466939	1p36.11	NA19983.asm.dip.hap2.p_ctg	249668	83.491	100	2_11_del	1	FALSE	FALSE
CP068277.2	25053528	25303195	chr1	25217271	25466939	1p36.11	NA20847.asm.bp.hap1.p_ctg	249668	83.45	100	4_12_del	1	FALSE	FALSE
CP068277.2	25053528	25303195	chr1	25217271	25466939	1p36.11	NA20847.asm.bp.hap2.p_ctg	249668	83.645	100	2_10_del	1	FALSE	FALSE
CP068277.2	25053528	25303195	chr1	25217271	25466939	1p36.11	NA24385_hpg_pbsq2-ccs_1000-hifiasm.h1-un	249668	100	100	ref	0	FALSE	FALSE
CP068277.2	25053528	25303195	chr1	25217271	25466939	1p36.11	NA24385_hpg_pbsq2-ccs_1000-hifiasm.h2-un	249668	100	100	ref	0	FALSE	FALSE
CP068277.2	25053528	25303195	chr1	25217271	25466939	1p36.11	Mhudiblu_PPA.pri	249668	74.386	100	9_25_dup+15_35_inv	2	TRUE	FALSE
CP068277.2	25053528	25303195	chr1	25217271	25466939	1p36.11	Clint_PTR.pri	249668	69.375	100	10_66_inv	1	FALSE	FALSE
CP068277.2	25053528	25303195	chr1	25217271	25466939	1p36.11	Kamilah_GGO.pri	249668	85.6	100	14_40_inv	1	FALSE	FALSE
CP068277.2	25053528	25303195	chr1	25217271	25466939	1p36.11	Susie_PAB.pri	249668	81.882	100	12_19_del	1	FALSE	FALSE
CP068277.2	103392441	103858292	chr1	103543499	103821114	1p21.1	GM19129.asm.dip.hap1.p_ctg	277615	0	0	ref	Contig-break	FALSE	FALSE
CP068277.2	103392441	103858292	chr1	103543499	103821114	1p21.1	GM19129.asm.dip.hap2.p_ctg	277615	84.211	100	20_43_del+79_93_inv	2	FALSE	FALSE
CP068277.2	103392441	103858292	chr1	103543499	103821114	1p21.1	GM19434.asm.hic.hap1.p_ctg	277615	74.595	100	43_90_del	1	FALSE	FALSE
CP068277.2	103392441	103858292	chr1	103543499	103821114	1p21.1	GM19434.asm.hic.hap2.p_ctg	277615	84.211	100	20_43_del+79_93_inv	2	FALSE	FALSE
CP068277.2	103392441	103858292	chr1	103543499	103821114	1p21.1	HG00171.asm.bp.hap1.p_ctg	277615	74.595	100	43_90_del	1	FALSE	FALSE
CP068277.2	103392441	103858292	chr1	103543499	103821114	1p21.1	HG00171.asm.bp.hap2.p_ctg	277615	56.615	100	36_171_del	1	FALSE	FALSE
CP068277.2	103392441	103858292	chr1	103543499	103821114	1p21.1	HG00512_hgsvc_pbsq2-ccs_1000-hifiasm.h1-un	277615	0	0	ref	Contig-break	FALSE	FALSE
CP068277.2	103392441	103858292	chr1	103543499	103821114	1p21.1	HG00512_hgsvc_pbsq2-ccs_1000-hifiasm.h2-un	277615	71.351	100	43_90_del+23_32_inv	2	FALSE	FALSE
CP068277.2	103392441	103858292	chr1	103543499	103821114	1p21.1	HG00513_hgsvc_pbsq2-ccs_1000-hifiasm.h1-un	277615	0	0	ref	Contig-break	FALSE	FALSE
CP068277.2	103392441	103858292	chr1	103543499	103821114	1p21.1	HG00513_hgsvc_pbsq2-ccs_1000-hifiasm.h2-un	277615	0	0	ref	Contig-break	FALSE	FALSE
CP068277.2	103392441	103858292	chr1	103543499	103821114	1p21.1	HG00514_hgsvc_pbsq2-ccs_1000-hifiasm.h1-un	277615	0	0	ref	Contig-break	FALSE	FALSE
CP068277.2	103392441	103858292	chr1	103543499	103821114	1p21.1	HG00514_hgsvc_pbsq2-ccs_1000-hifiasm.h2-un	277615	56.615	100	36_171_del	1	FALSE	FALSE
CP068277.2	103392441	103858292	chr1	103543499	103821114	1p21.1	HG00731_hgsvc_pbsq2-ccs_1000-hifiasm.h1-un	277615	0	0	ref	Contig-break	FALSE	FALSE
CP068277.2	103392441	103858292	chr1	103543499	103821114	1p21.1	HG00731_hgsvc_pbsq2-ccs_1000-hifiasm.h2-un	277615	0	0	ref	Not explained	FALSE	TRUE
CP068277.2	103392441	103858292	chr1	103543499	103821114	1p21.1	HG00732_hgsvc_pbsq2-ccs_1000-hifiasm.h1-un	277615	71.351	100	43_90_del+23_32_inv	2	FALSE	FALSE
CP068277.2	103392441	103858292	chr1	103543499	103821114	1p21.1	HG00732_hgsvc_pbsq2-ccs_1000-hifiasm.h2-un	277615	0	0	ref	Contig-break	FALSE	FALSE
CP068277.2	103392441	103858292	chr1	103543499	103821114	1p21.1	HG00733_hgsvc_pbsq2-ccs_1000-hifiasm.h1-un	277615	0	0	ref	Contig-break	FALSE	FALSE
CP068277.2	103392441	103858292	chr1	103543499	103821114	1p21.1	HG00733_hgsvc_pbsq2-ccs_1000-hifiasm.h2-un	277615	56.615	100	36_171_del	1	FALSE	FALSE
CP068277.2	103392441	103858292	chr1	103543499	103821114	1p21.1	HG00864.asm.bp.hap1.p_ctg	277615	74.595	100	21_68_del+71_80_inv	2	FALSE	FALSE
CP068277.2	103392441	103858292	chr1	103543499	103821114	1p21.1	HG00864.asm.bp.hap2.p_ctg	277615	71.351	100	43_90_del+23_32_inv	2	FALSE	FALSE
CP068277.2	103392441	103858292	chr1	103543499	103821114	1p21.1	HG02018.asm.dip.hap1.p_ctg	277615	0	0	ref	Not explained	FALSE	TRUE
CP068277.2	103392441	103858292	chr1	103543499	103821114	1p21.1	HG02018.asm.dip.hap2.p_ctg	277615	0	0	ref	Not explained	FALSE	TRUE
CP068277.2	103392441	103858292	chr1	103543499	103821114	1p21.1	HG02282.asm.hic.hap1.p_ctg	277615	84.211	100	23_32_inv+55_70_inv+70_93_del	3	TRUE	FALSE
CP068277.2	103392441	103858292	chr1	103543499	103821114	1p21.1	HG02282.asm.hic.hap2.p_ctg	277615	71.351	100	44_91_del+24_33_inv	2	FALSE	FALSE
CP068277.2	103392441	103858292	chr1	103543499	103821114	1p21.1	HG02769.asm.hic.hap1.p_ctg	277615	56.615	100	36_171_del	1	FALSE	FALSE
CP068277.2	103392441	103858292	chr1	103543499	103821114	1p21.1	HG02769.asm.hic.hap2.p_ctg	277615	74.595	100	21_68_del	1	FALSE	FALSE
CP068277.2	103392441	103858292	chr1	103543499	103821114	1p21.1	HG02818_hgsvc_pbsq2-ccs_1000-hifiasm.h1-un	277615	74.595	100	21_68_del	1	FALSE	FALSE
CP068277.2	103392441	103858292	chr1	103543499	103821114	1p21.1	HG02818_hgsvc_pbsq2-ccs_1000-hifiasm.h2-un	277615	0	0	ref	Contig-break	FALSE	FALSE
CP068277.2	103392441	103858292	chr1	103543499	103821114	1p21.1	HG02953.asm.hic.hap1.p_ctg	277615	0	0	ref	Contig-break	FALSE	FALSE
CP068277.2	103392441	103858292	chr1	103543499	103821114	1p21.1	HG02953.asm.hic.hap2.p_ctg	277615	0	0	ref	Contig-break	FALSE	FALSE
CP068277.2	103392441	103858292	chr1	103543499	103821114	1p21.1	HG03125_hgsvc_pbsq2-ccs_1000-hifiasm.h1-un	277615	71.351	100	44_91_del+24_33_inv	2	FALSE	FALSE
CP068277.2	103392441	103858292	chr1	103543499	103821114	1p21.1	HG03125_hgsvc_pbsq2-ccs_1000-hifiasm.h2-un	277615	74.595	100	44_91_del	1	FALSE	FALSE
CP068277.2	103392441	103858292	chr1	103543499	103821114	1p21.1	HG03452.asm.hic.hap1.p_ctg	277615	70.27	100	44_91_del+24_33_inv	2	FALSE	FALSE
CP068277.2	103392441	103858292	chr1	103543499	103821114	1p21.1	HG03452.asm.hic.hap2.p_ctg	277615	0	0	ref	Contig-break	FALSE	FALSE
CP068277.2	103392441	103858292	chr1	103543499	103821114	1p21.1	HG03486_hgsvc_pbsq2-ccs_1000-hifiasm.h1-un	277615	0	0	ref	Not explained	FALSE	TRUE
CP068277.2	103392441	103858292	chr1	103543499	103821114	1p21.1	HG03486_hgsvc_pbsq2-ccs_1000-hifiasm.h2-un	277615	74.595	100	20_67_del	1	FALSE	FALSE
CP068277.2	103392441	103858292	chr1	103543499	103821114	1p21.1	HG03520.asm.hic.hap1.p_ctg	277615	0	0	ref	Contig-break	FALSE	FALSE
CP068277.2	103392441	103858292	chr1	103543499	103821114	1p21.1	HG03520.asm.hic.hap2.p_ctg	277615	0	0	ref	Contig-break	FALSE	FALSE
CP068277.2	103392441	103858292	chr1	103543499	103821114	1p21.1	hg38	277615	74.595	100	20_67_del	1	FALSE	FALSE
CP068277.2	103392441	103858292	chr1	103543499	103821114	1p21.1	NA12329.asm.dip.hap1.p_ctg	277615	0	0	ref	Not explained	FALSE	TRUE
CP068277.2	103392441	103858292	chr1	103543499	103821114	1p21.1	NA12329.asm.dip.hap2.p_ctg	277615	74.595	100	43_90_del	1	FALSE	FALSE
CP068277.2	103392441	103858292	chr1	103543499	103821114	1p21.1	NA12878_giab_pbsq2-ccs_1000-hifiasm.h1-un	277615	0	0	ref	Contig-break	FALSE	FALSE
CP068277.2	103392441	103858292	chr1	103543499	103821114	1p21.1	NA12878_giab_pbsq2-ccs_1000-hifiasm.h2-un	277615	0	0	ref	Contig-break	FALSE	FALSE
CP068277.2	103392441	103858292	chr1	103543499	103821114	1p21.1	NA19036.asm.bp.hap1.p_ctg	277615	0	0	ref	Contig-break	FALSE	FALSE
CP068277.2	103392441	103858292	chr1	103543499	103821114	1p21.1	NA19036.asm.bp.hap2.p_ctg	277615	74.595	100	43_90_del	1	FALSE	FALSE
CP068277.2	103392441	103858292	chr1	103543499	103821114	1p21.1	NA19238_hgsvc_pbsq2-ccs_1000-hifiasm.h1-un	277615	71.351	100	43_90_del+23_32_inv	2	FALSE	FALSE
CP068277.2	103392441	103858292	chr1	103543499	103821114	1p21.1	NA19238_hgsvc_pbsq2-ccs_1000-hifiasm.h2-un	277615	0	0	ref	Not explained	FALSE	TRUE
CP068277.2	103392441	103858292	chr1	103543499	103821114	1p21.1	NA19239_hgsvc_pbsq2-ccs_1000-hifiasm.h1-un	277615	56.615	100	36_171_del	1	FALSE	FALSE
CP068277.2	103392441	103858292	chr1	103543499	103821114	1p21.1	NA19239_hgsvc_pbsq2-ccs_1000-hifiasm.h2-un	277615	0	0	ref	Contig-break	FALSE	FALSE
CP068277.2	103392441	103858292	chr1	103543499	103821114	1p21.1	NA19240_hgsvc_pbsq2-ccs_1000-hifiasm.h1-un	277615	0	0	ref	Not explained	FALSE	TRUE
CP068277.2	103392441	103858292	chr1	103543499	103821114	1p21.1	NA19240_hgsvc_pbsq2-ccs_1000-hifiasm.h2-un	277615	74.595	100	44_91_del	1	FALSE	FALSE
CP068277.2	103392441	103858292	chr1	103543499	103821114	1p21.1	NA19983.asm.dip.hap1.p_ctg	277615	0	0	ref	Contig-break	FALSE	FALSE
CP068277.2	103392441	103858292	chr1	103543499	103821114	1p21.1	NA19983.asm.dip.hap2.p_ctg	277615	74.595	100	20_67_del	1	FALSE	FALSE
CP068277.2	103392441	103858292	chr1	103543499	103821114	1p21.1	NA20847.asm.bp.hap1.p_ctg	277615	0	0	ref	Not explained	FALSE	FALSE
CP068277.2	103392441	103858292	chr1	103543499	103821114	1p21.1	NA20847.asm.bp.hap2.p_ctg	277615	74.595	100	20_67_del	1	FALSE	FALSE
CP068277.2	103392441	103858292	chr1	103543499	103821114	1p21.1	NA24385_hpg_pbsq2-ccs_1000-hifiasm.h1-un	277615	0	0	ref	Not explained	FALSE	TRUE
CP068277.2	103392441	103858292	chr1	103543499	103821114	1p21.1	NA24385_hpg_pbsq2-ccs_1000-hifiasm.h2-un	277615	74.595	100	21_68_del	1	FALSE	FALSE
CP068277.2	103392441	103858292	chr1	103543499	103821114	1p21.1	Mhudiblu_PPA.pri	277615	63.529	100	24_85_del	1	FALSE	FALSE
CP068277.2	103392441	103858292	chr1	103543499	103821114	1p21.1	Clint_PTR.pri	277615	56.615	100	36_165_del	1	FALSE	FALSE
CP068277.2	103392441	103858292	chr1	103543499	103821114	1p21.1	Kamilah_GGO.pri	277615	56.442	100	36_159_del	1	FALSE	FALSE
CP068277.2	103392441	103858292	chr1	103543499	103821114	1p21.1	Susie_PAB.pri	277615	56.075	68.421	12_30_inv	Not explained	FALSE	FALSE
CP068277.2	108185627	108570960	chr1	108148088	108537579	1p13.3	GM19129.asm.dip.hap1.p_ctg	389491	99.482	99.482	ref	0	FALSE	FALSE
CP068277.2	108185627	108570960	chr1	108148088	108537579	1p13.3	GM19129.asm.dip.hap2.p_ctg	389491	99.476	99.476	ref	0	FALSE	FALSE
CP068277.2	108185627	108570960	chr1	108148088	108537579	1p13.3	GM19434.asm.hic.hap1.p_ctg	389491	80.412	99.485	13_34_inv	1	FALSE	FALSE
CP068277.2	108185627	108570960	chr1	108148088	108537579	1p13.3	GM19434.asm.hic.hap2.p_ctg	389491	80.62	99.483	38_79_inv	1	FALSE	FALSE
CP068277.2	108185627	108570960	chr1	108148088	108537579	1p13.3	HG00171.asm.bp.hap1.p_ctg	389491	100	100	ref	0	FALSE	FALSE
CP068277.2	108185627	108570960	chr1	108148088	108537579	1p13.3	HG00171.asm.bp.hap2.p_ctg	389491	0	0	ref	Contig-break	FALSE	FALSE
CP068277.2	108185627	108570960	chr1	108148088	108537579	1p13.3	HG00512_hgsvc_pbsq2-ccs_1000-hifiasm.h1-un	389491	0	0	ref	Contig-break	FALSE	FALSE
CP068277.2	108185627	108570960	chr1	108148088	108537579	1p13.3	HG00512_hgsvc_pbsq2-ccs_1000-hifiasm.h2-un	389491	0	0	ref	Contig-break	FALSE	FALSE
CP068277.2	108185627	108570960	chr1	108148088	108537579	1p13.3	HG00513_hgsvc_pbsq2-ccs_1000-hifiasm.h1-un	389491	100	100	ref	0	FALSE	FALSE
CP068277.2	108185627	108570960	chr1	108148088	108537579	1p13.3	HG00513_hgsvc_pbsq2-ccs_1000-hifiasm.h2-un	389491	0	0	ref	Contig-break	FALSE	FALSE
CP068277.2	108185627	108570960	chr1	108148088	108537579	1p13.3	HG00514_hgsvc_pbsq2-ccs_1000-hifiasm.h1-un	389491	0	0	ref	Contig-break	FALSE	FALSE
CP068277.2	108185627	108570960	chr1	108148088	108537579	1p13.3	HG00514_hgsvc_pbsq2-ccs_1000-hifiasm.h2-un	389491	0	0	ref	Contig-break	FALSE	FALSE
CP068277.2	108185627	108570960	chr1	108148088	108537579	1p13.3	HG00731_hgsvc_pbsq2-ccs_1000-hifiasm.h1-un	389491	99.482	99.482	ref	0	FALSE	FALSE
CP068277.2	108185627	108570960	chr1	108148088	108537579	1p13.3	HG00731_hgsvc_pbsq2-ccs_1000-hifiasm.h2-un	389491	100	100	ref	0	FALSE	FALSE
CP068277.2	108185627	108570960	chr1	108148088	108537579	1p13.3	HG00732_hgsvc_pbsq2-ccs_1000-hifiasm.h1-un	389491	99.482	99.482	ref	0	FALSE	FALSE
CP068277.2	108185627	108570960	chr1	108148088	108537579	1p13.3	HG00732_hgsvc_pbsq2-ccs_1000-hifiasm.h2-un	389491	72	99.361	34_53_inv+51_63_del	2	TRUE	FALSE
CP068277.2	108185627	108570960	chr1	108148088	108537579	1p13.3	HG00733_hgsvc_pbsq2-ccs_1000-hifiasm.h1-un	389491	99.482	99.482	ref	0	FALSE	FALSE
CP068277.2	108185627	108570960	chr1	108148088	108537579	1p13.3	HG00733_hgsvc_pbsq2-ccs_1000-hifiasm.h2-un	389491	71.655	100	44_74_inv+61_84_del	2	TRUE	FALSE
CP068277.2	108185627	108570960	chr1	108148088	108537579	1p13.3	HG00864.asm.bp.hap1.p_ctg	389491	80.103	99.225	11_105_inv	1	FALSE	FALSE
CP068277.2	108185627	108570960	chr1	108148088	108537579	1p13.3	HG00864.asm.bp.hap2.p_ctg	389491	80.829	100	ref	0	FALSE	FALSE
CP068277.2	108185627	108570960	chr1	108148088	108537579	1p13.3	HG02018.asm.dip.hap1.p_ctg	389491	100	100	ref	0	FALSE	FALSE
CP068277.2	108185627	108570960	chr1	108148088	108537579	1p13.3	HG02018.asm.dip.hap2.p_ctg	389491	100	100	ref	0	FALSE	FALSE
CP068277.2	108185627	108570960	chr1	108148088	108537579	1p13.3	HG02282.asm.hic.hap1.p_ctg	389491	100	100	ref	0	FALSE	FALSE
CP068277.2	108185627	108570960	chr1	108148088	108537579	1p13.3	HG02282.asm.hic.hap2.p_ctg	389491	71.47	100	10_31_inv+14_16_del	2	TRUE	FALSE
CP068277.2	108185627	108570960	chr1	108148088	108537579	1p13.3	HG02769.asm.hic.hap1.p_ctg	389491	99.485	99.485	ref	0	FALSE	FALSE
CP068277.2	108185627	108570960	chr1	108148088	108537579	1p13.3	HG02769.asm.hic.hap2.p_ctg	389491	80.311	99.482	13_59_inv	1	FALSE	FALSE
CP068277.2	108185627	108570960	chr1	108148088	108537579	1p13.3	HG02818_hgsvc_pbsq2-ccs_1000-hifiasm.h1-un	389491	99.482	99.482	ref	0	FALSE	FALSE
CP068277.2	108185627	108570960	chr1	108148088	108537579	1p13.3	HG02818_hgsvc_pbsq2-ccs_1000-hifiasm.h2-un	389491	80.311	99.482	13_49_inv	1	FALSE	FALSE
CP068277.2	108185627	108570960	chr1	108148088	108537579	1p13.3	HG02953.asm.hic.hap1.p_ctg	389491	80.729	100	10_29_inv	1	FALSE	FALSE
CP068277.2	108185627	108570960	chr1	108148088	108537579	1p13.3	HG02953.asm.hic.hap2.p_ctg	389491	70.487	99.359	23_30_del+22_51_inv	2	TRUE	FALSE
CP068277.2	108185627	108570960	chr1	108148088	108537579	1p13.3	HG03125_hgsvc_pbsq2-ccs_1000-hifiasm.h1-un	389491	99.482	99.482	ref	0	FALSE	FALSE
CP068277.2	108185627	108570960	chr1	108148088	108537579	1p13.3	HG03125_hgsvc_pbsq2-ccs_1000-hifiasm.h2-un	389491	0	0	ref	Contig-break	FALSE	FALSE
CP068277.2	108185627	108570960	chr1	108148088	108537579	1p13.3	HG03452.asm.hic.hap1.p_ctg	389491	99.482	99.482	ref	0	FALSE	FALSE
CP068277.2	108185627	108570960	chr1	108148088	108537579	1p13.3	HG03452.asm.hic.hap2.p_ctg	389491	80.311	99.482	11_40_inv	1	FALSE	FALSE
CP068277.2	108185627	108570960	chr1	108148088	108537579	1p13.3	HG03486_hgsvc_pbsq2-ccs_1000-hifiasm.h1-un	389491	71.06	99.359	13_34_inv+17_19_del	2	TRUE	FALSE
CP068277.2	108185627	108570960	chr1	108148088	108537579	1p13.3	HG03486_hgsvc_pbsq2-ccs_1000-hifiasm.h2-un	389491	80.311	99.482	11_32_inv	1	FALSE	FALSE
CP068277.2	108185627	108570960	chr1	108148088	108537579	1p13.3	HG03520.asm.hic.hap1.p_ctg	389491	80.311	99.482	13_54_inv	1	FALSE	FALSE
CP068277.2	108185627	108570960	chr1	108148088	108537579	1p13.3	HG03520.asm.hic.hap2.p_ctg	389491	80.412	99.485	11_32_inv	1	FALSE	FALSE
CP068277.2	108185627	108570960	chr1	108148088	108537579	1p13.3	hg38	389491	80.311	99.482	11_32_inv	1	FALSE	FALSE
CP068277.2	108185627	108570960	chr1	108148088	108537579	1p13.3	NA12329.asm.dip.hap1.p_ctg	389491	0	0	ref	Contig-break	FALSE	FALSE
CP068277.2	108185627	108570960	chr1	108148088	108537579	1p13.3	NA12329.asm.dip.hap2.p_ctg	389491	80.311	99.482	11_32_inv	1	FALSE	FALSE
CP068277.2	108185627	108570960	chr1	108148088	108537579	1p13.3	NA12878_giab_pbsq2-ccs_1000-hifiasm.h1-un	389491	0	0	ref	Contig-break	FALSE	FALSE
CP068277.2	108185627	108570960	chr1	108148088	108537579	1p13.3	NA12878_giab_pbsq2-ccs_1000-hifiasm.h2-un	389491	0	0	ref	Contig-break	FALSE	FALSE
CP068277.2	108185627	108570960	chr1	108148088	108537579	1p13.3	NA19036.asm.bp.hap1.p_ctg	389491	80.311	99.482	11_32_inv	1	FALSE	FALSE
CP068277.2	108185627	108570960	chr1	108148088	108537579	1p13.3	NA19036.asm.bp.hap2.p_ctg	389491	80.311	99.482	11_40_inv	1	FALSE	FALSE
CP068277.2	108185627	108570960	chr1	108148088	108537579	1p13.3	NA19238_hgsvc_pbsq2-ccs_1000-hifiasm.h1-un	389491	80.412	99.485	13_34_inv	1	FALSE	FALSE
CP068277.2	108185627	108570960	chr1	108148088	108537579	1p13.3	NA19238_hgsvc_pbsq2-ccs_1000-hifiasm.h2-un	389491	0	0	ref	Contig-break	FALSE	FALSE
CP068277.2	108185627	108570960	chr1	108148088	108537579	1p13.3	NA19239_hgsvc_pbsq2-ccs_1000-hifiasm.h1-un	389491	99.485	99.485	ref	0	FALSE	FALSE
CP068277.2	108185627	108570960	chr1	108148088	108537579	1p13.3	NA19239_hgsvc_pbsq2-ccs_1000-hifiasm.h2-un	389491	100	100	ref	0	FALSE	FALSE
CP068277.2	108185627	108570960	chr1	108148088	108537579	1p13.3	NA19240_hgsvc_pbsq2-ccs_1000-hifiasm.h1-un	389491	99.485	99.485	ref	0	FALSE	FALSE
CP068277.2	108185627	108570960	chr1	108148088	108537579	1p13.3	NA19240_hgsvc_pbsq2-ccs_1000-hifiasm.h2-un	389491	80.311	99.482	15_57_inv	1	FALSE	FALSE
CP068277.2	108185627	108570960	chr1	108148088	108537579	1p13.3	NA19983.asm.dip.hap1.p_ctg	389491	0	0	ref	Contig-break	FALSE	FALSE
CP068277.2	108185627	108570960	chr1	108148088	108537579	1p13.3	NA19983.asm.dip.hap2.p_ctg	389491	0	0	ref	Contig-break	FALSE	FALSE
CP068277.2	108185627	108570960	chr1	108148088	108537579	1p13.3	NA20847.asm.bp.hap1.p_ctg	389491	0	0	ref	Contig-break	FALSE	FALSE
CP068277.2	108185627	108570960	chr1	108148088	108537579	1p13.3	NA20847.asm.bp.hap2.p_ctg	389491	0	0	ref	Contig-break	FALSE	FALSE
CP068277.2	108185627	108570960	chr1	108148088	108537579	1p13.3	NA24385_hpg_pbsq2-ccs_1000-hifiasm.h1-un	389491	0	0	ref	Contig-break	FALSE	FALSE
CP068277.2	108185627	108570960	chr1	108148088	108537579	1p13.3	NA24385_hpg_pbsq2-ccs_1000-hifiasm.h2-un	389491	100	100	ref	0	FALSE	FALSE
CP068277.2	108185627	108570960	chr1	108148088	108537579	1p13.3	Mhudiblu_PPA.pri	389491	0	3	ref	Not explained	FALSE	TRUE
CP068277.2	108185627	108570960	chr1	108148088	108537579	1p13.3	Clint_PTR.pri	389491	64.798	75.982	33_53_inv+33_53_inv+44_57_del	Not explained	TRUE	FALSE
CP068277.2	108185627	108570960	chr1	108148088	108537579	1p13.3	Kamilah_GGO.pri	389491	83.871	98.652	43_46_del+20_34_del	2	FALSE	FALSE
CP068277.2	108185627	108570960	chr1	108148088	108537579	1p13.3	Susie_PAB.pri	389491	80.672	93	23_35_del	Not explained	FALSE	FALSE
CP068277.2	109691226	109737098	chr1	109662781	109726958	1p13.3	GM19129.asm.dip.hap1.p_ctg	64177	100	100	ref	0	FALSE	FALSE
CP068277.2	109691226	109737098	chr1	109662781	109726958	1p13.3	GM19129.asm.dip.hap2.p_ctg	64177	83.636	100	8_22_dup+13_16_del	2	TRUE	FALSE
CP068277.2	109691226	109737098	chr1	109662781	109726958	1p13.3	GM19434.asm.hic.hap1.p_ctg	64177	100	100	ref	0	FALSE	FALSE
CP068277.2	109691226	109737098	chr1	109662781	109726958	1p13.3	GM19434.asm.hic.hap2.p_ctg	64177	100	100	ref	0	FALSE	FALSE
CP068277.2	109691226	109737098	chr1	109662781	109726958	1p13.3	HG00171.asm.bp.hap1.p_ctg	64177	100	100	ref	0	FALSE	FALSE
CP068277.2	109691226	109737098	chr1	109662781	109726958	1p13.3	HG00171.asm.bp.hap2.p_ctg	64177	100	100	ref	0	FALSE	FALSE
CP068277.2	109691226	109737098	chr1	109662781	109726958	1p13.3	HG00512_hgsvc_pbsq2-ccs_1000-hifiasm.h1-un	64177	100	100	ref	0	FALSE	FALSE
CP068277.2	109691226	109737098	chr1	109662781	109726958	1p13.3	HG00512_hgsvc_pbsq2-ccs_1000-hifiasm.h2-un	64177	100	100	ref	0	FALSE	FALSE
CP068277.2	109691226	109737098	chr1	109662781	109726958	1p13.3	HG00513_hgsvc_pbsq2-ccs_1000-hifiasm.h1-un	64177	100	100	ref	0	FALSE	FALSE
CP068277.2	109691226	109737098	chr1	109662781	109726958	1p13.3	HG00513_hgsvc_pbsq2-ccs_1000-hifiasm.h2-un	64177	100	100	ref	0	FALSE	FALSE
CP068277.2	109691226	109737098	chr1	109662781	109726958	1p13.3	HG00514_hgsvc_pbsq2-ccs_1000-hifiasm.h1-un	64177	100	100	ref	0	FALSE	FALSE
CP068277.2	109691226	109737098	chr1	109662781	109726958	1p13.3	HG00514_hgsvc_pbsq2-ccs_1000-hifiasm.h2-un	64177	100	100	ref	0	FALSE	FALSE
CP068277.2	109691226	109737098	chr1	109662781	109726958	1p13.3	HG00731_hgsvc_pbsq2-ccs_1000-hifiasm.h1-un	64177	100	100	ref	0	FALSE	FALSE
CP068277.2	109691226	109737098	chr1	109662781	109726958	1p13.3	HG00731_hgsvc_pbsq2-ccs_1000-hifiasm.h2-un	64177	100	100	ref	0	FALSE	FALSE
CP068277.2	109691226	109737098	chr1	109662781	109726958	1p13.3	HG00732_hgsvc_pbsq2-ccs_1000-hifiasm.h1-un	64177	100	100	ref	0	FALSE	FALSE
CP068277.2	109691226	109737098	chr1	109662781	109726958	1p13.3	HG00732_hgsvc_pbsq2-ccs_1000-hifiasm.h2-un	64177	100	100	ref	0	FALSE	FALSE
CP068277.2	109691226	109737098	chr1	109662781	109726958	1p13.3	HG00733_hgsvc_pbsq2-ccs_1000-hifiasm.h1-un	64177	0	0	ref	Not explained	FALSE	TRUE
CP068277.2	109691226	109737098	chr1	109662781	109726958	1p13.3	HG00733_hgsvc_pbsq2-ccs_1000-hifiasm.h2-un	64177	100	100	ref	0	FALSE	FALSE
CP068277.2	109691226	109737098	chr1	109662781	109726958	1p13.3	HG00864.asm.bp.hap1.p_ctg	64177	82	100	8_21_dup+14_16_del	2	TRUE	FALSE
CP068277.2	109691226	109737098	chr1	109662781	109726958	1p13.3	HG00864.asm.bp.hap2.p_ctg	64177	83.636	95.385	4_15_dup+10_12_del	Not explained	TRUE	FALSE
CP068277.2	109691226	109737098	chr1	109662781	109726958	1p13.3	HG02018.asm.dip.hap1.p_ctg	64177	100	100	ref	0	FALSE	FALSE
CP068277.2	109691226	109737098	chr1	109662781	109726958	1p13.3	HG02018.asm.dip.hap2.p_ctg	64177	100	100	ref	0	FALSE	FALSE
CP068277.2	109691226	109737098	chr1	109662781	109726958	1p13.3	HG02282.asm.hic.hap1.p_ctg	64177	83.636	100	8_22_dup+13_16_del	2	TRUE	FALSE
CP068277.2	109691226	109737098	chr1	109662781	109726958	1p13.3	HG02282.asm.hic.hap2.p_ctg	64177	100	100	ref	0	FALSE	FALSE
CP068277.2	109691226	109737098	chr1	109662781	109726958	1p13.3	HG02769.asm.hic.hap1.p_ctg	64177	100	100	ref	0	FALSE	FALSE
CP068277.2	109691226	109737098	chr1	109662781	109726958	1p13.3	HG02769.asm.hic.hap2.p_ctg	64177	100	100	ref	0	FALSE	FALSE
CP068277.2	109691226	109737098	chr1	109662781	109726958	1p13.3	HG02818_hgsvc_pbsq2-ccs_1000-hifiasm.h1-un	64177	83.636	100	8_22_dup+13_16_del	2	TRUE	FALSE
CP068277.2	109691226	109737098	chr1	109662781	109726958	1p13.3	HG02818_hgsvc_pbsq2-ccs_1000-hifiasm.h2-un	64177	100	100	ref	0	FALSE	FALSE
CP068277.2	109691226	109737098	chr1	109662781	109726958	1p13.3	HG02953.asm.hic.hap1.p_ctg	64177	100	100	ref	0	FALSE	FALSE
CP068277.2	109691226	109737098	chr1	109662781	109726958	1p13.3	HG02953.asm.hic.hap2.p_ctg	64177	100	100	ref	0	FALSE	FALSE
CP068277.2	109691226	109737098	chr1	109662781	109726958	1p13.3	HG03125_hgsvc_pbsq2-ccs_1000-hifiasm.h1-un	64177	83.636	100	8_22_dup+13_16_del	2	TRUE	FALSE
CP068277.2	109691226	109737098	chr1	109662781	109726958	1p13.3	HG03125_hgsvc_pbsq2-ccs_1000-hifiasm.h2-un	64177	83.636	95.385	4_16_dup+11_13_del	Not explained	TRUE	FALSE
CP068277.2	109691226	109737098	chr1	109662781	109726958	1p13.3	HG03452.asm.hic.hap1.p_ctg	64177	100	100	ref	0	FALSE	FALSE
CP068277.2	109691226	109737098	chr1	109662781	109726958	1p13.3	HG03452.asm.hic.hap2.p_ctg	64177	83.636	95.385	4_16_dup+11_13_del	Not explained	TRUE	FALSE
CP068277.2	109691226	109737098	chr1	109662781	109726958	1p13.3	HG03486_hgsvc_pbsq2-ccs_1000-hifiasm.h1-un	64177	100	100	ref	0	FALSE	FALSE
CP068277.2	109691226	109737098	chr1	109662781	109726958	1p13.3	HG03486_hgsvc_pbsq2-ccs_1000-hifiasm.h2-un	64177	100	100	ref	0	FALSE	FALSE
CP068277.2	109691226	109737098	chr1	109662781	109726958	1p13.3	HG03520.asm.hic.hap1.p_ctg	64177	83.636	100	8_22_dup+13_16_del	2	TRUE	FALSE
CP068277.2	109691226	109737098	chr1	109662781	109726958	1p13.3	HG03520.asm.hic.hap2.p_ctg	64177	100	100	ref	0	FALSE	FALSE
CP068277.2	109691226	109737098	chr1	109662781	109726958	1p13.3	hg38	64177	83.636	95.385	4_15_dup+10_12_del	Not explained	TRUE	FALSE
CP068277.2	109691226	109737098	chr1	109662781	109726958	1p13.3	NA12329.asm.dip.hap1.p_ctg	64177	79.31	100	7_20_dup	1	FALSE	FALSE
CP068277.2	109691226	109737098	chr1	109662781	109726958	1p13.3	NA12329.asm.dip.hap2.p_ctg	64177	100	100	ref	0	FALSE	FALSE
CP068277.2	109691226	109737098	chr1	109662781	109726958	1p13.3	NA12878_giab_pbsq2-ccs_1000-hifiasm.h1-un	64177	83.636	95.385	4_15_dup+10_12_del	Not explained	TRUE	FALSE
CP068277.2	109691226	109737098	chr1	109662781	109726958	1p13.3	NA12878_giab_pbsq2-ccs_1000-hifiasm.h2-un	64177	100	100	ref	0	FALSE	FALSE
CP068277.2	109691226	109737098	chr1	109662781	109726958	1p13.3	NA19036.asm.bp.hap1.p_ctg	64177	83.636	95.385	4_15_dup+10_12_del	Not explained	TRUE	FALSE
CP068277.2	109691226	109737098	chr1	109662781	109726958	1p13.3	NA19036.asm.bp.hap2.p_ctg	64177	100	100	ref	0	FALSE	FALSE
CP068277.2	109691226	109737098	chr1	109662781	109726958	1p13.3	NA19238_hgsvc_pbsq2-ccs_1000-hifiasm.h1-un	64177	83.636	95.385	4_15_dup+10_12_del	Not explained	TRUE	FALSE
CP068277.2	109691226	109737098	chr1	109662781	109726958	1p13.3	NA19238_hgsvc_pbsq2-ccs_1000-hifiasm.h2-un	64177	100	100	ref	0	FALSE	FALSE
CP068277.2	109691226	109737098	chr1	109662781	109726958	1p13.3	NA19239_hgsvc_pbsq2-ccs_1000-hifiasm.h1-un	64177	71.318	96.97	8_23_dup+17_14_dup+14_20_del	Not explained	TRUE	FALSE
CP068277.2	109691226	109737098	chr1	109662781	109726958	1p13.3	NA19239_hgsvc_pbsq2-ccs_1000-hifiasm.h2-un	64177	100	100	ref	0	FALSE	FALSE
CP068277.2	109691226	109737098	chr1	109662781	109726958	1p13.3	NA19240_hgsvc_pbsq2-ccs_1000-hifiasm.h1-un	64177	71.318	96.97	8_23_dup+17_14_dup+14_20_del	Not explained	TRUE	FALSE
CP068277.2	109691226	109737098	chr1	109662781	109726958	1p13.3	NA19240_hgsvc_pbsq2-ccs_1000-hifiasm.h2-un	64177	83.636	100	8_22_dup+13_16_del	2	TRUE	FALSE
CP068277.2	109691226	109737098	chr1	109662781	109726958	1p13.3	NA19983.asm.dip.hap1.p_ctg	64177	83.636	95.385	4_15_dup+10_12_del	Not explained	TRUE	FALSE
CP068277.2	109691226	109737098	chr1	109662781	109726958	1p13.3	NA19983.asm.dip.hap2.p_ctg	64177	100	100	ref	0	FALSE	FALSE
CP068277.2	109691226	109737098	chr1	109662781	109726958	1p13.3	NA20847.asm.bp.hap1.p_ctg	64177	83.636	95.385	4_15_dup+10_12_del	Not explained	TRUE	FALSE
CP068277.2	109691226	109737098	chr1	109662781	109726958	1p13.3	NA20847.asm.bp.hap2.p_ctg	64177	100	100	ref	0	FALSE	FALSE
CP068277.2	109691226	109737098	chr1	109662781	109726958	1p13.3	NA24385_hpg_pbsq2-ccs_1000-hifiasm.h1-un	64177	83.636	95.385	4_15_dup+10_12_del	Not explained	TRUE	FALSE
CP068277.2	109691226	109737098	chr1	109662781	109726958	1p13.3	NA24385_hpg_pbsq2-ccs_1000-hifiasm.h2-un	64177	100	100	ref	0	FALSE	FALSE
CP068277.2	109691226	109737098	chr1	109662781	109726958	1p13.3	Mhudiblu_PPA.pri	64177	79.208	96.443	4_17_dup+12_14_del	Not explained	TRUE	FALSE
CP068277.2	109691226	109737098	chr1	109662781	109726958	1p13.3	Clint_PTR.pri	64177	79.208	96.443	4_18_dup+13_15_del	Not explained	TRUE	FALSE
CP068277.2	109691226	109737098	chr1	109662781	109726958	1p13.3	Kamilah_GGO.pri	64177	78.431	99.667	6_18_dup+10_12_del	2	TRUE	FALSE
CP068277.2	109691226	109737098	chr1	109662781	109726958	1p13.3	Susie_PAB.pri	64177	76.471	97.828	13_15_del+6_18_dup	Not explained	TRUE	FALSE
CP068277.2	119760829	121619186	chr1	119747586	121609789	1p11.2-1p12	GM19129.asm.dip.hap1.p_ctg	1862203	76.19	100	4_9_inv+8_15_del	2	TRUE	FALSE
CP068277.2	119760829	121619186	chr1	119747586	121609789	1p11.2-1p12	GM19129.asm.dip.hap2.p_ctg	1862203	76.19	99.668	6_13_inv+12_19_del	2	TRUE	FALSE
CP068277.2	119760829	121619186	chr1	119747586	121609789	1p11.2-1p12	GM19434.asm.hic.hap1.p_ctg	1862203	99.191	99.191	ref	0	FALSE	FALSE
CP068277.2	119760829	121619186	chr1	119747586	121609789	1p11.2-1p12	GM19434.asm.hic.hap2.p_ctg	1862203	0	0	ref	Contig-break	FALSE	FALSE
CP068277.2	119760829	121619186	chr1	119747586	121609789	1p11.2-1p12	HG00171.asm.bp.hap1.p_ctg	1862203	76.19	100	4_9_inv+8_15_del	2	TRUE	FALSE
CP068277.2	119760829	121619186	chr1	119747586	121609789	1p11.2-1p12	HG00171.asm.bp.hap2.p_ctg	1862203	76.19	100	4_9_inv+8_15_del	2	TRUE	FALSE
CP068277.2	119760829	121619186	chr1	119747586	121609789	1p11.2-1p12	HG00512_hgsvc_pbsq2-ccs_1000-hifiasm.h1-un	1862203	76.19	99.668	6_13_inv+12_19_del	2	TRUE	FALSE
CP068277.2	119760829	121619186	chr1	119747586	121609789	1p11.2-1p12	HG00512_hgsvc_pbsq2-ccs_1000-hifiasm.h2-un	1862203	85.027	98.396	5_35_inv	1	FALSE	FALSE
CP068277.2	119760829	121619186	chr1	119747586	121609789	1p11.2-1p12	HG00513_hgsvc_pbsq2-ccs_1000-hifiasm.h1-un	1862203	0	0	ref	Contig-break	FALSE	FALSE
CP068277.2	119760829	121619186	chr1	119747586	121609789	1p11.2-1p12	HG00513_hgsvc_pbsq2-ccs_1000-hifiasm.h2-un	1862203	0	0	ref	Contig-break	FALSE	FALSE
CP068277.2	119760829	121619186	chr1	119747586	121609789	1p11.2-1p12	HG00514_hgsvc_pbsq2-ccs_1000-hifiasm.h1-un	1862203	85.027	98.396	17_28_inv	1	FALSE	FALSE
CP068277.2	119760829	121619186	chr1	119747586	121609789	1p11.2-1p12	HG00514_hgsvc_pbsq2-ccs_1000-hifiasm.h2-un	1862203	75.595	100	4_10_inv+8_16_del	2	TRUE	FALSE
CP068277.2	119760829	121619186	chr1	119747586	121609789	1p11.2-1p12	HG00731_hgsvc_pbsq2-ccs_1000-hifiasm.h1-un	1862203	0	0	ref	Contig-break	FALSE	FALSE
CP068277.2	119760829	121619186	chr1	119747586	121609789	1p11.2-1p12	HG00731_hgsvc_pbsq2-ccs_1000-hifiasm.h2-un	1862203	0	0	ref	Contig-break	FALSE	FALSE
CP068277.2	119760829	121619186	chr1	119747586	121609789	1p11.2-1p12	HG00732_hgsvc_pbsq2-ccs_1000-hifiasm.h1-un	1862203	84.946	98.387	6_36_inv	1	FALSE	FALSE
CP068277.2	119760829	121619186	chr1	119747586	121609789	1p11.2-1p12	HG00732_hgsvc_pbsq2-ccs_1000-hifiasm.h2-un	1862203	85.255	98.123	7_38_inv	1	FALSE	FALSE
CP068277.2	119760829	121619186	chr1	119747586	121609789	1p11.2-1p12	HG00733_hgsvc_pbsq2-ccs_1000-hifiasm.h1-un	1862203	0	0	ref	Contig-break	FALSE	FALSE
CP068277.2	119760829	121619186	chr1	119747586	121609789	1p11.2-1p12	HG00733_hgsvc_pbsq2-ccs_1000-hifiasm.h2-un	1862203	0	0	ref	Contig-break	FALSE	FALSE
CP068277.2	119760829	121619186	chr1	119747586	121609789	1p11.2-1p12	HG00864.asm.bp.hap1.p_ctg	1862203	84.492	97.861	13_26_inv	Not explained	FALSE	FALSE
CP068277.2	119760829	121619186	chr1	119747586	121609789	1p11.2-1p12	HG00864.asm.bp.hap2.p_ctg	1862203	85.027	98.396	6_36_inv	1	FALSE	FALSE
CP068277.2	119760829	121619186	chr1	119747586	121609789	1p11.2-1p12	HG02018.asm.dip.hap1.p_ctg	1862203	76.19	99.668	6_13_inv+12_19_del	2	TRUE	FALSE
CP068277.2	119760829	121619186	chr1	119747586	121609789	1p11.2-1p12	HG02018.asm.dip.hap2.p_ctg	1862203	75.595	100	4_10_inv+8_16_del	2	TRUE	FALSE
CP068277.2	119760829	121619186	chr1	119747586	121609789	1p11.2-1p12	HG02282.asm.hic.hap1.p_ctg	1862203	84.718	98.123	18_27_inv	1	FALSE	FALSE
CP068277.2	119760829	121619186	chr1	119747586	121609789	1p11.2-1p12	HG02282.asm.hic.hap2.p_ctg	1862203	76.19	100	4_9_inv+8_15_del	2	TRUE	FALSE
CP068277.2	119760829	121619186	chr1	119747586	121609789	1p11.2-1p12	HG02769.asm.hic.hap1.p_ctg	1862203	76.19	100	4_9_inv+8_15_del	2	TRUE	FALSE
CP068277.2	119760829	121619186	chr1	119747586	121609789	1p11.2-1p12	HG02769.asm.hic.hap2.p_ctg	1862203	0	0	ref	Contig-break	FALSE	FALSE
CP068277.2	119760829	121619186	chr1	119747586	121609789	1p11.2-1p12	HG02818_hgsvc_pbsq2-ccs_1000-hifiasm.h1-un	1862203	0	0	ref	Contig-break	FALSE	FALSE
CP068277.2	119760829	121619186	chr1	119747586	121609789	1p11.2-1p12	HG02818_hgsvc_pbsq2-ccs_1000-hifiasm.h2-un	1862203	0	0	ref	Contig-break	FALSE	FALSE
CP068277.2	119760829	121619186	chr1	119747586	121609789	1p11.2-1p12	HG02953.asm.hic.hap1.p_ctg	1862203	85.405	98.919	6_37_inv	1	FALSE	FALSE
CP068277.2	119760829	121619186	chr1	119747586	121609789	1p11.2-1p12	HG02953.asm.hic.hap2.p_ctg	1862203	0	0	ref	Contig-break	FALSE	FALSE
CP068277.2	119760829	121619186	chr1	119747586	121609789	1p11.2-1p12	HG03125_hgsvc_pbsq2-ccs_1000-hifiasm.h1-un	1862203	85.484	98.925	13_24_inv	1	FALSE	FALSE
CP068277.2	119760829	121619186	chr1	119747586	121609789	1p11.2-1p12	HG03125_hgsvc_pbsq2-ccs_1000-hifiasm.h2-un	1862203	75.595	100	4_10_inv+8_16_del	2	TRUE	FALSE
CP068277.2	119760829	121619186	chr1	119747586	121609789	1p11.2-1p12	HG03452.asm.hic.hap1.p_ctg	1862203	85.484	98.387	12_43_inv	1	FALSE	FALSE
CP068277.2	119760829	121619186	chr1	119747586	121609789	1p11.2-1p12	HG03452.asm.hic.hap2.p_ctg	1862203	99.462	99.462	ref	0	FALSE	FALSE
CP068277.2	119760829	121619186	chr1	119747586	121609789	1p11.2-1p12	HG03486_hgsvc_pbsq2-ccs_1000-hifiasm.h1-un	1862203	85.027	98.396	6_36_inv	1	FALSE	FALSE
CP068277.2	119760829	121619186	chr1	119747586	121609789	1p11.2-1p12	HG03486_hgsvc_pbsq2-ccs_1000-hifiasm.h2-un	1862203	75.595	100	4_10_inv+8_16_del	2	TRUE	FALSE
CP068277.2	119760829	121619186	chr1	119747586	121609789	1p11.2-1p12	HG03520.asm.hic.hap1.p_ctg	1862203	85.484	98.387	12_43_inv	1	FALSE	FALSE
CP068277.2	119760829	121619186	chr1	119747586	121609789	1p11.2-1p12	HG03520.asm.hic.hap2.p_ctg	1862203	0	0	ref	Contig-break	FALSE	FALSE
CP068277.2	119760829	121619186	chr1	119747586	121609789	1p11.2-1p12	hg38	1862203	99.462	99.462	ref	0	FALSE	FALSE
CP068277.2	119760829	121619186	chr1	119747586	121609789	1p11.2-1p12	NA12329.asm.dip.hap1.p_ctg	1862203	67.2	67.2	ref	Not explained	FALSE	FALSE
CP068277.2	119760829	121619186	chr1	119747586	121609789	1p11.2-1p12	NA12329.asm.dip.hap2.p_ctg	1862203	0	0	ref	Contig-break	FALSE	FALSE
CP068277.2	119760829	121619186	chr1	119747586	121609789	1p11.2-1p12	NA12878_giab_pbsq2-ccs_1000-hifiasm.h1-un	1862203	0	0	ref	Contig-break	FALSE	FALSE
CP068277.2	119760829	121619186	chr1	119747586	121609789	1p11.2-1p12	NA12878_giab_pbsq2-ccs_1000-hifiasm.h2-un	1862203	0	0	ref	Contig-break	FALSE	FALSE
CP068277.2	119760829	121619186	chr1	119747586	121609789	1p11.2-1p12	NA19036.asm.bp.hap1.p_ctg	1862203	84.946	98.387	6_36_inv	1	FALSE	FALSE
CP068277.2	119760829	121619186	chr1	119747586	121609789	1p11.2-1p12	NA19036.asm.bp.hap2.p_ctg	1862203	84.8	98.133	8_36_inv	1	FALSE	FALSE
CP068277.2	119760829	121619186	chr1	119747586	121609789	1p11.2-1p12	NA19238_hgsvc_pbsq2-ccs_1000-hifiasm.h1-un	1862203	76.19	99.668	6_13_inv+12_19_del	2	TRUE	FALSE
CP068277.2	119760829	121619186	chr1	119747586	121609789	1p11.2-1p12	NA19238_hgsvc_pbsq2-ccs_1000-hifiasm.h2-un	1862203	76.19	99.668	6_13_inv+12_19_del	2	TRUE	FALSE
CP068277.2	119760829	121619186	chr1	119747586	121609789	1p11.2-1p12	NA19239_hgsvc_pbsq2-ccs_1000-hifiasm.h1-un	1862203	0	0	ref	Contig-break	FALSE	FALSE
CP068277.2	119760829	121619186	chr1	119747586	121609789	1p11.2-1p12	NA19239_hgsvc_pbsq2-ccs_1000-hifiasm.h2-un	1862203	76.19	100	4_9_inv+8_15_del	2	TRUE	FALSE
CP068277.2	119760829	121619186	chr1	119747586	121609789	1p11.2-1p12	NA19240_hgsvc_pbsq2-ccs_1000-hifiasm.h1-un	1862203	0	0	ref	Contig-break	FALSE	FALSE
CP068277.2	119760829	121619186	chr1	119747586	121609789	1p11.2-1p12	NA19240_hgsvc_pbsq2-ccs_1000-hifiasm.h2-un	1862203	0	0	ref	Contig-break	FALSE	FALSE
CP068277.2	119760829	121619186	chr1	119747586	121609789	1p11.2-1p12	NA19983.asm.dip.hap1.p_ctg	1862203	85.484	98.387	12_43_inv	1	FALSE	FALSE
CP068277.2	119760829	121619186	chr1	119747586	121609789	1p11.2-1p12	NA19983.asm.dip.hap2.p_ctg	1862203	54.464	66.154	17_31_dup+1_28_inv	Not explained	TRUE	FALSE
CP068277.2	119760829	121619186	chr1	119747586	121609789	1p11.2-1p12	NA20847.asm.bp.hap1.p_ctg	1862203	99.73	99.73	ref	0	FALSE	FALSE
CP068277.2	119760829	121619186	chr1	119747586	121609789	1p11.2-1p12	NA20847.asm.bp.hap2.p_ctg	1862203	100	100	ref	0	FALSE	FALSE
CP068277.2	119760829	121619186	chr1	119747586	121609789	1p11.2-1p12	NA24385_hpg_pbsq2-ccs_1000-hifiasm.h1-un	1862203	85.255	98.66	6_36_inv	1	FALSE	FALSE
CP068277.2	119760829	121619186	chr1	119747586	121609789	1p11.2-1p12	NA24385_hpg_pbsq2-ccs_1000-hifiasm.h2-un	1862203	85.027	98.396	5_35_inv	1	FALSE	FALSE
CP068277.2	119760829	121619186	chr1	119747586	121609789	1p11.2-1p12	Mhudiblu_PPA.pri	1862203	0	0	ref	Not explained	FALSE	FALSE
CP068277.2	119760829	121619186	chr1	119747586	121609789	1p11.2-1p12	Clint_PTR.pri	1862203	0	0	ref	Not explained	FALSE	FALSE
CP068277.2	119760829	121619186	chr1	119747586	121609789	1p11.2-1p12	Kamilah_GGO.pri	1862203	25	39.111	ref	Not explained	FALSE	FALSE
CP068277.2	119760829	121619186	chr1	119747586	121609789	1p11.2-1p12	Susie_PAB.pri	1862203	51.807	63.241	15_25_inv	Not explained	FALSE	FALSE
CP068277.2	206750936	206846387	chr1	207485628	207599628	1q32.2	GM19129.asm.dip.hap1.p_ctg	114000	0	0	ref	Not explained	FALSE	FALSE
CP068277.2	206750936	206846387	chr1	207485628	207599628	1q32.2	GM19129.asm.dip.hap2.p_ctg	114000	100	100	ref	0	FALSE	FALSE
CP068277.2	206750936	206846387	chr1	207485628	207599628	1q32.2	GM19434.asm.hic.hap1.p_ctg	114000	100	100	ref	0	FALSE	FALSE
CP068277.2	206750936	206846387	chr1	207485628	207599628	1q32.2	GM19434.asm.hic.hap2.p_ctg	114000	89.796	99.065	9_27_dup	1	FALSE	FALSE
CP068277.2	206750936	206846387	chr1	207485628	207599628	1q32.2	HG00171.asm.bp.hap1.p_ctg	114000	100	100	ref	0	FALSE	FALSE
CP068277.2	206750936	206846387	chr1	207485628	207599628	1q32.2	HG00171.asm.bp.hap2.p_ctg	114000	100	100	ref	0	FALSE	FALSE
CP068277.2	206750936	206846387	chr1	207485628	207599628	1q32.2	HG00512_hgsvc_pbsq2-ccs_1000-hifiasm.h1-un	114000	100	100	ref	0	FALSE	FALSE
CP068277.2	206750936	206846387	chr1	207485628	207599628	1q32.2	HG00512_hgsvc_pbsq2-ccs_1000-hifiasm.h2-un	114000	100	100	ref	0	FALSE	FALSE
CP068277.2	206750936	206846387	chr1	207485628	207599628	1q32.2	HG00513_hgsvc_pbsq2-ccs_1000-hifiasm.h1-un	114000	90.909	100	2_21_dup	1	FALSE	FALSE
CP068277.2	206750936	206846387	chr1	207485628	207599628	1q32.2	HG00513_hgsvc_pbsq2-ccs_1000-hifiasm.h2-un	114000	100	100	ref	0	FALSE	FALSE
CP068277.2	206750936	206846387	chr1	207485628	207599628	1q32.2	HG00514_hgsvc_pbsq2-ccs_1000-hifiasm.h1-un	114000	100	100	ref	0	FALSE	FALSE
CP068277.2	206750936	206846387	chr1	207485628	207599628	1q32.2	HG00514_hgsvc_pbsq2-ccs_1000-hifiasm.h2-un	114000	100	100	ref	0	FALSE	FALSE
CP068277.2	206750936	206846387	chr1	207485628	207599628	1q32.2	HG00731_hgsvc_pbsq2-ccs_1000-hifiasm.h1-un	114000	100	100	ref	0	FALSE	FALSE
CP068277.2	206750936	206846387	chr1	207485628	207599628	1q32.2	HG00731_hgsvc_pbsq2-ccs_1000-hifiasm.h2-un	114000	100	100	ref	0	FALSE	FALSE
CP068277.2	206750936	206846387	chr1	207485628	207599628	1q32.2	HG00732_hgsvc_pbsq2-ccs_1000-hifiasm.h1-un	114000	100	100	ref	0	FALSE	FALSE
CP068277.2	206750936	206846387	chr1	207485628	207599628	1q32.2	HG00732_hgsvc_pbsq2-ccs_1000-hifiasm.h2-un	114000	83.333	99.254	4_32_dup+20_11_dup+21_28_del	3	TRUE	FALSE
CP068277.2	206750936	206846387	chr1	207485628	207599628	1q32.2	HG00733_hgsvc_pbsq2-ccs_1000-hifiasm.h1-un	114000	100	100	ref	0	FALSE	FALSE
CP068277.2	206750936	206846387	chr1	207485628	207599628	1q32.2	HG00733_hgsvc_pbsq2-ccs_1000-hifiasm.h2-un	114000	44.361	44.361	ref	Not explained	FALSE	FALSE
CP068277.2	206750936	206846387	chr1	207485628	207599628	1q32.2	HG00864.asm.bp.hap1.p_ctg	114000	90.909	100	4_32_dup+11_20_del	2	TRUE	FALSE
CP068277.2	206750936	206846387	chr1	207485628	207599628	1q32.2	HG00864.asm.bp.hap2.p_ctg	114000	100	100	ref	0	FALSE	FALSE
CP068277.2	206750936	206846387	chr1	207485628	207599628	1q32.2	HG02018.asm.dip.hap1.p_ctg	114000	100	100	ref	0	FALSE	FALSE
CP068277.2	206750936	206846387	chr1	207485628	207599628	1q32.2	HG02018.asm.dip.hap2.p_ctg	114000	100	100	ref	0	FALSE	FALSE
CP068277.2	206750936	206846387	chr1	207485628	207599628	1q32.2	HG02282.asm.hic.hap1.p_ctg	114000	0	0	ref	Not explained	FALSE	FALSE
CP068277.2	206750936	206846387	chr1	207485628	207599628	1q32.2	HG02282.asm.hic.hap2.p_ctg	114000	100	100	ref	0	FALSE	FALSE
CP068277.2	206750936	206846387	chr1	207485628	207599628	1q32.2	HG02769.asm.hic.hap1.p_ctg	114000	90.909	100	4_32_dup+11_20_del	2	TRUE	FALSE
CP068277.2	206750936	206846387	chr1	207485628	207599628	1q32.2	HG02769.asm.hic.hap2.p_ctg	114000	91.346	100	9_27_dup	1	FALSE	FALSE
CP068277.2	206750936	206846387	chr1	207485628	207599628	1q32.2	HG02818_hgsvc_pbsq2-ccs_1000-hifiasm.h1-un	114000	100	100	ref	0	FALSE	FALSE
CP068277.2	206750936	206846387	chr1	207485628	207599628	1q32.2	HG02818_hgsvc_pbsq2-ccs_1000-hifiasm.h2-un	114000	100	100	ref	0	FALSE	FALSE
CP068277.2	206750936	206846387	chr1	207485628	207599628	1q32.2	HG02953.asm.hic.hap1.p_ctg	114000	100	100	ref	0	FALSE	FALSE
CP068277.2	206750936	206846387	chr1	207485628	207599628	1q32.2	HG02953.asm.hic.hap2.p_ctg	114000	100	100	ref	0	FALSE	FALSE
CP068277.2	206750936	206846387	chr1	207485628	207599628	1q32.2	HG03125_hgsvc_pbsq2-ccs_1000-hifiasm.h1-un	114000	100	100	ref	0	FALSE	FALSE
CP068277.2	206750936	206846387	chr1	207485628	207599628	1q32.2	HG03125_hgsvc_pbsq2-ccs_1000-hifiasm.h2-un	114000	90.047	95	4_33_dup	Not explained	FALSE	FALSE
CP068277.2	206750936	206846387	chr1	207485628	207599628	1q32.2	HG03452.asm.hic.hap1.p_ctg	114000	100	100	ref	0	FALSE	FALSE
CP068277.2	206750936	206846387	chr1	207485628	207599628	1q32.2	HG03452.asm.hic.hap2.p_ctg	114000	100	100	ref	0	FALSE	FALSE
CP068277.2	206750936	206846387	chr1	207485628	207599628	1q32.2	HG03486_hgsvc_pbsq2-ccs_1000-hifiasm.h1-un	114000	100	100	ref	0	FALSE	FALSE
CP068277.2	206750936	206846387	chr1	207485628	207599628	1q32.2	HG03486_hgsvc_pbsq2-ccs_1000-hifiasm.h2-un	114000	89.524	98.69	2_21_dup	1	FALSE	FALSE
CP068277.2	206750936	206846387	chr1	207485628	207599628	1q32.2	HG03520.asm.hic.hap1.p_ctg	114000	100	100	ref	0	FALSE	FALSE
CP068277.2	206750936	206846387	chr1	207485628	207599628	1q32.2	HG03520.asm.hic.hap2.p_ctg	114000	100	100	ref	0	FALSE	FALSE
CP068277.2	206750936	206846387	chr1	207485628	207599628	1q32.2	hg38	114000	90.909	100	2_21_dup	1	FALSE	FALSE
CP068277.2	206750936	206846387	chr1	207485628	207599628	1q32.2	NA12329.asm.dip.hap1.p_ctg	114000	100	100	ref	0	FALSE	FALSE
CP068277.2	206750936	206846387	chr1	207485628	207599628	1q32.2	NA12329.asm.dip.hap2.p_ctg	114000	100	100	ref	0	FALSE	FALSE
CP068277.2	206750936	206846387	chr1	207485628	207599628	1q32.2	NA12878_giab_pbsq2-ccs_1000-hifiasm.h1-un	114000	90.909	100	4_32_dup+11_20_del	2	TRUE	FALSE
CP068277.2	206750936	206846387	chr1	207485628	207599628	1q32.2	NA12878_giab_pbsq2-ccs_1000-hifiasm.h2-un	114000	90.173	100	12_14_del	1	FALSE	FALSE
CP068277.2	206750936	206846387	chr1	207485628	207599628	1q32.2	NA19036.asm.bp.hap1.p_ctg	114000	100	100	ref	0	FALSE	FALSE
CP068277.2	206750936	206846387	chr1	207485628	207599628	1q32.2	NA19036.asm.bp.hap2.p_ctg	114000	100	100	ref	0	FALSE	FALSE
CP068277.2	206750936	206846387	chr1	207485628	207599628	1q32.2	NA19238_hgsvc_pbsq2-ccs_1000-hifiasm.h1-un	114000	100	100	ref	0	FALSE	FALSE
CP068277.2	206750936	206846387	chr1	207485628	207599628	1q32.2	NA19238_hgsvc_pbsq2-ccs_1000-hifiasm.h2-un	114000	100	100	ref	0	FALSE	FALSE
CP068277.2	206750936	206846387	chr1	207485628	207599628	1q32.2	NA19239_hgsvc_pbsq2-ccs_1000-hifiasm.h1-un	114000	91.346	100	9_27_dup	1	FALSE	FALSE
CP068277.2	206750936	206846387	chr1	207485628	207599628	1q32.2	NA19239_hgsvc_pbsq2-ccs_1000-hifiasm.h2-un	114000	100	100	ref	0	FALSE	FALSE
CP068277.2	206750936	206846387	chr1	207485628	207599628	1q32.2	NA19240_hgsvc_pbsq2-ccs_1000-hifiasm.h1-un	114000	100	100	ref	0	FALSE	FALSE
CP068277.2	206750936	206846387	chr1	207485628	207599628	1q32.2	NA19240_hgsvc_pbsq2-ccs_1000-hifiasm.h2-un	114000	100	100	ref	0	FALSE	FALSE
CP068277.2	206750936	206846387	chr1	207485628	207599628	1q32.2	NA19983.asm.dip.hap1.p_ctg	114000	91.262	99.552	10_27_dup	1	FALSE	FALSE
CP068277.2	206750936	206846387	chr1	207485628	207599628	1q32.2	NA19983.asm.dip.hap2.p_ctg	114000	100	100	ref	0	FALSE	FALSE
CP068277.2	206750936	206846387	chr1	207485628	207599628	1q32.2	NA20847.asm.bp.hap1.p_ctg	114000	100	100	ref	0	FALSE	FALSE
CP068277.2	206750936	206846387	chr1	207485628	207599628	1q32.2	NA20847.asm.bp.hap2.p_ctg	114000	100	100	ref	0	FALSE	FALSE
CP068277.2	206750936	206846387	chr1	207485628	207599628	1q32.2	NA24385_hpg_pbsq2-ccs_1000-hifiasm.h1-un	114000	100	100	ref	0	FALSE	FALSE
CP068277.2	206750936	206846387	chr1	207485628	207599628	1q32.2	NA24385_hpg_pbsq2-ccs_1000-hifiasm.h2-un	114000	100	100	ref	0	FALSE	FALSE
CP068277.2	206750936	206846387	chr1	207485628	207599628	1q32.2	Mhudiblu_PPA.pri	114000	100	100	ref	0	FALSE	FALSE
CP068277.2	206750936	206846387	chr1	207485628	207599628	1q32.2	Clint_PTR.pri	114000	100	100	ref	0	FALSE	FALSE
CP068277.2	206750936	206846387	chr1	207485628	207599628	1q32.2	Kamilah_GGO.pri	114000	100	100	ref	0	FALSE	FALSE
CP068277.2	206750936	206846387	chr1	207485628	207599628	1q32.2	Susie_PAB.pri	114000	99.471	100	ref	0	FALSE	FALSE
CP068268.2	14923293	15064383	chr10	14909329	15050420	10p13	GM19129.asm.dip.hap1.p_ctg	141091	100	100	ref	0	FALSE	FALSE
CP068268.2	14923293	15064383	chr10	14909329	15050420	10p13	GM19129.asm.dip.hap2.p_ctg	141091	100	100	ref	0	FALSE	FALSE
CP068268.2	14923293	15064383	chr10	14909329	15050420	10p13	GM19434.asm.hic.hap1.p_ctg	141091	100	100	ref	0	FALSE	FALSE
CP068268.2	14923293	15064383	chr10	14909329	15050420	10p13	GM19434.asm.hic.hap2.p_ctg	141091	100	100	ref	0	FALSE	FALSE
CP068268.2	14923293	15064383	chr10	14909329	15050420	10p13	HG00171.asm.bp.hap1.p_ctg	141091	100	100	ref	0	FALSE	FALSE
CP068268.2	14923293	15064383	chr10	14909329	15050420	10p13	HG00171.asm.bp.hap2.p_ctg	141091	100	100	ref	0	FALSE	FALSE
CP068268.2	14923293	15064383	chr10	14909329	15050420	10p13	HG00512_hgsvc_pbsq2-ccs_1000-hifiasm.h1-un	141091	100	100	ref	0	FALSE	FALSE
CP068268.2	14923293	15064383	chr10	14909329	15050420	10p13	HG00512_hgsvc_pbsq2-ccs_1000-hifiasm.h2-un	141091	100	100	ref	0	FALSE	FALSE
CP068268.2	14923293	15064383	chr10	14909329	15050420	10p13	HG00513_hgsvc_pbsq2-ccs_1000-hifiasm.h1-un	141091	100	100	ref	0	FALSE	FALSE
CP068268.2	14923293	15064383	chr10	14909329	15050420	10p13	HG00513_hgsvc_pbsq2-ccs_1000-hifiasm.h2-un	141091	100	100	ref	0	FALSE	FALSE
CP068268.2	14923293	15064383	chr10	14909329	15050420	10p13	HG00514_hgsvc_pbsq2-ccs_1000-hifiasm.h1-un	141091	100	100	ref	0	FALSE	FALSE
CP068268.2	14923293	15064383	chr10	14909329	15050420	10p13	HG00514_hgsvc_pbsq2-ccs_1000-hifiasm.h2-un	141091	100	100	ref	0	FALSE	FALSE
CP068268.2	14923293	15064383	chr10	14909329	15050420	10p13	HG00731_hgsvc_pbsq2-ccs_1000-hifiasm.h1-un	141091	100	100	ref	0	FALSE	FALSE
CP068268.2	14923293	15064383	chr10	14909329	15050420	10p13	HG00731_hgsvc_pbsq2-ccs_1000-hifiasm.h2-un	141091	100	100	ref	0	FALSE	FALSE
CP068268.2	14923293	15064383	chr10	14909329	15050420	10p13	HG00732_hgsvc_pbsq2-ccs_1000-hifiasm.h1-un	141091	100	100	ref	0	FALSE	FALSE
CP068268.2	14923293	15064383	chr10	14909329	15050420	10p13	HG00732_hgsvc_pbsq2-ccs_1000-hifiasm.h2-un	141091	100	100	ref	0	FALSE	FALSE
CP068268.2	14923293	15064383	chr10	14909329	15050420	10p13	HG00733_hgsvc_pbsq2-ccs_1000-hifiasm.h1-un	141091	100	100	ref	0	FALSE	FALSE
CP068268.2	14923293	15064383	chr10	14909329	15050420	10p13	HG00733_hgsvc_pbsq2-ccs_1000-hifiasm.h2-un	141091	100	100	ref	0	FALSE	FALSE
CP068268.2	14923293	15064383	chr10	14909329	15050420	10p13	HG00864.asm.bp.hap1.p_ctg	141091	100	100	ref	0	FALSE	FALSE
CP068268.2	14923293	15064383	chr10	14909329	15050420	10p13	HG00864.asm.bp.hap2.p_ctg	141091	100	100	ref	0	FALSE	FALSE
CP068268.2	14923293	15064383	chr10	14909329	15050420	10p13	HG02018.asm.dip.hap1.p_ctg	141091	100	100	ref	0	FALSE	FALSE
CP068268.2	14923293	15064383	chr10	14909329	15050420	10p13	HG02018.asm.dip.hap2.p_ctg	141091	100	100	ref	0	FALSE	FALSE
CP068268.2	14923293	15064383	chr10	14909329	15050420	10p13	HG02282.asm.hic.hap1.p_ctg	141091	100	100	ref	0	FALSE	FALSE
CP068268.2	14923293	15064383	chr10	14909329	15050420	10p13	HG02282.asm.hic.hap2.p_ctg	141091	100	100	ref	0	FALSE	FALSE
CP068268.2	14923293	15064383	chr10	14909329	15050420	10p13	HG02769.asm.hic.hap1.p_ctg	141091	100	100	ref	0	FALSE	FALSE
CP068268.2	14923293	15064383	chr10	14909329	15050420	10p13	HG02769.asm.hic.hap2.p_ctg	141091	100	100	ref	0	FALSE	FALSE
CP068268.2	14923293	15064383	chr10	14909329	15050420	10p13	HG02818_hgsvc_pbsq2-ccs_1000-hifiasm.h1-un	141091	100	100	ref	0	FALSE	FALSE
CP068268.2	14923293	15064383	chr10	14909329	15050420	10p13	HG02818_hgsvc_pbsq2-ccs_1000-hifiasm.h2-un	141091	100	100	ref	0	FALSE	FALSE
CP068268.2	14923293	15064383	chr10	14909329	15050420	10p13	HG02953.asm.hic.hap1.p_ctg	141091	100	100	ref	0	FALSE	FALSE
CP068268.2	14923293	15064383	chr10	14909329	15050420	10p13	HG02953.asm.hic.hap2.p_ctg	141091	100	100	ref	0	FALSE	FALSE
CP068268.2	14923293	15064383	chr10	14909329	15050420	10p13	HG03125_hgsvc_pbsq2-ccs_1000-hifiasm.h1-un	141091	100	100	ref	0	FALSE	FALSE
CP068268.2	14923293	15064383	chr10	14909329	15050420	10p13	HG03125_hgsvc_pbsq2-ccs_1000-hifiasm.h2-un	141091	100	100	ref	0	FALSE	FALSE
CP068268.2	14923293	15064383	chr10	14909329	15050420	10p13	HG03452.asm.hic.hap1.p_ctg	141091	100	100	ref	0	FALSE	FALSE
CP068268.2	14923293	15064383	chr10	14909329	15050420	10p13	HG03452.asm.hic.hap2.p_ctg	141091	100	100	ref	0	FALSE	FALSE
CP068268.2	14923293	15064383	chr10	14909329	15050420	10p13	HG03486_hgsvc_pbsq2-ccs_1000-hifiasm.h1-un	141091	100	100	ref	0	FALSE	FALSE
CP068268.2	14923293	15064383	chr10	14909329	15050420	10p13	HG03486_hgsvc_pbsq2-ccs_1000-hifiasm.h2-un	141091	100	100	ref	0	FALSE	FALSE
CP068268.2	14923293	15064383	chr10	14909329	15050420	10p13	HG03520.asm.hic.hap1.p_ctg	141091	100	100	ref	0	FALSE	FALSE
CP068268.2	14923293	15064383	chr10	14909329	15050420	10p13	HG03520.asm.hic.hap2.p_ctg	141091	100	100	ref	0	FALSE	FALSE
CP068268.2	14923293	15064383	chr10	14909329	15050420	10p13	hg38	141091	100	100	ref	0	FALSE	FALSE
CP068268.2	14923293	15064383	chr10	14909329	15050420	10p13	NA12329.asm.dip.hap1.p_ctg	141091	57.944	79.661	1_8_del+14_28_dup	Not explained	FALSE	FALSE
CP068268.2	14923293	15064383	chr10	14909329	15050420	10p13	NA12329.asm.dip.hap2.p_ctg	141091	100	100	ref	0	FALSE	FALSE
CP068268.2	14923293	15064383	chr10	14909329	15050420	10p13	NA12878_giab_pbsq2-ccs_1000-hifiasm.h1-un	141091	100	100	ref	0	FALSE	FALSE
CP068268.2	14923293	15064383	chr10	14909329	15050420	10p13	NA12878_giab_pbsq2-ccs_1000-hifiasm.h2-un	141091	100	100	ref	0	FALSE	FALSE
CP068268.2	14923293	15064383	chr10	14909329	15050420	10p13	NA19036.asm.bp.hap1.p_ctg	141091	100	100	ref	0	FALSE	FALSE
CP068268.2	14923293	15064383	chr10	14909329	15050420	10p13	NA19036.asm.bp.hap2.p_ctg	141091	100	100	ref	0	FALSE	FALSE
CP068268.2	14923293	15064383	chr10	14909329	15050420	10p13	NA19238_hgsvc_pbsq2-ccs_1000-hifiasm.h1-un	141091	100	100	ref	0	FALSE	FALSE
CP068268.2	14923293	15064383	chr10	14909329	15050420	10p13	NA19238_hgsvc_pbsq2-ccs_1000-hifiasm.h2-un	141091	100	100	ref	0	FALSE	FALSE
CP068268.2	14923293	15064383	chr10	14909329	15050420	10p13	NA19239_hgsvc_pbsq2-ccs_1000-hifiasm.h1-un	141091	100	100	ref	0	FALSE	FALSE
CP068268.2	14923293	15064383	chr10	14909329	15050420	10p13	NA19239_hgsvc_pbsq2-ccs_1000-hifiasm.h2-un	141091	100	100	ref	0	FALSE	FALSE
CP068268.2	14923293	15064383	chr10	14909329	15050420	10p13	NA19240_hgsvc_pbsq2-ccs_1000-hifiasm.h1-un	141091	100	100	ref	0	FALSE	FALSE
CP068268.2	14923293	15064383	chr10	14909329	15050420	10p13	NA19240_hgsvc_pbsq2-ccs_1000-hifiasm.h2-un	141091	100	100	ref	0	FALSE	FALSE
CP068268.2	14923293	15064383	chr10	14909329	15050420	10p13	NA19983.asm.dip.hap1.p_ctg	141091	100	100	ref	0	FALSE	FALSE
CP068268.2	14923293	15064383	chr10	14909329	15050420	10p13	NA19983.asm.dip.hap2.p_ctg	141091	100	100	ref	0	FALSE	FALSE
CP068268.2	14923293	15064383	chr10	14909329	15050420	10p13	NA20847.asm.bp.hap1.p_ctg	141091	100	100	ref	0	FALSE	FALSE
CP068268.2	14923293	15064383	chr10	14909329	15050420	10p13	NA20847.asm.bp.hap2.p_ctg	141091	100	100	ref	0	FALSE	FALSE
CP068268.2	14923293	15064383	chr10	14909329	15050420	10p13	NA24385_hpg_pbsq2-ccs_1000-hifiasm.h1-un	141091	100	100	ref	0	FALSE	FALSE
CP068268.2	14923293	15064383	chr10	14909329	15050420	10p13	NA24385_hpg_pbsq2-ccs_1000-hifiasm.h2-un	141091	100	100	ref	0	FALSE	FALSE
CP068268.2	14923293	15064383	chr10	14909329	15050420	10p13	Mhudiblu_PPA.pri	141091	86.385	94.457	19_26_del	Not explained	FALSE	FALSE
CP068268.2	14923293	15064383	chr10	14909329	15050420	10p13	Clint_PTR.pri	141091	87.736	96	19_26_del	Not explained	FALSE	FALSE
CP068268.2	14923293	15064383	chr10	14909329	15050420	10p13	Kamilah_GGO.pri	141091	90.98	98.42	9_24_dup+18_28_del	2	TRUE	FALSE
CP068268.2	14923293	15064383	chr10	14909329	15050420	10p13	Susie_PAB.pri	141091	85.827	93.456	20_31_del	Not explained	FALSE	FALSE
CP068268.2	46219259	49212440	chr10	45338205	48363386	10q11.22-10q11.21	GM19129.asm.dip.hap1.p_ctg	3025181	0	0	ref	Contig-break	FALSE	FALSE
CP068268.2	46219259	49212440	chr10	45338205	48363386	10q11.22-10q11.21	GM19129.asm.dip.hap2.p_ctg	3025181	99.666	99.666	ref	0	FALSE	FALSE
CP068268.2	46219259	49212440	chr10	45338205	48363386	10q11.22-10q11.21	GM19434.asm.hic.hap1.p_ctg	3025181	0	0	ref	Contig-break	FALSE	FALSE
CP068268.2	46219259	49212440	chr10	45338205	48363386	10q11.22-10q11.21	GM19434.asm.hic.hap2.p_ctg	3025181	0	0	ref	Contig-break	FALSE	FALSE
CP068268.2	46219259	49212440	chr10	45338205	48363386	10q11.22-10q11.21	HG00171.asm.bp.hap1.p_ctg	3025181	76.382	98.827	37_50_inv	1	FALSE	FALSE
CP068268.2	46219259	49212440	chr10	45338205	48363386	10q11.22-10q11.21	HG00171.asm.bp.hap2.p_ctg	3025181	96.99	96.99	ref	Not explained	FALSE	FALSE
CP068268.2	46219259	49212440	chr10	45338205	48363386	10q11.22-10q11.21	HG00512_hgsvc_pbsq2-ccs_1000-hifiasm.h1-un	3025181	99.16	99.16	ref	0	FALSE	FALSE
CP068268.2	46219259	49212440	chr10	45338205	48363386	10q11.22-10q11.21	HG00512_hgsvc_pbsq2-ccs_1000-hifiasm.h2-un	3025181	100	100	ref	0	FALSE	FALSE
CP068268.2	46219259	49212440	chr10	45338205	48363386	10q11.22-10q11.21	HG00513_hgsvc_pbsq2-ccs_1000-hifiasm.h1-un	3025181	99.329	99.329	ref	0	FALSE	FALSE
CP068268.2	46219259	49212440	chr10	45338205	48363386	10q11.22-10q11.21	HG00513_hgsvc_pbsq2-ccs_1000-hifiasm.h2-un	3025181	99.496	99.496	ref	0	FALSE	FALSE
CP068268.2	46219259	49212440	chr10	45338205	48363386	10q11.22-10q11.21	HG00514_hgsvc_pbsq2-ccs_1000-hifiasm.h1-un	3025181	98.99	98.99	ref	0	FALSE	FALSE
CP068268.2	46219259	49212440	chr10	45338205	48363386	10q11.22-10q11.21	HG00514_hgsvc_pbsq2-ccs_1000-hifiasm.h2-un	3025181	99.666	99.666	ref	0	FALSE	FALSE
CP068268.2	46219259	49212440	chr10	45338205	48363386	10q11.22-10q11.21	HG00731_hgsvc_pbsq2-ccs_1000-hifiasm.h1-un	3025181	0	0	ref	Contig-break	FALSE	FALSE
CP068268.2	46219259	49212440	chr10	45338205	48363386	10q11.22-10q11.21	HG00731_hgsvc_pbsq2-ccs_1000-hifiasm.h2-un	3025181	0	0	ref	Contig-break	FALSE	FALSE
CP068268.2	46219259	49212440	chr10	45338205	48363386	10q11.22-10q11.21	HG00732_hgsvc_pbsq2-ccs_1000-hifiasm.h1-un	3025181	99.162	99.162	ref	0	FALSE	FALSE
CP068268.2	46219259	49212440	chr10	45338205	48363386	10q11.22-10q11.21	HG00732_hgsvc_pbsq2-ccs_1000-hifiasm.h2-un	3025181	99.666	99.666	ref	0	FALSE	FALSE
CP068268.2	46219259	49212440	chr10	45338205	48363386	10q11.22-10q11.21	HG00733_hgsvc_pbsq2-ccs_1000-hifiasm.h1-un	3025181	0	0	ref	Contig-break	FALSE	FALSE
CP068268.2	46219259	49212440	chr10	45338205	48363386	10q11.22-10q11.21	HG00733_hgsvc_pbsq2-ccs_1000-hifiasm.h2-un	3025181	0	0	ref	Contig-break	FALSE	FALSE
CP068268.2	46219259	49212440	chr10	45338205	48363386	10q11.22-10q11.21	HG00864.asm.bp.hap1.p_ctg	3025181	99.162	99.162	ref	0	FALSE	FALSE
CP068268.2	46219259	49212440	chr10	45338205	48363386	10q11.22-10q11.21	HG00864.asm.bp.hap2.p_ctg	3025181	98.827	98.827	ref	0	FALSE	FALSE
CP068268.2	46219259	49212440	chr10	45338205	48363386	10q11.22-10q11.21	HG02018.asm.dip.hap1.p_ctg	3025181	0	0	ref	Contig-break	FALSE	FALSE
CP068268.2	46219259	49212440	chr10	45338205	48363386	10q11.22-10q11.21	HG02018.asm.dip.hap2.p_ctg	3025181	98.443	98.443	ref	0	FALSE	FALSE
CP068268.2	46219259	49212440	chr10	45338205	48363386	10q11.22-10q11.21	HG02282.asm.hic.hap1.p_ctg	3025181	0	0	ref	Contig-break	FALSE	FALSE
CP068268.2	46219259	49212440	chr10	45338205	48363386	10q11.22-10q11.21	HG02282.asm.hic.hap2.p_ctg	3025181	0	0	ref	Contig-break	FALSE	FALSE
CP068268.2	46219259	49212440	chr10	45338205	48363386	10q11.22-10q11.21	HG02769.asm.hic.hap1.p_ctg	3025181	0	0	ref	Contig-break	FALSE	FALSE
CP068268.2	46219259	49212440	chr10	45338205	48363386	10q11.22-10q11.21	HG02769.asm.hic.hap2.p_ctg	3025181	0	0	ref	Contig-break	FALSE	FALSE
CP068268.2	46219259	49212440	chr10	45338205	48363386	10q11.22-10q11.21	HG02818_hgsvc_pbsq2-ccs_1000-hifiasm.h1-un	3025181	0	0	ref	Contig-break	FALSE	FALSE
CP068268.2	46219259	49212440	chr10	45338205	48363386	10q11.22-10q11.21	HG02818_hgsvc_pbsq2-ccs_1000-hifiasm.h2-un	3025181	0	0	ref	Contig-break	FALSE	FALSE
CP068268.2	46219259	49212440	chr10	45338205	48363386	10q11.22-10q11.21	HG02953.asm.hic.hap1.p_ctg	3025181	98.827	98.827	ref	0	FALSE	FALSE
CP068268.2	46219259	49212440	chr10	45338205	48363386	10q11.22-10q11.21	HG02953.asm.hic.hap2.p_ctg	3025181	0	0	ref	Not explained	FALSE	FALSE
CP068268.2	46219259	49212440	chr10	45338205	48363386	10q11.22-10q11.21	HG03125_hgsvc_pbsq2-ccs_1000-hifiasm.h1-un	3025181	0	0	ref	Contig-break	FALSE	FALSE
CP068268.2	46219259	49212440	chr10	45338205	48363386	10q11.22-10q11.21	HG03125_hgsvc_pbsq2-ccs_1000-hifiasm.h2-un	3025181	99.666	99.666	ref	0	FALSE	FALSE
CP068268.2	46219259	49212440	chr10	45338205	48363386	10q11.22-10q11.21	HG03452.asm.hic.hap1.p_ctg	3025181	100	100	ref	0	FALSE	FALSE
CP068268.2	46219259	49212440	chr10	45338205	48363386	10q11.22-10q11.21	HG03452.asm.hic.hap2.p_ctg	3025181	100	100	ref	0	FALSE	FALSE
CP068268.2	46219259	49212440	chr10	45338205	48363386	10q11.22-10q11.21	HG03486_hgsvc_pbsq2-ccs_1000-hifiasm.h1-un	3025181	98.993	98.993	ref	0	FALSE	FALSE
CP068268.2	46219259	49212440	chr10	45338205	48363386	10q11.22-10q11.21	HG03486_hgsvc_pbsq2-ccs_1000-hifiasm.h2-un	3025181	0	0	ref	Contig-break	FALSE	FALSE
CP068268.2	46219259	49212440	chr10	45338205	48363386	10q11.22-10q11.21	HG03520.asm.hic.hap1.p_ctg	3025181	0	0	ref	Contig-break	FALSE	FALSE
CP068268.2	46219259	49212440	chr10	45338205	48363386	10q11.22-10q11.21	HG03520.asm.hic.hap2.p_ctg	3025181	0	0	ref	Contig-break	FALSE	FALSE
CP068268.2	46219259	49212440	chr10	45338205	48363386	10q11.22-10q11.21	hg38	3025181	96.173	96.173	ref	Not explained	FALSE	FALSE
CP068268.2	46219259	49212440	chr10	45338205	48363386	10q11.22-10q11.21	NA12329.asm.dip.hap1.p_ctg	3025181	0	0	ref	Contig-break	FALSE	FALSE
CP068268.2	46219259	49212440	chr10	45338205	48363386	10q11.22-10q11.21	NA12329.asm.dip.hap2.p_ctg	3025181	0	0	ref	Contig-break	FALSE	FALSE
CP068268.2	46219259	49212440	chr10	45338205	48363386	10q11.22-10q11.21	NA12878_giab_pbsq2-ccs_1000-hifiasm.h1-un	3025181	0	0	ref	Contig-break	FALSE	FALSE
CP068268.2	46219259	49212440	chr10	45338205	48363386	10q11.22-10q11.21	NA12878_giab_pbsq2-ccs_1000-hifiasm.h2-un	3025181	0	0	ref	Contig-break	FALSE	FALSE
CP068268.2	46219259	49212440	chr10	45338205	48363386	10q11.22-10q11.21	NA19036.asm.bp.hap1.p_ctg	3025181	100	100	ref	0	FALSE	FALSE
CP068268.2	46219259	49212440	chr10	45338205	48363386	10q11.22-10q11.21	NA19036.asm.bp.hap2.p_ctg	3025181	67.76	99.6	35_58_inv+30_39_del	2	TRUE	FALSE
CP068268.2	46219259	49212440	chr10	45338205	48363386	10q11.22-10q11.21	NA19238_hgsvc_pbsq2-ccs_1000-hifiasm.h1-un	3025181	99.666	99.666	ref	0	FALSE	FALSE
CP068268.2	46219259	49212440	chr10	45338205	48363386	10q11.22-10q11.21	NA19238_hgsvc_pbsq2-ccs_1000-hifiasm.h2-un	3025181	99.666	99.666	ref	0	FALSE	FALSE
CP068268.2	46219259	49212440	chr10	45338205	48363386	10q11.22-10q11.21	NA19239_hgsvc_pbsq2-ccs_1000-hifiasm.h1-un	3025181	0	0	ref	Contig-break	FALSE	FALSE
CP068268.2	46219259	49212440	chr10	45338205	48363386	10q11.22-10q11.21	NA19239_hgsvc_pbsq2-ccs_1000-hifiasm.h2-un	3025181	0	0	ref	Contig-break	FALSE	FALSE
CP068268.2	46219259	49212440	chr10	45338205	48363386	10q11.22-10q11.21	NA19240_hgsvc_pbsq2-ccs_1000-hifiasm.h1-un	3025181	0	0	ref	Contig-break	FALSE	FALSE
CP068268.2	46219259	49212440	chr10	45338205	48363386	10q11.22-10q11.21	NA19240_hgsvc_pbsq2-ccs_1000-hifiasm.h2-un	3025181	0	0	ref	Contig-break	FALSE	FALSE
CP068268.2	46219259	49212440	chr10	45338205	48363386	10q11.22-10q11.21	NA19983.asm.dip.hap1.p_ctg	3025181	92.547	99.419	42_64_dup	1	FALSE	FALSE
CP068268.2	46219259	49212440	chr10	45338205	48363386	10q11.22-10q11.21	NA19983.asm.dip.hap2.p_ctg	3025181	98.964	98.964	ref	0	FALSE	FALSE
CP068268.2	46219259	49212440	chr10	45338205	48363386	10q11.22-10q11.21	NA20847.asm.bp.hap1.p_ctg	3025181	0	0	ref	Contig-break	FALSE	FALSE
CP068268.2	46219259	49212440	chr10	45338205	48363386	10q11.22-10q11.21	NA20847.asm.bp.hap2.p_ctg	3025181	100	100	ref	0	FALSE	FALSE
CP068268.2	46219259	49212440	chr10	45338205	48363386	10q11.22-10q11.21	NA24385_hpg_pbsq2-ccs_1000-hifiasm.h1-un	3025181	0	0	ref	Contig-break	FALSE	FALSE
CP068268.2	46219259	49212440	chr10	45338205	48363386	10q11.22-10q11.21	NA24385_hpg_pbsq2-ccs_1000-hifiasm.h2-un	3025181	0	0	ref	Contig-break	FALSE	FALSE
CP068268.2	46219259	49212440	chr10	45338205	48363386	10q11.22-10q11.21	Mhudiblu_PPA.pri	3025181	0	0	ref	Not explained	FALSE	FALSE
CP068268.2	46219259	49212440	chr10	45338205	48363386	10q11.22-10q11.21	Clint_PTR.pri	3025181	38.162	48.928	49_93_inv+22_92_dup+75_93_del	Not explained	TRUE	FALSE
CP068268.2	46219259	49212440	chr10	45338205	48363386	10q11.22-10q11.21	Kamilah_GGO.pri	3025181	0	3	ref	Not explained	FALSE	TRUE
CP068268.2	46219259	49212440	chr10	45338205	48363386	10q11.22-10q11.21	Susie_PAB.pri	3025181	0	0	ref	Not explained	FALSE	FALSE
CP068267.2	4251890	4438090	chr11	4186831	4372820	11p15.4	GM19129.asm.dip.hap1.p_ctg	185989	98.936	98.936	ref	0	FALSE	FALSE
CP068267.2	4251890	4438090	chr11	4186831	4372820	11p15.4	GM19129.asm.dip.hap2.p_ctg	185989	100	100	ref	0	FALSE	FALSE
CP068267.2	4251890	4438090	chr11	4186831	4372820	11p15.4	GM19434.asm.hic.hap1.p_ctg	185989	96.774	100	22_28_inv	1	FALSE	FALSE
CP068267.2	4251890	4438090	chr11	4186831	4372820	11p15.4	GM19434.asm.hic.hap2.p_ctg	185989	75.269	97.849	33_62_inv+10_36_inv+10_62_inv	Not explained	TRUE	FALSE
CP068267.2	4251890	4438090	chr11	4186831	4372820	11p15.4	HG00171.asm.bp.hap1.p_ctg	185989	100	100	ref	0	FALSE	FALSE
CP068267.2	4251890	4438090	chr11	4186831	4372820	11p15.4	HG00171.asm.bp.hap2.p_ctg	185989	98.936	98.936	ref	0	FALSE	FALSE
CP068267.2	4251890	4438090	chr11	4186831	4372820	11p15.4	HG00512_hgsvc_pbsq2-ccs_1000-hifiasm.h1-un	185989	100	100	ref	0	FALSE	FALSE
CP068267.2	4251890	4438090	chr11	4186831	4372820	11p15.4	HG00512_hgsvc_pbsq2-ccs_1000-hifiasm.h2-un	185989	100	100	ref	0	FALSE	FALSE
CP068267.2	4251890	4438090	chr11	4186831	4372820	11p15.4	HG00513_hgsvc_pbsq2-ccs_1000-hifiasm.h1-un	185989	86.154	100	15_57_del	1	FALSE	FALSE
CP068267.2	4251890	4438090	chr11	4186831	4372820	11p15.4	HG00513_hgsvc_pbsq2-ccs_1000-hifiasm.h2-un	185989	82.65	91.912	23_53_del	Not explained	FALSE	FALSE
CP068267.2	4251890	4438090	chr11	4186831	4372820	11p15.4	HG00514_hgsvc_pbsq2-ccs_1000-hifiasm.h1-un	185989	86.239	100	5_19_del	1	FALSE	FALSE
CP068267.2	4251890	4438090	chr11	4186831	4372820	11p15.4	HG00514_hgsvc_pbsq2-ccs_1000-hifiasm.h2-un	185989	100	100	ref	0	FALSE	FALSE
CP068267.2	4251890	4438090	chr11	4186831	4372820	11p15.4	HG00731_hgsvc_pbsq2-ccs_1000-hifiasm.h1-un	185989	100	100	ref	0	FALSE	FALSE
CP068267.2	4251890	4438090	chr11	4186831	4372820	11p15.4	HG00731_hgsvc_pbsq2-ccs_1000-hifiasm.h2-un	185989	98.936	98.936	ref	0	FALSE	FALSE
CP068267.2	4251890	4438090	chr11	4186831	4372820	11p15.4	HG00732_hgsvc_pbsq2-ccs_1000-hifiasm.h1-un	185989	100	100	ref	0	FALSE	FALSE
CP068267.2	4251890	4438090	chr11	4186831	4372820	11p15.4	HG00732_hgsvc_pbsq2-ccs_1000-hifiasm.h2-un	185989	100	100	ref	0	FALSE	FALSE
CP068267.2	4251890	4438090	chr11	4186831	4372820	11p15.4	HG00733_hgsvc_pbsq2-ccs_1000-hifiasm.h1-un	185989	100	100	ref	0	FALSE	FALSE
CP068267.2	4251890	4438090	chr11	4186831	4372820	11p15.4	HG00733_hgsvc_pbsq2-ccs_1000-hifiasm.h2-un	185989	100	100	ref	0	FALSE	FALSE
CP068267.2	4251890	4438090	chr11	4186831	4372820	11p15.4	HG00864.asm.bp.hap1.p_ctg	185989	86.957	92.391	8_37_inv	Not explained	FALSE	FALSE
CP068267.2	4251890	4438090	chr11	4186831	4372820	11p15.4	HG00864.asm.bp.hap2.p_ctg	185989	100	100	ref	0	FALSE	FALSE
CP068267.2	4251890	4438090	chr11	4186831	4372820	11p15.4	HG02018.asm.dip.hap1.p_ctg	185989	86.239	100	5_19_del	1	FALSE	FALSE
CP068267.2	4251890	4438090	chr11	4186831	4372820	11p15.4	HG02018.asm.dip.hap2.p_ctg	185989	86.154	100	15_57_del	1	FALSE	FALSE
CP068267.2	4251890	4438090	chr11	4186831	4372820	11p15.4	HG02282.asm.hic.hap1.p_ctg	185989	98.936	98.936	ref	0	FALSE	FALSE
CP068267.2	4251890	4438090	chr11	4186831	4372820	11p15.4	HG02282.asm.hic.hap2.p_ctg	185989	88.152	99.578	2_51_dup+9_32_del	2	TRUE	FALSE
CP068267.2	4251890	4438090	chr11	4186831	4372820	11p15.4	HG02769.asm.hic.hap1.p_ctg	185989	86.916	99.167	2_50_dup+8_31_del	2	TRUE	FALSE
CP068267.2	4251890	4438090	chr11	4186831	4372820	11p15.4	HG02769.asm.hic.hap2.p_ctg	185989	75	96.739	8_37_inv+31_61_inv+8_61_inv	Not explained	TRUE	FALSE
CP068267.2	4251890	4438090	chr11	4186831	4372820	11p15.4	HG02818_hgsvc_pbsq2-ccs_1000-hifiasm.h1-un	185989	87.736	100	2_51_dup+9_32_del	2	TRUE	FALSE
CP068267.2	4251890	4438090	chr11	4186831	4372820	11p15.4	HG02818_hgsvc_pbsq2-ccs_1000-hifiasm.h2-un	185989	96.774	100	22_28_inv	1	FALSE	FALSE
CP068267.2	4251890	4438090	chr11	4186831	4372820	11p15.4	HG02953.asm.hic.hap1.p_ctg	185989	98.936	98.936	ref	0	FALSE	FALSE
CP068267.2	4251890	4438090	chr11	4186831	4372820	11p15.4	HG02953.asm.hic.hap2.p_ctg	185989	87.736	100	2_51_dup+9_32_del	2	TRUE	FALSE
CP068267.2	4251890	4438090	chr11	4186831	4372820	11p15.4	HG03125_hgsvc_pbsq2-ccs_1000-hifiasm.h1-un	185989	86.916	99.167	2_50_dup+8_31_del	2	TRUE	FALSE
CP068267.2	4251890	4438090	chr11	4186831	4372820	11p15.4	HG03125_hgsvc_pbsq2-ccs_1000-hifiasm.h2-un	185989	97.297	99.459	32_38_inv	1	FALSE	FALSE
CP068267.2	4251890	4438090	chr11	4186831	4372820	11p15.4	HG03452.asm.hic.hap1.p_ctg	185989	98.925	98.925	ref	0	FALSE	FALSE
CP068267.2	4251890	4438090	chr11	4186831	4372820	11p15.4	HG03452.asm.hic.hap2.p_ctg	185989	0	0	ref	Not explained	FALSE	FALSE
CP068267.2	4251890	4438090	chr11	4186831	4372820	11p15.4	HG03486_hgsvc_pbsq2-ccs_1000-hifiasm.h1-un	185989	64.964	100	2_35_del	1	FALSE	FALSE
CP068267.2	4251890	4438090	chr11	4186831	4372820	11p15.4	HG03486_hgsvc_pbsq2-ccs_1000-hifiasm.h2-un	185989	78.723	99.476	38_64_dup+9_32_del	2	FALSE	FALSE
CP068267.2	4251890	4438090	chr11	4186831	4372820	11p15.4	HG03520.asm.hic.hap1.p_ctg	185989	0	0	ref	Not explained	FALSE	FALSE
CP068267.2	4251890	4438090	chr11	4186831	4372820	11p15.4	HG03520.asm.hic.hap2.p_ctg	185989	100	100	ref	0	FALSE	FALSE
CP068267.2	4251890	4438090	chr11	4186831	4372820	11p15.4	hg38	185989	97.297	99.459	32_38_inv	1	FALSE	FALSE
CP068267.2	4251890	4438090	chr11	4186831	4372820	11p15.4	NA12329.asm.dip.hap1.p_ctg	185989	0	0	ref	Contig-break	FALSE	FALSE
CP068267.2	4251890	4438090	chr11	4186831	4372820	11p15.4	NA12329.asm.dip.hap2.p_ctg	185989	100	100	ref	0	FALSE	FALSE
CP068267.2	4251890	4438090	chr11	4186831	4372820	11p15.4	NA12878_giab_pbsq2-ccs_1000-hifiasm.h1-un	185989	100	100	ref	0	FALSE	FALSE
CP068267.2	4251890	4438090	chr11	4186831	4372820	11p15.4	NA12878_giab_pbsq2-ccs_1000-hifiasm.h2-un	185989	86.239	100	5_19_del	1	FALSE	FALSE
CP068267.2	4251890	4438090	chr11	4186831	4372820	11p15.4	NA19036.asm.bp.hap1.p_ctg	185989	96.774	100	22_28_inv	1	FALSE	FALSE
CP068267.2	4251890	4438090	chr11	4186831	4372820	11p15.4	NA19036.asm.bp.hap2.p_ctg	185989	87.736	100	2_51_dup+9_32_del	2	TRUE	FALSE
CP068267.2	4251890	4438090	chr11	4186831	4372820	11p15.4	NA19238_hgsvc_pbsq2-ccs_1000-hifiasm.h1-un	185989	0	0	ref	Contig-break	FALSE	FALSE
CP068267.2	4251890	4438090	chr11	4186831	4372820	11p15.4	NA19238_hgsvc_pbsq2-ccs_1000-hifiasm.h2-un	185989	0	0	ref	Contig-break	FALSE	FALSE
CP068267.2	4251890	4438090	chr11	4186831	4372820	11p15.4	NA19239_hgsvc_pbsq2-ccs_1000-hifiasm.h1-un	185989	84.36	99.578	2_51_dup+9_32_del+9_38_inv	3	TRUE	FALSE
CP068267.2	4251890	4438090	chr11	4186831	4372820	11p15.4	NA19239_hgsvc_pbsq2-ccs_1000-hifiasm.h2-un	185989	87.736	100	2_51_dup+9_32_del	2	TRUE	FALSE
CP068267.2	4251890	4438090	chr11	4186831	4372820	11p15.4	NA19240_hgsvc_pbsq2-ccs_1000-hifiasm.h1-un	185989	87.736	100	2_51_dup+9_32_del	2	TRUE	FALSE
CP068267.2	4251890	4438090	chr11	4186831	4372820	11p15.4	NA19240_hgsvc_pbsq2-ccs_1000-hifiasm.h2-un	185989	71.538	100	2_51_dup+10_58_dup+9_32_del	3	TRUE	FALSE
CP068267.2	4251890	4438090	chr11	4186831	4372820	11p15.4	NA19983.asm.dip.hap1.p_ctg	185989	98.936	98.936	ref	0	FALSE	FALSE
CP068267.2	4251890	4438090	chr11	4186831	4372820	11p15.4	NA19983.asm.dip.hap2.p_ctg	185989	98.925	98.925	ref	0	FALSE	FALSE
CP068267.2	4251890	4438090	chr11	4186831	4372820	11p15.4	NA20847.asm.bp.hap1.p_ctg	185989	88.152	100	37_61_dup	1	FALSE	FALSE
CP068267.2	4251890	4438090	chr11	4186831	4372820	11p15.4	NA20847.asm.bp.hap2.p_ctg	185989	98.925	98.925	ref	0	FALSE	FALSE
CP068267.2	4251890	4438090	chr11	4186831	4372820	11p15.4	NA24385_hpg_pbsq2-ccs_1000-hifiasm.h1-un	185989	100	100	ref	0	FALSE	FALSE
CP068267.2	4251890	4438090	chr11	4186831	4372820	11p15.4	NA24385_hpg_pbsq2-ccs_1000-hifiasm.h2-un	185989	98.936	98.936	ref	0	FALSE	FALSE
CP068267.2	4251890	4438090	chr11	4186831	4372820	11p15.4	Mhudiblu_PPA.pri	185989	0	0	ref	Not explained	FALSE	FALSE
CP068267.2	4251890	4438090	chr11	4186831	4372820	11p15.4	Clint_PTR.pri	185989	52.727	70.407	17_34_inv+17_64_dup	Not explained	TRUE	FALSE
CP068267.2	4251890	4438090	chr11	4186831	4372820	11p15.4	Kamilah_GGO.pri	185989	73.054	87.722	9_23_del	Not explained	FALSE	FALSE
CP068267.2	4251890	4438090	chr11	4186831	4372820	11p15.4	Susie_PAB.pri	185989	48.753	59.158	14_39_inv+31_59_dup	Not explained	TRUE	FALSE
CP068267.2	89352800	90218022	chr11	89433124	90298076	11q14.3	GM19129.asm.dip.hap1.p_ctg	864952	98.246	98.246	ref	0	FALSE	FALSE
CP068267.2	89352800	90218022	chr11	89433124	90298076	11q14.3	GM19129.asm.dip.hap2.p_ctg	864952	94.611	94.611	ref	Not explained	FALSE	FALSE
CP068267.2	89352800	90218022	chr11	89433124	90298076	11q14.3	GM19434.asm.hic.hap1.p_ctg	864952	99.422	99.422	ref	0	FALSE	FALSE
CP068267.2	89352800	90218022	chr11	89433124	90298076	11q14.3	GM19434.asm.hic.hap2.p_ctg	864952	99.415	99.415	ref	0	FALSE	FALSE
CP068267.2	89352800	90218022	chr11	89433124	90298076	11q14.3	HG00171.asm.bp.hap1.p_ctg	864952	98.851	98.851	ref	0	FALSE	FALSE
CP068267.2	89352800	90218022	chr11	89433124	90298076	11q14.3	HG00171.asm.bp.hap2.p_ctg	864952	100	100	ref	0	FALSE	FALSE
CP068267.2	89352800	90218022	chr11	89433124	90298076	11q14.3	HG00512_hgsvc_pbsq2-ccs_1000-hifiasm.h1-un	864952	98.246	98.246	ref	0	FALSE	FALSE
CP068267.2	89352800	90218022	chr11	89433124	90298076	11q14.3	HG00512_hgsvc_pbsq2-ccs_1000-hifiasm.h2-un	864952	100	100	ref	0	FALSE	FALSE
CP068267.2	89352800	90218022	chr11	89433124	90298076	11q14.3	HG00513_hgsvc_pbsq2-ccs_1000-hifiasm.h1-un	864952	0	0	ref	Contig-break	FALSE	FALSE
CP068267.2	89352800	90218022	chr11	89433124	90298076	11q14.3	HG00513_hgsvc_pbsq2-ccs_1000-hifiasm.h2-un	864952	0	0	ref	Contig-break	FALSE	FALSE
CP068267.2	89352800	90218022	chr11	89433124	90298076	11q14.3	HG00514_hgsvc_pbsq2-ccs_1000-hifiasm.h1-un	864952	0	0	ref	Contig-break	FALSE	FALSE
CP068267.2	89352800	90218022	chr11	89433124	90298076	11q14.3	HG00514_hgsvc_pbsq2-ccs_1000-hifiasm.h2-un	864952	0	0	ref	Contig-break	FALSE	FALSE
CP068267.2	89352800	90218022	chr11	89433124	90298076	11q14.3	HG00731_hgsvc_pbsq2-ccs_1000-hifiasm.h1-un	864952	0	0	ref	Contig-break	FALSE	FALSE
CP068267.2	89352800	90218022	chr11	89433124	90298076	11q14.3	HG00731_hgsvc_pbsq2-ccs_1000-hifiasm.h2-un	864952	0	0	ref	Contig-break	FALSE	FALSE
CP068267.2	89352800	90218022	chr11	89433124	90298076	11q14.3	HG00732_hgsvc_pbsq2-ccs_1000-hifiasm.h1-un	864952	98.851	98.851	ref	0	FALSE	FALSE
CP068267.2	89352800	90218022	chr11	89433124	90298076	11q14.3	HG00732_hgsvc_pbsq2-ccs_1000-hifiasm.h2-un	864952	98.851	98.851	ref	0	FALSE	FALSE
CP068267.2	89352800	90218022	chr11	89433124	90298076	11q14.3	HG00733_hgsvc_pbsq2-ccs_1000-hifiasm.h1-un	864952	0	0	ref	Contig-break	FALSE	FALSE
CP068267.2	89352800	90218022	chr11	89433124	90298076	11q14.3	HG00733_hgsvc_pbsq2-ccs_1000-hifiasm.h2-un	864952	98.837	98.837	ref	0	FALSE	FALSE
CP068267.2	89352800	90218022	chr11	89433124	90298076	11q14.3	HG00864.asm.bp.hap1.p_ctg	864952	0	0	ref	Contig-break	FALSE	FALSE
CP068267.2	89352800	90218022	chr11	89433124	90298076	11q14.3	HG00864.asm.bp.hap2.p_ctg	864952	0	0	ref	Contig-break	FALSE	FALSE
CP068267.2	89352800	90218022	chr11	89433124	90298076	11q14.3	HG02018.asm.dip.hap1.p_ctg	864952	97.143	97.143	ref	Not explained	FALSE	FALSE
CP068267.2	89352800	90218022	chr11	89433124	90298076	11q14.3	HG02018.asm.dip.hap2.p_ctg	864952	97.175	97.175	ref	Not explained	FALSE	FALSE
CP068267.2	89352800	90218022	chr11	89433124	90298076	11q14.3	HG02282.asm.hic.hap1.p_ctg	864952	98.837	98.837	ref	0	FALSE	FALSE
CP068267.2	89352800	90218022	chr11	89433124	90298076	11q14.3	HG02282.asm.hic.hap2.p_ctg	864952	98.837	98.837	ref	0	FALSE	FALSE
CP068267.2	89352800	90218022	chr11	89433124	90298076	11q14.3	HG02769.asm.hic.hap1.p_ctg	864952	97.041	97.041	ref	Not explained	FALSE	FALSE
CP068267.2	89352800	90218022	chr11	89433124	90298076	11q14.3	HG02769.asm.hic.hap2.p_ctg	864952	0	0	ref	Contig-break	FALSE	FALSE
CP068267.2	89352800	90218022	chr11	89433124	90298076	11q14.3	HG02818_hgsvc_pbsq2-ccs_1000-hifiasm.h1-un	864952	0	0	ref	Contig-break	FALSE	FALSE
CP068267.2	89352800	90218022	chr11	89433124	90298076	11q14.3	HG02818_hgsvc_pbsq2-ccs_1000-hifiasm.h2-un	864952	99.415	99.415	ref	0	FALSE	FALSE
CP068267.2	89352800	90218022	chr11	89433124	90298076	11q14.3	HG02953.asm.hic.hap1.p_ctg	864952	93.333	99.363	2_32_inv+12_18_del	2	TRUE	FALSE
CP068267.2	89352800	90218022	chr11	89433124	90298076	11q14.3	HG02953.asm.hic.hap2.p_ctg	864952	98.246	98.246	ref	0	FALSE	FALSE
CP068267.2	89352800	90218022	chr11	89433124	90298076	11q14.3	HG03125_hgsvc_pbsq2-ccs_1000-hifiasm.h1-un	864952	0	0	ref	Contig-break	FALSE	FALSE
CP068267.2	89352800	90218022	chr11	89433124	90298076	11q14.3	HG03125_hgsvc_pbsq2-ccs_1000-hifiasm.h2-un	864952	97.674	97.674	ref	Not explained	FALSE	FALSE
CP068267.2	89352800	90218022	chr11	89433124	90298076	11q14.3	HG03452.asm.hic.hap1.p_ctg	864952	0	0	ref	Contig-break	FALSE	FALSE
CP068267.2	89352800	90218022	chr11	89433124	90298076	11q14.3	HG03452.asm.hic.hap2.p_ctg	864952	0	0	ref	Contig-break	FALSE	FALSE
CP068267.2	89352800	90218022	chr11	89433124	90298076	11q14.3	HG03486_hgsvc_pbsq2-ccs_1000-hifiasm.h1-un	864952	0	0	ref	Contig-break	FALSE	FALSE
CP068267.2	89352800	90218022	chr11	89433124	90298076	11q14.3	HG03486_hgsvc_pbsq2-ccs_1000-hifiasm.h2-un	864952	0	0	ref	Contig-break	FALSE	FALSE
CP068267.2	89352800	90218022	chr11	89433124	90298076	11q14.3	HG03520.asm.hic.hap1.p_ctg	864952	98.266	98.266	ref	0	FALSE	FALSE
CP068267.2	89352800	90218022	chr11	89433124	90298076	11q14.3	HG03520.asm.hic.hap2.p_ctg	864952	0	0	ref	Contig-break	FALSE	FALSE
CP068267.2	89352800	90218022	chr11	89433124	90298076	11q14.3	hg38	864952	98.837	98.837	ref	0	FALSE	FALSE
CP068267.2	89352800	90218022	chr11	89433124	90298076	11q14.3	NA12329.asm.dip.hap1.p_ctg	864952	98.837	98.837	ref	0	FALSE	FALSE
CP068267.2	89352800	90218022	chr11	89433124	90298076	11q14.3	NA12329.asm.dip.hap2.p_ctg	864952	96	96	ref	Not explained	FALSE	FALSE
CP068267.2	89352800	90218022	chr11	89433124	90298076	11q14.3	NA12878_giab_pbsq2-ccs_1000-hifiasm.h1-un	864952	0	0	ref	Contig-break	FALSE	FALSE
CP068267.2	89352800	90218022	chr11	89433124	90298076	11q14.3	NA12878_giab_pbsq2-ccs_1000-hifiasm.h2-un	864952	0	0	ref	Contig-break	FALSE	FALSE
CP068267.2	89352800	90218022	chr11	89433124	90298076	11q14.3	NA19036.asm.bp.hap1.p_ctg	864952	97.674	97.674	ref	Not explained	FALSE	FALSE
CP068267.2	89352800	90218022	chr11	89433124	90298076	11q14.3	NA19036.asm.bp.hap2.p_ctg	864952	95.858	98.78	28_32_del	1	FALSE	FALSE
CP068267.2	89352800	90218022	chr11	89433124	90298076	11q14.3	NA19238_hgsvc_pbsq2-ccs_1000-hifiasm.h1-un	864952	0	0	ref	Contig-break	FALSE	FALSE
CP068267.2	89352800	90218022	chr11	89433124	90298076	11q14.3	NA19238_hgsvc_pbsq2-ccs_1000-hifiasm.h2-un	864952	98.851	98.851	ref	0	FALSE	FALSE
CP068267.2	89352800	90218022	chr11	89433124	90298076	11q14.3	NA19239_hgsvc_pbsq2-ccs_1000-hifiasm.h1-un	864952	0	0	ref	Contig-break	FALSE	FALSE
CP068267.2	89352800	90218022	chr11	89433124	90298076	11q14.3	NA19239_hgsvc_pbsq2-ccs_1000-hifiasm.h2-un	864952	98.851	98.851	ref	0	FALSE	FALSE
CP068267.2	89352800	90218022	chr11	89433124	90298076	11q14.3	NA19240_hgsvc_pbsq2-ccs_1000-hifiasm.h1-un	864952	98.837	98.837	ref	0	FALSE	FALSE
CP068267.2	89352800	90218022	chr11	89433124	90298076	11q14.3	NA19240_hgsvc_pbsq2-ccs_1000-hifiasm.h2-un	864952	0	0	ref	Contig-break	FALSE	FALSE
CP068267.2	89352800	90218022	chr11	89433124	90298076	11q14.3	NA19983.asm.dip.hap1.p_ctg	864952	0	0	ref	Contig-break	FALSE	FALSE
CP068267.2	89352800	90218022	chr11	89433124	90298076	11q14.3	NA19983.asm.dip.hap2.p_ctg	864952	97.647	97.647	ref	Not explained	FALSE	FALSE
CP068267.2	89352800	90218022	chr11	89433124	90298076	11q14.3	NA20847.asm.bp.hap1.p_ctg	864952	94.857	97.143	2_34_inv	Not explained	FALSE	FALSE
CP068267.2	89352800	90218022	chr11	89433124	90298076	11q14.3	NA20847.asm.bp.hap2.p_ctg	864952	0	0	ref	Contig-break	FALSE	FALSE
CP068267.2	89352800	90218022	chr11	89433124	90298076	11q14.3	NA24385_hpg_pbsq2-ccs_1000-hifiasm.h1-un	864952	0	0	ref	Contig-break	FALSE	FALSE
CP068267.2	89352800	90218022	chr11	89433124	90298076	11q14.3	NA24385_hpg_pbsq2-ccs_1000-hifiasm.h2-un	864952	98.837	98.837	ref	0	FALSE	FALSE
CP068267.2	89352800	90218022	chr11	89433124	90298076	11q14.3	Mhudiblu_PPA.pri	864952	76.923	87.146	2_6_del+2_16_inv	Not explained	TRUE	FALSE
CP068267.2	89352800	90218022	chr11	89433124	90298076	11q14.3	Clint_PTR.pri	864952	77.348	80.348	ref	Not explained	FALSE	FALSE
CP068267.2	89352800	90218022	chr11	89433124	90298076	11q14.3	Kamilah_GGO.pri	864952	78.161	89.207	12_19_inv+5_14_inv	Not explained	TRUE	FALSE
CP068267.2	89352800	90218022	chr11	89433124	90298076	11q14.3	Susie_PAB.pri	864952	81.356	84.356	ref	Not explained	FALSE	FALSE
CP068266.2	10939083	11024306	chr12	11071850	11155505	12p13.2	GM19129.asm.dip.hap1.p_ctg	83655	89.82	89.82	ref	Not explained	FALSE	FALSE
CP068266.2	10939083	11024306	chr12	11071850	11155505	12p13.2	GM19129.asm.dip.hap2.p_ctg	83655	98.81	98.81	ref	0	FALSE	FALSE
CP068266.2	10939083	11024306	chr12	11071850	11155505	12p13.2	GM19434.asm.hic.hap1.p_ctg	83655	89.82	89.82	ref	Not explained	FALSE	FALSE
CP068266.2	10939083	11024306	chr12	11071850	11155505	12p13.2	GM19434.asm.hic.hap2.p_ctg	83655	98.837	98.837	ref	0	FALSE	FALSE
CP068266.2	10939083	11024306	chr12	11071850	11155505	12p13.2	HG00171.asm.bp.hap1.p_ctg	83655	89.82	89.82	ref	Not explained	FALSE	FALSE
CP068266.2	10939083	11024306	chr12	11071850	11155505	12p13.2	HG00171.asm.bp.hap2.p_ctg	83655	97.143	97.143	ref	Not explained	FALSE	FALSE
CP068266.2	10939083	11024306	chr12	11071850	11155505	12p13.2	HG00512_hgsvc_pbsq2-ccs_1000-hifiasm.h1-un	83655	100	100	ref	0	FALSE	FALSE
CP068266.2	10939083	11024306	chr12	11071850	11155505	12p13.2	HG00512_hgsvc_pbsq2-ccs_1000-hifiasm.h2-un	83655	85.427	85.427	ref	Not explained	FALSE	FALSE
CP068266.2	10939083	11024306	chr12	11071850	11155505	12p13.2	HG00513_hgsvc_pbsq2-ccs_1000-hifiasm.h1-un	83655	85.427	85.427	ref	Not explained	FALSE	FALSE
CP068266.2	10939083	11024306	chr12	11071850	11155505	12p13.2	HG00513_hgsvc_pbsq2-ccs_1000-hifiasm.h2-un	83655	82.759	93.562	4_55_dup+14_43_del	Not explained	TRUE	FALSE
CP068266.2	10939083	11024306	chr12	11071850	11155505	12p13.2	HG00514_hgsvc_pbsq2-ccs_1000-hifiasm.h1-un	83655	82.759	93.562	4_55_dup+14_43_del	Not explained	TRUE	FALSE
CP068266.2	10939083	11024306	chr12	11071850	11155505	12p13.2	HG00514_hgsvc_pbsq2-ccs_1000-hifiasm.h2-un	83655	85.427	85.427	ref	Not explained	FALSE	FALSE
CP068266.2	10939083	11024306	chr12	11071850	11155505	12p13.2	HG00731_hgsvc_pbsq2-ccs_1000-hifiasm.h1-un	83655	85.427	85.427	ref	Not explained	FALSE	FALSE
CP068266.2	10939083	11024306	chr12	11071850	11155505	12p13.2	HG00731_hgsvc_pbsq2-ccs_1000-hifiasm.h2-un	83655	85.427	85.427	ref	Not explained	FALSE	FALSE
CP068266.2	10939083	11024306	chr12	11071850	11155505	12p13.2	HG00732_hgsvc_pbsq2-ccs_1000-hifiasm.h1-un	83655	84.422	93.043	1_52_dup+15_43_del	Not explained	TRUE	FALSE
CP068266.2	10939083	11024306	chr12	11071850	11155505	12p13.2	HG00732_hgsvc_pbsq2-ccs_1000-hifiasm.h2-un	83655	89.82	89.82	ref	Not explained	FALSE	FALSE
CP068266.2	10939083	11024306	chr12	11071850	11155505	12p13.2	HG00733_hgsvc_pbsq2-ccs_1000-hifiasm.h1-un	83655	85.427	85.427	ref	Not explained	FALSE	FALSE
CP068266.2	10939083	11024306	chr12	11071850	11155505	12p13.2	HG00733_hgsvc_pbsq2-ccs_1000-hifiasm.h2-un	83655	85.427	85.427	ref	Not explained	FALSE	FALSE
CP068266.2	10939083	11024306	chr12	11071850	11155505	12p13.2	HG00864.asm.bp.hap1.p_ctg	83655	85.427	85.427	ref	Not explained	FALSE	FALSE
CP068266.2	10939083	11024306	chr12	11071850	11155505	12p13.2	HG00864.asm.bp.hap2.p_ctg	83655	92.216	92.216	ref	Not explained	FALSE	FALSE
CP068266.2	10939083	11024306	chr12	11071850	11155505	12p13.2	HG02018.asm.dip.hap1.p_ctg	83655	100	100	ref	0	FALSE	FALSE
CP068266.2	10939083	11024306	chr12	11071850	11155505	12p13.2	HG02018.asm.dip.hap2.p_ctg	83655	85.427	85.427	ref	Not explained	FALSE	FALSE
CP068266.2	10939083	11024306	chr12	11071850	11155505	12p13.2	HG02282.asm.hic.hap1.p_ctg	83655	89.82	89.82	ref	Not explained	FALSE	FALSE
CP068266.2	10939083	11024306	chr12	11071850	11155505	12p13.2	HG02282.asm.hic.hap2.p_ctg	83655	92.216	92.216	ref	Not explained	FALSE	FALSE
CP068266.2	10939083	11024306	chr12	11071850	11155505	12p13.2	HG02769.asm.hic.hap1.p_ctg	83655	97.701	97.701	ref	Not explained	FALSE	FALSE
CP068266.2	10939083	11024306	chr12	11071850	11155505	12p13.2	HG02769.asm.hic.hap2.p_ctg	83655	97.701	97.701	ref	Not explained	FALSE	FALSE
CP068266.2	10939083	11024306	chr12	11071850	11155505	12p13.2	HG02818_hgsvc_pbsq2-ccs_1000-hifiasm.h1-un	83655	97.701	97.701	ref	Not explained	FALSE	FALSE
CP068266.2	10939083	11024306	chr12	11071850	11155505	12p13.2	HG02818_hgsvc_pbsq2-ccs_1000-hifiasm.h2-un	83655	98.81	98.81	ref	0	FALSE	FALSE
CP068266.2	10939083	11024306	chr12	11071850	11155505	12p13.2	HG02953.asm.hic.hap1.p_ctg	83655	82.759	93.562	4_55_dup+14_43_del	Not explained	TRUE	FALSE
CP068266.2	10939083	11024306	chr12	11071850	11155505	12p13.2	HG02953.asm.hic.hap2.p_ctg	83655	72.034	81.928	1_53_dup+44_15_dup	Not explained	TRUE	FALSE
CP068266.2	10939083	11024306	chr12	11071850	11155505	12p13.2	HG03125_hgsvc_pbsq2-ccs_1000-hifiasm.h1-un	83655	92.216	92.216	ref	Not explained	FALSE	FALSE
CP068266.2	10939083	11024306	chr12	11071850	11155505	12p13.2	HG03125_hgsvc_pbsq2-ccs_1000-hifiasm.h2-un	83655	99.408	99.408	ref	0	FALSE	FALSE
CP068266.2	10939083	11024306	chr12	11071850	11155505	12p13.2	HG03452.asm.hic.hap1.p_ctg	83655	98.225	98.225	ref	0	FALSE	FALSE
CP068266.2	10939083	11024306	chr12	11071850	11155505	12p13.2	HG03452.asm.hic.hap2.p_ctg	83655	92.216	92.216	ref	Not explained	FALSE	FALSE
CP068266.2	10939083	11024306	chr12	11071850	11155505	12p13.2	HG03486_hgsvc_pbsq2-ccs_1000-hifiasm.h1-un	83655	97.701	97.701	ref	Not explained	FALSE	FALSE
CP068266.2	10939083	11024306	chr12	11071850	11155505	12p13.2	HG03486_hgsvc_pbsq2-ccs_1000-hifiasm.h2-un	83655	97.701	97.701	ref	Not explained	FALSE	FALSE
CP068266.2	10939083	11024306	chr12	11071850	11155505	12p13.2	HG03520.asm.hic.hap1.p_ctg	83655	92.216	92.216	ref	Not explained	FALSE	FALSE
CP068266.2	10939083	11024306	chr12	11071850	11155505	12p13.2	HG03520.asm.hic.hap2.p_ctg	83655	92.216	92.216	ref	Not explained	FALSE	FALSE
CP068266.2	10939083	11024306	chr12	11071850	11155505	12p13.2	hg38	83655	92.216	92.216	ref	Not explained	FALSE	FALSE
CP068266.2	10939083	11024306	chr12	11071850	11155505	12p13.2	NA12329.asm.dip.hap1.p_ctg	83655	98.81	98.81	ref	0	FALSE	FALSE
CP068266.2	10939083	11024306	chr12	11071850	11155505	12p13.2	NA12329.asm.dip.hap2.p_ctg	83655	99.408	99.408	ref	0	FALSE	FALSE
CP068266.2	10939083	11024306	chr12	11071850	11155505	12p13.2	NA12878_giab_pbsq2-ccs_1000-hifiasm.h1-un	83655	89.82	89.82	ref	Not explained	FALSE	FALSE
CP068266.2	10939083	11024306	chr12	11071850	11155505	12p13.2	NA12878_giab_pbsq2-ccs_1000-hifiasm.h2-un	83655	97.701	97.701	ref	Not explained	FALSE	FALSE
CP068266.2	10939083	11024306	chr12	11071850	11155505	12p13.2	NA19036.asm.bp.hap1.p_ctg	83655	98.204	98.204	ref	0	FALSE	FALSE
CP068266.2	10939083	11024306	chr12	11071850	11155505	12p13.2	NA19036.asm.bp.hap2.p_ctg	83655	89.82	89.82	ref	Not explained	FALSE	FALSE
CP068266.2	10939083	11024306	chr12	11071850	11155505	12p13.2	NA19238_hgsvc_pbsq2-ccs_1000-hifiasm.h1-un	83655	89.82	89.82	ref	Not explained	FALSE	FALSE
CP068266.2	10939083	11024306	chr12	11071850	11155505	12p13.2	NA19238_hgsvc_pbsq2-ccs_1000-hifiasm.h2-un	83655	92.216	92.216	ref	Not explained	FALSE	FALSE
CP068266.2	10939083	11024306	chr12	11071850	11155505	12p13.2	NA19239_hgsvc_pbsq2-ccs_1000-hifiasm.h1-un	83655	98.81	98.81	ref	0	FALSE	FALSE
CP068266.2	10939083	11024306	chr12	11071850	11155505	12p13.2	NA19239_hgsvc_pbsq2-ccs_1000-hifiasm.h2-un	83655	98.81	98.81	ref	0	FALSE	FALSE
CP068266.2	10939083	11024306	chr12	11071850	11155505	12p13.2	NA19240_hgsvc_pbsq2-ccs_1000-hifiasm.h1-un	83655	92.216	92.216	ref	Not explained	FALSE	FALSE
CP068266.2	10939083	11024306	chr12	11071850	11155505	12p13.2	NA19240_hgsvc_pbsq2-ccs_1000-hifiasm.h2-un	83655	99.408	99.408	ref	0	FALSE	FALSE
CP068266.2	10939083	11024306	chr12	11071850	11155505	12p13.2	NA19983.asm.dip.hap1.p_ctg	83655	84.422	93.043	1_52_dup+15_43_del	Not explained	TRUE	FALSE
CP068266.2	10939083	11024306	chr12	11071850	11155505	12p13.2	NA19983.asm.dip.hap2.p_ctg	83655	92.216	92.216	ref	Not explained	FALSE	FALSE
CP068266.2	10939083	11024306	chr12	11071850	11155505	12p13.2	NA20847.asm.bp.hap1.p_ctg	83655	85.427	85.427	ref	Not explained	FALSE	FALSE
CP068266.2	10939083	11024306	chr12	11071850	11155505	12p13.2	NA20847.asm.bp.hap2.p_ctg	83655	83.744	90.688	3_55_dup+29_44_del	Not explained	TRUE	FALSE
CP068266.2	10939083	11024306	chr12	11071850	11155505	12p13.2	NA24385_hpg_pbsq2-ccs_1000-hifiasm.h1-un	83655	97.701	97.701	ref	Not explained	FALSE	FALSE
CP068266.2	10939083	11024306	chr12	11071850	11155505	12p13.2	NA24385_hpg_pbsq2-ccs_1000-hifiasm.h2-un	83655	98.204	98.204	ref	0	FALSE	FALSE
CP068266.2	10939083	11024306	chr12	11071850	11155505	12p13.2	Mhudiblu_PPA.pri	83655	99.408	100	ref	0	FALSE	FALSE
CP068266.2	10939083	11024306	chr12	11071850	11155505	12p13.2	Clint_PTR.pri	83655	83.168	98.238	3_56_dup+9_40_del	2	TRUE	FALSE
CP068266.2	10939083	11024306	chr12	11071850	11155505	12p13.2	Kamilah_GGO.pri	83655	79.07	91.476	1_53_dup+25_35_del	Not explained	TRUE	FALSE
CP068266.2	10939083	11024306	chr12	11071850	11155505	12p13.2	Susie_PAB.pri	83655	70.485	80.863	23_54_dup	Not explained	FALSE	FALSE
CP068264.2	13084770	14448687	chr14	18581382	20268955	14q11.2	GM19129.asm.dip.hap1.p_ctg	1687573	0	0	ref	Contig-break	FALSE	FALSE
CP068264.2	13084770	14448687	chr14	18581382	20268955	14q11.2	GM19129.asm.dip.hap2.p_ctg	1687573	0	0	ref	Contig-break	FALSE	FALSE
CP068264.2	13084770	14448687	chr14	18581382	20268955	14q11.2	GM19434.asm.hic.hap1.p_ctg	1687573	0	0	ref	Contig-break	FALSE	FALSE
CP068264.2	13084770	14448687	chr14	18581382	20268955	14q11.2	GM19434.asm.hic.hap2.p_ctg	1687573	0	0	ref	Contig-break	FALSE	FALSE
CP068264.2	13084770	14448687	chr14	18581382	20268955	14q11.2	HG00171.asm.bp.hap1.p_ctg	1687573	74.499	90.398	3_74_inv+3_39_dup+39_39_dup	Not explained	TRUE	FALSE
CP068264.2	13084770	14448687	chr14	18581382	20268955	14q11.2	HG00171.asm.bp.hap2.p_ctg	1687573	87.379	98.276	1_39_dup	1	FALSE	FALSE
CP068264.2	13084770	14448687	chr14	18581382	20268955	14q11.2	HG00512_hgsvc_pbsq2-ccs_1000-hifiasm.h1-un	1687573	0	0	ref	Contig-break	FALSE	FALSE
CP068264.2	13084770	14448687	chr14	18581382	20268955	14q11.2	HG00512_hgsvc_pbsq2-ccs_1000-hifiasm.h2-un	1687573	0	0	ref	Contig-break	FALSE	FALSE
CP068264.2	13084770	14448687	chr14	18581382	20268955	14q11.2	HG00513_hgsvc_pbsq2-ccs_1000-hifiasm.h1-un	1687573	100	100	ref	0	FALSE	FALSE
CP068264.2	13084770	14448687	chr14	18581382	20268955	14q11.2	HG00513_hgsvc_pbsq2-ccs_1000-hifiasm.h2-un	1687573	99.631	99.631	ref	0	FALSE	FALSE
CP068264.2	13084770	14448687	chr14	18581382	20268955	14q11.2	HG00514_hgsvc_pbsq2-ccs_1000-hifiasm.h1-un	1687573	0	0	ref	Contig-break	FALSE	FALSE
CP068264.2	13084770	14448687	chr14	18581382	20268955	14q11.2	HG00514_hgsvc_pbsq2-ccs_1000-hifiasm.h2-un	1687573	0	0	ref	Contig-break	FALSE	FALSE
CP068264.2	13084770	14448687	chr14	18581382	20268955	14q11.2	HG00731_hgsvc_pbsq2-ccs_1000-hifiasm.h1-un	1687573	0	0	ref	Contig-break	FALSE	FALSE
CP068264.2	13084770	14448687	chr14	18581382	20268955	14q11.2	HG00731_hgsvc_pbsq2-ccs_1000-hifiasm.h2-un	1687573	0	0	ref	Contig-break	FALSE	FALSE
CP068264.2	13084770	14448687	chr14	18581382	20268955	14q11.2	HG00732_hgsvc_pbsq2-ccs_1000-hifiasm.h1-un	1687573	94.465	99.631	12_27_inv	1	FALSE	FALSE
CP068264.2	13084770	14448687	chr14	18581382	20268955	14q11.2	HG00732_hgsvc_pbsq2-ccs_1000-hifiasm.h2-un	1687573	0	0	ref	Contig-break	FALSE	FALSE
CP068264.2	13084770	14448687	chr14	18581382	20268955	14q11.2	HG00733_hgsvc_pbsq2-ccs_1000-hifiasm.h1-un	1687573	0	0	ref	Contig-break	FALSE	FALSE
CP068264.2	13084770	14448687	chr14	18581382	20268955	14q11.2	HG00733_hgsvc_pbsq2-ccs_1000-hifiasm.h2-un	1687573	0	0	ref	Contig-break	FALSE	FALSE
CP068264.2	13084770	14448687	chr14	18581382	20268955	14q11.2	HG00864.asm.bp.hap1.p_ctg	1687573	0	0	ref	Contig-break	FALSE	FALSE
CP068264.2	13084770	14448687	chr14	18581382	20268955	14q11.2	HG00864.asm.bp.hap2.p_ctg	1687573	78.613	89.573	3_74_inv+3_38_dup+39_74_dup	Not explained	TRUE	FALSE
CP068264.2	13084770	14448687	chr14	18581382	20268955	14q11.2	HG02018.asm.dip.hap1.p_ctg	1687573	59.2	96.552	13_23_inv+6_16_del	Not explained	TRUE	FALSE
CP068264.2	13084770	14448687	chr14	18581382	20268955	14q11.2	HG02018.asm.dip.hap2.p_ctg	1687573	75.362	85.417	3_79_inv+3_41_dup+2_42_inv	Not explained	TRUE	FALSE
CP068264.2	13084770	14448687	chr14	18581382	20268955	14q11.2	HG02282.asm.hic.hap1.p_ctg	1687573	0	0	ref	Not explained	FALSE	FALSE
CP068264.2	13084770	14448687	chr14	18581382	20268955	14q11.2	HG02282.asm.hic.hap2.p_ctg	1687573	0	0	ref	Not explained	FALSE	FALSE
CP068264.2	13084770	14448687	chr14	18581382	20268955	14q11.2	HG02769.asm.hic.hap1.p_ctg	1687573	63.087	84.564	16_20_inv+1_19_inv	Not explained	TRUE	FALSE
CP068264.2	13084770	14448687	chr14	18581382	20268955	14q11.2	HG02769.asm.hic.hap2.p_ctg	1687573	0	0	ref	Contig-break	FALSE	FALSE
CP068264.2	13084770	14448687	chr14	18581382	20268955	14q11.2	HG02818_hgsvc_pbsq2-ccs_1000-hifiasm.h1-un	1687573	0	0	ref	Contig-break	FALSE	FALSE
CP068264.2	13084770	14448687	chr14	18581382	20268955	14q11.2	HG02818_hgsvc_pbsq2-ccs_1000-hifiasm.h2-un	1687573	0	0	ref	Contig-break	FALSE	FALSE
CP068264.2	13084770	14448687	chr14	18581382	20268955	14q11.2	HG02953.asm.hic.hap1.p_ctg	1687573	89.262	95.549	1_36_dup	Not explained	FALSE	FALSE
CP068264.2	13084770	14448687	chr14	18581382	20268955	14q11.2	HG02953.asm.hic.hap2.p_ctg	1687573	100	100	ref	0	FALSE	FALSE
CP068264.2	13084770	14448687	chr14	18581382	20268955	14q11.2	HG03125_hgsvc_pbsq2-ccs_1000-hifiasm.h1-un	1687573	0	0	ref	Contig-break	FALSE	FALSE
CP068264.2	13084770	14448687	chr14	18581382	20268955	14q11.2	HG03125_hgsvc_pbsq2-ccs_1000-hifiasm.h2-un	1687573	0	0	ref	Contig-break	FALSE	FALSE
CP068264.2	13084770	14448687	chr14	18581382	20268955	14q11.2	HG03452.asm.hic.hap1.p_ctg	1687573	0	0	ref	Contig-break	FALSE	FALSE
CP068264.2	13084770	14448687	chr14	18581382	20268955	14q11.2	HG03452.asm.hic.hap2.p_ctg	1687573	67.368	85.59	2_40_inv+21_41_dup+40_39_dup	Not explained	TRUE	FALSE
CP068264.2	13084770	14448687	chr14	18581382	20268955	14q11.2	HG03486_hgsvc_pbsq2-ccs_1000-hifiasm.h1-un	1687573	0	0	ref	Contig-break	FALSE	FALSE
CP068264.2	13084770	14448687	chr14	18581382	20268955	14q11.2	HG03486_hgsvc_pbsq2-ccs_1000-hifiasm.h2-un	1687573	0	0	ref	Contig-break	FALSE	FALSE
CP068264.2	13084770	14448687	chr14	18581382	20268955	14q11.2	HG03520.asm.hic.hap1.p_ctg	1687573	87.097	99.14	2_41_dup	1	FALSE	FALSE
CP068264.2	13084770	14448687	chr14	18581382	20268955	14q11.2	HG03520.asm.hic.hap2.p_ctg	1687573	85.437	99.425	1_38_dup+5_73_inv	2	TRUE	FALSE
CP068264.2	13084770	14448687	chr14	18581382	20268955	14q11.2	hg38	1687573	89.769	89.769	ref	Not explained	FALSE	FALSE
CP068264.2	13084770	14448687	chr14	18581382	20268955	14q11.2	NA12329.asm.dip.hap1.p_ctg	1687573	86.275	97.391	3_34_inv+3_19_dup+3_18_inv	Not explained	TRUE	FALSE
CP068264.2	13084770	14448687	chr14	18581382	20268955	14q11.2	NA12329.asm.dip.hap2.p_ctg	1687573	86.275	97.391	3_34_inv+3_19_dup+3_18_inv	Not explained	TRUE	FALSE
CP068264.2	13084770	14448687	chr14	18581382	20268955	14q11.2	NA12878_giab_pbsq2-ccs_1000-hifiasm.h1-un	1687573	0	0	ref	Contig-break	FALSE	FALSE
CP068264.2	13084770	14448687	chr14	18581382	20268955	14q11.2	NA12878_giab_pbsq2-ccs_1000-hifiasm.h2-un	1687573	0	0	ref	Contig-break	FALSE	FALSE
CP068264.2	13084770	14448687	chr14	18581382	20268955	14q11.2	NA19036.asm.bp.hap1.p_ctg	1687573	0	0	ref	Contig-break	FALSE	FALSE
CP068264.2	13084770	14448687	chr14	18581382	20268955	14q11.2	NA19036.asm.bp.hap2.p_ctg	1687573	77.101	89.1	2_28_inv+2_14_dup	Not explained	TRUE	FALSE
CP068264.2	13084770	14448687	chr14	18581382	20268955	14q11.2	NA19238_hgsvc_pbsq2-ccs_1000-hifiasm.h1-un	1687573	0	0	ref	Contig-break	FALSE	FALSE
CP068264.2	13084770	14448687	chr14	18581382	20268955	14q11.2	NA19238_hgsvc_pbsq2-ccs_1000-hifiasm.h2-un	1687573	0	0	ref	Contig-break	FALSE	FALSE
CP068264.2	13084770	14448687	chr14	18581382	20268955	14q11.2	NA19239_hgsvc_pbsq2-ccs_1000-hifiasm.h1-un	1687573	0	0	ref	Contig-break	FALSE	FALSE
CP068264.2	13084770	14448687	chr14	18581382	20268955	14q11.2	NA19239_hgsvc_pbsq2-ccs_1000-hifiasm.h2-un	1687573	0	0	ref	Contig-break	FALSE	FALSE
CP068264.2	13084770	14448687	chr14	18581382	20268955	14q11.2	NA19240_hgsvc_pbsq2-ccs_1000-hifiasm.h1-un	1687573	0	0	ref	Contig-break	FALSE	FALSE
CP068264.2	13084770	14448687	chr14	18581382	20268955	14q11.2	NA19240_hgsvc_pbsq2-ccs_1000-hifiasm.h2-un	1687573	0	0	ref	Contig-break	FALSE	FALSE
CP068264.2	13084770	14448687	chr14	18581382	20268955	14q11.2	NA19983.asm.dip.hap1.p_ctg	1687573	0	0	ref	Not explained	FALSE	FALSE
CP068264.2	13084770	14448687	chr14	18581382	20268955	14q11.2	NA19983.asm.dip.hap2.p_ctg	1687573	0	0	ref	Contig-break	FALSE	FALSE
CP068264.2	13084770	14448687	chr14	18581382	20268955	14q11.2	NA20847.asm.bp.hap1.p_ctg	1687573	0	0	ref	Contig-break	FALSE	FALSE
CP068264.2	13084770	14448687	chr14	18581382	20268955	14q11.2	NA20847.asm.bp.hap2.p_ctg	1687573	74.928	84.675	3_79_inv+3_40_dup	Not explained	TRUE	FALSE
CP068264.2	13084770	14448687	chr14	18581382	20268955	14q11.2	NA24385_hpg_pbsq2-ccs_1000-hifiasm.h1-un	1687573	0	0	ref	Contig-break	FALSE	FALSE
CP068264.2	13084770	14448687	chr14	18581382	20268955	14q11.2	NA24385_hpg_pbsq2-ccs_1000-hifiasm.h2-un	1687573	0	0	ref	Contig-break	FALSE	FALSE
CP068264.2	13084770	14448687	chr14	18581382	20268955	14q11.2	Mhudiblu_PPA.pri	1687573	55.399	58.399	ref	Not explained	FALSE	FALSE
CP068264.2	13084770	14448687	chr14	18581382	20268955	14q11.2	Clint_PTR.pri	1687573	57.658	62.459	5_29_inv	Not explained	FALSE	FALSE
CP068264.2	13084770	14448687	chr14	18581382	20268955	14q11.2	Kamilah_GGO.pri	1687573	67.857	85.162	1_19_del	Not explained	FALSE	FALSE
CP068264.2	13084770	14448687	chr14	18581382	20268955	14q11.2	Susie_PAB.pri	1687573	0	3	ref	Contig-break	FALSE	FALSE
CP068264.2	15049308	15179119	chr14	20851857	20981669	14q11.2	GM19129.asm.dip.hap1.p_ctg	129812	100	100	ref	0	FALSE	FALSE
CP068264.2	15049308	15179119	chr14	20851857	20981669	14q11.2	GM19129.asm.dip.hap2.p_ctg	129812	100	100	ref	0	FALSE	FALSE
CP068264.2	15049308	15179119	chr14	20851857	20981669	14q11.2	GM19434.asm.hic.hap1.p_ctg	129812	100	100	ref	0	FALSE	FALSE
CP068264.2	15049308	15179119	chr14	20851857	20981669	14q11.2	GM19434.asm.hic.hap2.p_ctg	129812	100	100	ref	0	FALSE	FALSE
CP068264.2	15049308	15179119	chr14	20851857	20981669	14q11.2	HG00171.asm.bp.hap1.p_ctg	129812	100	100	ref	0	FALSE	FALSE
CP068264.2	15049308	15179119	chr14	20851857	20981669	14q11.2	HG00171.asm.bp.hap2.p_ctg	129812	100	100	ref	0	FALSE	FALSE
CP068264.2	15049308	15179119	chr14	20851857	20981669	14q11.2	HG00512_hgsvc_pbsq2-ccs_1000-hifiasm.h1-un	129812	100	100	ref	0	FALSE	FALSE
CP068264.2	15049308	15179119	chr14	20851857	20981669	14q11.2	HG00512_hgsvc_pbsq2-ccs_1000-hifiasm.h2-un	129812	100	100	ref	0	FALSE	FALSE
CP068264.2	15049308	15179119	chr14	20851857	20981669	14q11.2	HG00513_hgsvc_pbsq2-ccs_1000-hifiasm.h1-un	129812	99.225	99.225	ref	0	FALSE	FALSE
CP068264.2	15049308	15179119	chr14	20851857	20981669	14q11.2	HG00513_hgsvc_pbsq2-ccs_1000-hifiasm.h2-un	129812	100	100	ref	0	FALSE	FALSE
CP068264.2	15049308	15179119	chr14	20851857	20981669	14q11.2	HG00514_hgsvc_pbsq2-ccs_1000-hifiasm.h1-un	129812	100	100	ref	0	FALSE	FALSE
CP068264.2	15049308	15179119	chr14	20851857	20981669	14q11.2	HG00514_hgsvc_pbsq2-ccs_1000-hifiasm.h2-un	129812	100	100	ref	0	FALSE	FALSE
CP068264.2	15049308	15179119	chr14	20851857	20981669	14q11.2	HG00731_hgsvc_pbsq2-ccs_1000-hifiasm.h1-un	129812	100	100	ref	0	FALSE	FALSE
CP068264.2	15049308	15179119	chr14	20851857	20981669	14q11.2	HG00731_hgsvc_pbsq2-ccs_1000-hifiasm.h2-un	129812	100	100	ref	0	FALSE	FALSE
CP068264.2	15049308	15179119	chr14	20851857	20981669	14q11.2	HG00732_hgsvc_pbsq2-ccs_1000-hifiasm.h1-un	129812	100	100	ref	0	FALSE	FALSE
CP068264.2	15049308	15179119	chr14	20851857	20981669	14q11.2	HG00732_hgsvc_pbsq2-ccs_1000-hifiasm.h2-un	129812	100	100	ref	0	FALSE	FALSE
CP068264.2	15049308	15179119	chr14	20851857	20981669	14q11.2	HG00733_hgsvc_pbsq2-ccs_1000-hifiasm.h1-un	129812	100	100	ref	0	FALSE	FALSE
CP068264.2	15049308	15179119	chr14	20851857	20981669	14q11.2	HG00733_hgsvc_pbsq2-ccs_1000-hifiasm.h2-un	129812	100	100	ref	0	FALSE	FALSE
CP068264.2	15049308	15179119	chr14	20851857	20981669	14q11.2	HG00864.asm.bp.hap1.p_ctg	129812	100	100	ref	0	FALSE	FALSE
CP068264.2	15049308	15179119	chr14	20851857	20981669	14q11.2	HG00864.asm.bp.hap2.p_ctg	129812	100	100	ref	0	FALSE	FALSE
CP068264.2	15049308	15179119	chr14	20851857	20981669	14q11.2	HG02018.asm.dip.hap1.p_ctg	129812	0	0	ref	Not explained	FALSE	FALSE
CP068264.2	15049308	15179119	chr14	20851857	20981669	14q11.2	HG02018.asm.dip.hap2.p_ctg	129812	98.833	98.833	ref	0	FALSE	FALSE
CP068264.2	15049308	15179119	chr14	20851857	20981669	14q11.2	HG02282.asm.hic.hap1.p_ctg	129812	100	100	ref	0	FALSE	FALSE
CP068264.2	15049308	15179119	chr14	20851857	20981669	14q11.2	HG02282.asm.hic.hap2.p_ctg	129812	100	100	ref	0	FALSE	FALSE
CP068264.2	15049308	15179119	chr14	20851857	20981669	14q11.2	HG02769.asm.hic.hap1.p_ctg	129812	100	100	ref	0	FALSE	FALSE
CP068264.2	15049308	15179119	chr14	20851857	20981669	14q11.2	HG02769.asm.hic.hap2.p_ctg	129812	100	100	ref	0	FALSE	FALSE
CP068264.2	15049308	15179119	chr14	20851857	20981669	14q11.2	HG02818_hgsvc_pbsq2-ccs_1000-hifiasm.h1-un	129812	100	100	ref	0	FALSE	FALSE
CP068264.2	15049308	15179119	chr14	20851857	20981669	14q11.2	HG02818_hgsvc_pbsq2-ccs_1000-hifiasm.h2-un	129812	100	100	ref	0	FALSE	FALSE
CP068264.2	15049308	15179119	chr14	20851857	20981669	14q11.2	HG02953.asm.hic.hap1.p_ctg	129812	100	100	ref	0	FALSE	FALSE
CP068264.2	15049308	15179119	chr14	20851857	20981669	14q11.2	HG02953.asm.hic.hap2.p_ctg	129812	100	100	ref	0	FALSE	FALSE
CP068264.2	15049308	15179119	chr14	20851857	20981669	14q11.2	HG03125_hgsvc_pbsq2-ccs_1000-hifiasm.h1-un	129812	67.347	100	11_28_del	1	FALSE	FALSE
CP068264.2	15049308	15179119	chr14	20851857	20981669	14q11.2	HG03125_hgsvc_pbsq2-ccs_1000-hifiasm.h2-un	129812	0	0	ref	Contig-break	FALSE	FALSE
CP068264.2	15049308	15179119	chr14	20851857	20981669	14q11.2	HG03452.asm.hic.hap1.p_ctg	129812	67.347	100	5_24_del	1	FALSE	FALSE
CP068264.2	15049308	15179119	chr14	20851857	20981669	14q11.2	HG03452.asm.hic.hap2.p_ctg	129812	100	100	ref	0	FALSE	FALSE
CP068264.2	15049308	15179119	chr14	20851857	20981669	14q11.2	HG03486_hgsvc_pbsq2-ccs_1000-hifiasm.h1-un	129812	100	100	ref	0	FALSE	FALSE
CP068264.2	15049308	15179119	chr14	20851857	20981669	14q11.2	HG03486_hgsvc_pbsq2-ccs_1000-hifiasm.h2-un	129812	100	100	ref	0	FALSE	FALSE
CP068264.2	15049308	15179119	chr14	20851857	20981669	14q11.2	HG03520.asm.hic.hap1.p_ctg	129812	100	100	ref	0	FALSE	FALSE
CP068264.2	15049308	15179119	chr14	20851857	20981669	14q11.2	HG03520.asm.hic.hap2.p_ctg	129812	100	100	ref	0	FALSE	FALSE
CP068264.2	15049308	15179119	chr14	20851857	20981669	14q11.2	hg38	129812	100	100	ref	0	FALSE	FALSE
CP068264.2	15049308	15179119	chr14	20851857	20981669	14q11.2	NA12329.asm.dip.hap1.p_ctg	129812	0	0	ref	Contig-break	FALSE	FALSE
CP068264.2	15049308	15179119	chr14	20851857	20981669	14q11.2	NA12329.asm.dip.hap2.p_ctg	129812	100	100	ref	0	FALSE	FALSE
CP068264.2	15049308	15179119	chr14	20851857	20981669	14q11.2	NA12878_giab_pbsq2-ccs_1000-hifiasm.h1-un	129812	100	100	ref	0	FALSE	FALSE
CP068264.2	15049308	15179119	chr14	20851857	20981669	14q11.2	NA12878_giab_pbsq2-ccs_1000-hifiasm.h2-un	129812	100	100	ref	0	FALSE	FALSE
CP068264.2	15049308	15179119	chr14	20851857	20981669	14q11.2	NA19036.asm.bp.hap1.p_ctg	129812	67.01	100	5_22_del	1	FALSE	FALSE
CP068264.2	15049308	15179119	chr14	20851857	20981669	14q11.2	NA19036.asm.bp.hap2.p_ctg	129812	100	100	ref	0	FALSE	FALSE
CP068264.2	15049308	15179119	chr14	20851857	20981669	14q11.2	NA19238_hgsvc_pbsq2-ccs_1000-hifiasm.h1-un	129812	100	100	ref	0	FALSE	FALSE
CP068264.2	15049308	15179119	chr14	20851857	20981669	14q11.2	NA19238_hgsvc_pbsq2-ccs_1000-hifiasm.h2-un	129812	100	100	ref	0	FALSE	FALSE
CP068264.2	15049308	15179119	chr14	20851857	20981669	14q11.2	NA19239_hgsvc_pbsq2-ccs_1000-hifiasm.h1-un	129812	67.01	100	5_22_del	1	FALSE	FALSE
CP068264.2	15049308	15179119	chr14	20851857	20981669	14q11.2	NA19239_hgsvc_pbsq2-ccs_1000-hifiasm.h2-un	129812	100	100	ref	0	FALSE	FALSE
CP068264.2	15049308	15179119	chr14	20851857	20981669	14q11.2	NA19240_hgsvc_pbsq2-ccs_1000-hifiasm.h1-un	129812	100	100	ref	0	FALSE	FALSE
CP068264.2	15049308	15179119	chr14	20851857	20981669	14q11.2	NA19240_hgsvc_pbsq2-ccs_1000-hifiasm.h2-un	129812	67.692	100	8_29_del	1	FALSE	FALSE
CP068264.2	15049308	15179119	chr14	20851857	20981669	14q11.2	NA19983.asm.dip.hap1.p_ctg	129812	100	100	ref	0	FALSE	FALSE
CP068264.2	15049308	15179119	chr14	20851857	20981669	14q11.2	NA19983.asm.dip.hap2.p_ctg	129812	100	100	ref	0	FALSE	FALSE
CP068264.2	15049308	15179119	chr14	20851857	20981669	14q11.2	NA20847.asm.bp.hap1.p_ctg	129812	100	100	ref	0	FALSE	FALSE
CP068264.2	15049308	15179119	chr14	20851857	20981669	14q11.2	NA20847.asm.bp.hap2.p_ctg	129812	100	100	ref	0	FALSE	FALSE
CP068264.2	15049308	15179119	chr14	20851857	20981669	14q11.2	NA24385_hpg_pbsq2-ccs_1000-hifiasm.h1-un	129812	100	100	ref	0	FALSE	FALSE
CP068264.2	15049308	15179119	chr14	20851857	20981669	14q11.2	NA24385_hpg_pbsq2-ccs_1000-hifiasm.h2-un	129812	100	100	ref	0	FALSE	FALSE
CP068264.2	15049308	15179119	chr14	20851857	20981669	14q11.2	Mhudiblu_PPA.pri	129812	69.811	92.024	12_22_del+34_45_del	Not explained	FALSE	FALSE
CP068264.2	15049308	15179119	chr14	20851857	20981669	14q11.2	Clint_PTR.pri	129812	71.698	95.683	10_17_del+25_35_del	Not explained	FALSE	FALSE
CP068264.2	15049308	15179119	chr14	20851857	20981669	14q11.2	Kamilah_GGO.pri	129812	95.911	100	21_56_dup+27_61_del	2	TRUE	FALSE
CP068264.2	15049308	15179119	chr14	20851857	20981669	14q11.2	Susie_PAB.pri	129812	74.627	82.57	39_71_dup+53_74_del	Not explained	TRUE	FALSE
CP068263.2	80095663	80458771	chr15	82231548	82594657	15q25.2	GM19129.asm.dip.hap1.p_ctg	363109	16.822	28.411	17_32_inv+18_70_inv+6_32_inv	Not explained	TRUE	FALSE
CP068263.2	80095663	80458771	chr15	82231548	82594657	15q25.2	GM19129.asm.dip.hap2.p_ctg	363109	90.176	98.643	32_67_dup	1	FALSE	FALSE
CP068263.2	80095663	80458771	chr15	82231548	82594657	15q25.2	GM19434.asm.hic.hap1.p_ctg	363109	100	100	ref	0	FALSE	FALSE
CP068263.2	80095663	80458771	chr15	82231548	82594657	15q25.2	GM19434.asm.hic.hap2.p_ctg	363109	88.834	100	27_55_dup	1	FALSE	FALSE
CP068263.2	80095663	80458771	chr15	82231548	82594657	15q25.2	HG00171.asm.bp.hap1.p_ctg	363109	90.226	98.649	36_73_dup	1	FALSE	FALSE
CP068263.2	80095663	80458771	chr15	82231548	82594657	15q25.2	HG00171.asm.bp.hap2.p_ctg	363109	89.95	98.649	20_48_dup	1	FALSE	FALSE
CP068263.2	80095663	80458771	chr15	82231548	82594657	15q25.2	HG00512_hgsvc_pbsq2-ccs_1000-hifiasm.h1-un	363109	90.176	98.643	32_67_dup	1	FALSE	FALSE
CP068263.2	80095663	80458771	chr15	82231548	82594657	15q25.2	HG00512_hgsvc_pbsq2-ccs_1000-hifiasm.h2-un	363109	90.323	92.569	3_41_dup+31_4_inv	Not explained	TRUE	FALSE
CP068263.2	80095663	80458771	chr15	82231548	82594657	15q25.2	HG00513_hgsvc_pbsq2-ccs_1000-hifiasm.h1-un	363109	90.226	98.649	36_73_dup	1	FALSE	FALSE
CP068263.2	80095663	80458771	chr15	82231548	82594657	15q25.2	HG00513_hgsvc_pbsq2-ccs_1000-hifiasm.h2-un	363109	77.307	98.427	23_51_dup+6_24_inv	2	TRUE	FALSE
CP068263.2	80095663	80458771	chr15	82231548	82594657	15q25.2	HG00514_hgsvc_pbsq2-ccs_1000-hifiasm.h1-un	363109	90.226	98.649	36_72_dup	1	FALSE	FALSE
CP068263.2	80095663	80458771	chr15	82231548	82594657	15q25.2	HG00514_hgsvc_pbsq2-ccs_1000-hifiasm.h2-un	363109	0	0	ref	Contig-break	FALSE	FALSE
CP068263.2	80095663	80458771	chr15	82231548	82594657	15q25.2	HG00731_hgsvc_pbsq2-ccs_1000-hifiasm.h1-un	363109	100	100	ref	0	FALSE	FALSE
CP068263.2	80095663	80458771	chr15	82231548	82594657	15q25.2	HG00731_hgsvc_pbsq2-ccs_1000-hifiasm.h2-un	363109	100	100	ref	0	FALSE	FALSE
CP068263.2	80095663	80458771	chr15	82231548	82594657	15q25.2	HG00732_hgsvc_pbsq2-ccs_1000-hifiasm.h1-un	363109	89.95	98.649	21_50_dup	1	FALSE	FALSE
CP068263.2	80095663	80458771	chr15	82231548	82594657	15q25.2	HG00732_hgsvc_pbsq2-ccs_1000-hifiasm.h2-un	363109	90.226	98.649	36_73_dup	1	FALSE	FALSE
CP068263.2	80095663	80458771	chr15	82231548	82594657	15q25.2	HG00733_hgsvc_pbsq2-ccs_1000-hifiasm.h1-un	363109	100	100	ref	0	FALSE	FALSE
CP068263.2	80095663	80458771	chr15	82231548	82594657	15q25.2	HG00733_hgsvc_pbsq2-ccs_1000-hifiasm.h2-un	363109	99.861	99.861	ref	0	FALSE	FALSE
CP068263.2	80095663	80458771	chr15	82231548	82594657	15q25.2	HG00864.asm.bp.hap1.p_ctg	363109	100	100	ref	0	FALSE	FALSE
CP068263.2	80095663	80458771	chr15	82231548	82594657	15q25.2	HG00864.asm.bp.hap2.p_ctg	363109	90.226	98.427	2_59_inv+28_58_dup+31_59_inv	3	TRUE	FALSE
CP068263.2	80095663	80458771	chr15	82231548	82594657	15q25.2	HG02018.asm.dip.hap1.p_ctg	363109	90	98.427	25_52_dup	1	FALSE	FALSE
CP068263.2	80095663	80458771	chr15	82231548	82594657	15q25.2	HG02018.asm.dip.hap2.p_ctg	363109	0	0	ref	Contig-break	FALSE	FALSE
CP068263.2	80095663	80458771	chr15	82231548	82594657	15q25.2	HG02282.asm.hic.hap1.p_ctg	363109	89.95	98.649	21_50_dup	1	FALSE	FALSE
CP068263.2	80095663	80458771	chr15	82231548	82594657	15q25.2	HG02282.asm.hic.hap2.p_ctg	363109	0	0	ref	Contig-break	FALSE	FALSE
CP068263.2	80095663	80458771	chr15	82231548	82594657	15q25.2	HG02769.asm.hic.hap1.p_ctg	363109	90.088	92.308	2_60_dup+49_3_inv	Not explained	TRUE	FALSE
CP068263.2	80095663	80458771	chr15	82231548	82594657	15q25.2	HG02769.asm.hic.hap2.p_ctg	363109	100	100	ref	0	FALSE	FALSE
CP068263.2	80095663	80458771	chr15	82231548	82594657	15q25.2	HG02818_hgsvc_pbsq2-ccs_1000-hifiasm.h1-un	363109	100	100	ref	0	FALSE	FALSE
CP068263.2	80095663	80458771	chr15	82231548	82594657	15q25.2	HG02818_hgsvc_pbsq2-ccs_1000-hifiasm.h2-un	363109	77.193	98.649	35_68_dup+5_66_inv	2	TRUE	FALSE
CP068263.2	80095663	80458771	chr15	82231548	82594657	15q25.2	HG02953.asm.hic.hap1.p_ctg	363109	100	100	ref	0	FALSE	FALSE
CP068263.2	80095663	80458771	chr15	82231548	82594657	15q25.2	HG02953.asm.hic.hap2.p_ctg	363109	100	100	ref	0	FALSE	FALSE
CP068263.2	80095663	80458771	chr15	82231548	82594657	15q25.2	HG03125_hgsvc_pbsq2-ccs_1000-hifiasm.h1-un	363109	90.226	98.649	36_72_dup	1	FALSE	FALSE
CP068263.2	80095663	80458771	chr15	82231548	82594657	15q25.2	HG03125_hgsvc_pbsq2-ccs_1000-hifiasm.h2-un	363109	79.404	100	22_46_dup+5_46_inv	2	TRUE	FALSE
CP068263.2	80095663	80458771	chr15	82231548	82594657	15q25.2	HG03452.asm.hic.hap1.p_ctg	363109	100	100	ref	0	FALSE	FALSE
CP068263.2	80095663	80458771	chr15	82231548	82594657	15q25.2	HG03452.asm.hic.hap2.p_ctg	363109	88.998	94.34	2_43_dup+34_3_inv	Not explained	TRUE	FALSE
CP068263.2	80095663	80458771	chr15	82231548	82594657	15q25.2	HG03486_hgsvc_pbsq2-ccs_1000-hifiasm.h1-un	363109	100	100	ref	0	FALSE	FALSE
CP068263.2	80095663	80458771	chr15	82231548	82594657	15q25.2	HG03486_hgsvc_pbsq2-ccs_1000-hifiasm.h2-un	363109	90.226	90.226	ref	Not explained	FALSE	FALSE
CP068263.2	80095663	80458771	chr15	82231548	82594657	15q25.2	HG03520.asm.hic.hap1.p_ctg	363109	90.226	98.649	33_67_dup+2_67_inv+2_33_inv	3	TRUE	FALSE
CP068263.2	80095663	80458771	chr15	82231548	82594657	15q25.2	HG03520.asm.hic.hap2.p_ctg	363109	90.226	98.649	36_72_dup	1	FALSE	FALSE
CP068263.2	80095663	80458771	chr15	82231548	82594657	15q25.2	hg38	363109	100	100	ref	0	FALSE	FALSE
CP068263.2	80095663	80458771	chr15	82231548	82594657	15q25.2	NA12329.asm.dip.hap1.p_ctg	363109	100	100	ref	0	FALSE	FALSE
CP068263.2	80095663	80458771	chr15	82231548	82594657	15q25.2	NA12329.asm.dip.hap2.p_ctg	363109	90.323	92.569	3_41_dup+31_4_inv	Not explained	TRUE	FALSE
CP068263.2	80095663	80458771	chr15	82231548	82594657	15q25.2	NA12878_giab_pbsq2-ccs_1000-hifiasm.h1-un	363109	0	0	ref	Contig-break	FALSE	FALSE
CP068263.2	80095663	80458771	chr15	82231548	82594657	15q25.2	NA12878_giab_pbsq2-ccs_1000-hifiasm.h2-un	363109	89.899	91.81	4_35_dup+27_5_inv	Not explained	TRUE	FALSE
CP068263.2	80095663	80458771	chr15	82231548	82594657	15q25.2	NA19036.asm.bp.hap1.p_ctg	363109	90.176	98.643	32_68_dup	1	FALSE	FALSE
CP068263.2	80095663	80458771	chr15	82231548	82594657	15q25.2	NA19036.asm.bp.hap2.p_ctg	363109	90.226	98.649	32_65_dup	1	FALSE	FALSE
CP068263.2	80095663	80458771	chr15	82231548	82594657	15q25.2	NA19238_hgsvc_pbsq2-ccs_1000-hifiasm.h1-un	363109	100	100	ref	0	FALSE	FALSE
CP068263.2	80095663	80458771	chr15	82231548	82594657	15q25.2	NA19238_hgsvc_pbsq2-ccs_1000-hifiasm.h2-un	363109	90.226	98.649	32_65_dup	1	FALSE	FALSE
CP068263.2	80095663	80458771	chr15	82231548	82594657	15q25.2	NA19239_hgsvc_pbsq2-ccs_1000-hifiasm.h1-un	363109	90.226	98.649	36_72_dup	1	FALSE	FALSE
CP068263.2	80095663	80458771	chr15	82231548	82594657	15q25.2	NA19239_hgsvc_pbsq2-ccs_1000-hifiasm.h2-un	363109	0	0	ref	Contig-break	FALSE	FALSE
CP068263.2	80095663	80458771	chr15	82231548	82594657	15q25.2	NA19240_hgsvc_pbsq2-ccs_1000-hifiasm.h1-un	363109	0	0	ref	Contig-break	FALSE	FALSE
CP068263.2	80095663	80458771	chr15	82231548	82594657	15q25.2	NA19240_hgsvc_pbsq2-ccs_1000-hifiasm.h2-un	363109	0	0	ref	Contig-break	FALSE	FALSE
CP068263.2	80095663	80458771	chr15	82231548	82594657	15q25.2	NA19983.asm.dip.hap1.p_ctg	363109	88.889	100	22_47_dup	1	FALSE	FALSE
CP068263.2	80095663	80458771	chr15	82231548	82594657	15q25.2	NA19983.asm.dip.hap2.p_ctg	363109	0	0	ref	Contig-break	FALSE	FALSE
CP068263.2	80095663	80458771	chr15	82231548	82594657	15q25.2	NA20847.asm.bp.hap1.p_ctg	363109	77.193	98.42	29_65_dup+6_30_inv	2	TRUE	FALSE
CP068263.2	80095663	80458771	chr15	82231548	82594657	15q25.2	NA20847.asm.bp.hap2.p_ctg	363109	90.226	98.649	36_73_dup	1	FALSE	FALSE
CP068263.2	80095663	80458771	chr15	82231548	82594657	15q25.2	NA24385_hpg_pbsq2-ccs_1000-hifiasm.h1-un	363109	89.837	98.534	50_98_dup	1	FALSE	FALSE
CP068263.2	80095663	80458771	chr15	82231548	82594657	15q25.2	NA24385_hpg_pbsq2-ccs_1000-hifiasm.h2-un	363109	100	100	ref	0	FALSE	FALSE
CP068263.2	80095663	80458771	chr15	82231548	82594657	15q25.2	Mhudiblu_PPA.pri	363109	63.035	66.035	ref	Not explained	FALSE	FALSE
CP068263.2	80095663	80458771	chr15	82231548	82594657	15q25.2	Clint_PTR.pri	363109	0	0	ref	Not explained	FALSE	FALSE
CP068263.2	80095663	80458771	chr15	82231548	82594657	15q25.2	Kamilah_GGO.pri	363109	0	0	ref	Not explained	FALSE	FALSE
CP068263.2	80095663	80458771	chr15	82231548	82594657	15q25.2	Susie_PAB.pri	363109	83.448	86.448	ref	Not explained	FALSE	FALSE
CP068263.2	82073435	82390821	chr15	84256360	84638599	15q25.2	GM19129.asm.dip.hap1.p_ctg	382239	82.156	99.55	1_55_del	1	FALSE	FALSE
CP068263.2	82073435	82390821	chr15	84256360	84638599	15q25.2	GM19129.asm.dip.hap2.p_ctg	382239	82.156	99.55	1_49_del	1	FALSE	FALSE
CP068263.2	82073435	82390821	chr15	84256360	84638599	15q25.2	GM19434.asm.hic.hap1.p_ctg	382239	0	0	ref	Contig-break	FALSE	FALSE
CP068263.2	82073435	82390821	chr15	84256360	84638599	15q25.2	GM19434.asm.hic.hap2.p_ctg	382239	80.135	92.929	11_54_inv+26_61_inv	Not explained	TRUE	FALSE
CP068263.2	82073435	82390821	chr15	84256360	84638599	15q25.2	HG00171.asm.bp.hap1.p_ctg	382239	82.716	97.531	1_53_inv	Not explained	FALSE	FALSE
CP068263.2	82073435	82390821	chr15	84256360	84638599	15q25.2	HG00171.asm.bp.hap2.p_ctg	382239	88.028	98.425	1_15_inv+5_20_del	2	TRUE	FALSE
CP068263.2	82073435	82390821	chr15	84256360	84638599	15q25.2	HG00512_hgsvc_pbsq2-ccs_1000-hifiasm.h1-un	382239	82.716	97.531	25_61_inv+25_61_inv+1_55_inv	Not explained	TRUE	FALSE
CP068263.2	82073435	82390821	chr15	84256360	84638599	15q25.2	HG00512_hgsvc_pbsq2-ccs_1000-hifiasm.h2-un	382239	83.077	97.846	1_67_inv	Not explained	FALSE	FALSE
CP068263.2	82073435	82390821	chr15	84256360	84638599	15q25.2	HG00513_hgsvc_pbsq2-ccs_1000-hifiasm.h1-un	382239	83.077	97.846	1_67_inv	Not explained	FALSE	FALSE
CP068263.2	82073435	82390821	chr15	84256360	84638599	15q25.2	HG00513_hgsvc_pbsq2-ccs_1000-hifiasm.h2-un	382239	0	0	ref	Contig-break	FALSE	FALSE
CP068263.2	82073435	82390821	chr15	84256360	84638599	15q25.2	HG00514_hgsvc_pbsq2-ccs_1000-hifiasm.h1-un	382239	0	0	ref	Contig-break	FALSE	FALSE
CP068263.2	82073435	82390821	chr15	84256360	84638599	15q25.2	HG00514_hgsvc_pbsq2-ccs_1000-hifiasm.h2-un	382239	82.972	97.833	25_61_inv+25_61_inv+1_55_inv	Not explained	TRUE	FALSE
CP068263.2	82073435	82390821	chr15	84256360	84638599	15q25.2	HG00731_hgsvc_pbsq2-ccs_1000-hifiasm.h1-un	382239	0	0	ref	Contig-break	FALSE	FALSE
CP068263.2	82073435	82390821	chr15	84256360	84638599	15q25.2	HG00731_hgsvc_pbsq2-ccs_1000-hifiasm.h2-un	382239	0	0	ref	Contig-break	FALSE	FALSE
CP068263.2	82073435	82390821	chr15	84256360	84638599	15q25.2	HG00732_hgsvc_pbsq2-ccs_1000-hifiasm.h1-un	382239	88.183	88.183	ref	Not explained	FALSE	FALSE
CP068263.2	82073435	82390821	chr15	84256360	84638599	15q25.2	HG00732_hgsvc_pbsq2-ccs_1000-hifiasm.h2-un	382239	0	0	ref	Not explained	FALSE	TRUE
CP068263.2	82073435	82390821	chr15	84256360	84638599	15q25.2	HG00733_hgsvc_pbsq2-ccs_1000-hifiasm.h1-un	382239	0	0	ref	Contig-break	FALSE	FALSE
CP068263.2	82073435	82390821	chr15	84256360	84638599	15q25.2	HG00733_hgsvc_pbsq2-ccs_1000-hifiasm.h2-un	382239	0	0	ref	Contig-break	FALSE	FALSE
CP068263.2	82073435	82390821	chr15	84256360	84638599	15q25.2	HG00864.asm.bp.hap1.p_ctg	382239	94.352	94.352	ref	Not explained	FALSE	FALSE
CP068263.2	82073435	82390821	chr15	84256360	84638599	15q25.2	HG00864.asm.bp.hap2.p_ctg	382239	84.81	100	1_47_inv	1	FALSE	FALSE
CP068263.2	82073435	82390821	chr15	84256360	84638599	15q25.2	HG02018.asm.dip.hap1.p_ctg	382239	84.81	100	1_47_inv	1	FALSE	FALSE
CP068263.2	82073435	82390821	chr15	84256360	84638599	15q25.2	HG02018.asm.dip.hap2.p_ctg	382239	82.716	97.531	25_61_inv+25_61_inv+1_55_inv	Not explained	TRUE	FALSE
CP068263.2	82073435	82390821	chr15	84256360	84638599	15q25.2	HG02282.asm.hic.hap1.p_ctg	382239	77.441	93.603	2_53_inv	Not explained	FALSE	FALSE
CP068263.2	82073435	82390821	chr15	84256360	84638599	15q25.2	HG02282.asm.hic.hap2.p_ctg	382239	88.028	98.425	12_21_inv+2_18_del	2	TRUE	FALSE
CP068263.2	82073435	82390821	chr15	84256360	84638599	15q25.2	HG02769.asm.hic.hap1.p_ctg	382239	94.352	94.352	ref	Not explained	FALSE	FALSE
CP068263.2	82073435	82390821	chr15	84256360	84638599	15q25.2	HG02769.asm.hic.hap2.p_ctg	382239	0	0	ref	Not explained	FALSE	TRUE
CP068263.2	82073435	82390821	chr15	84256360	84638599	15q25.2	HG02818_hgsvc_pbsq2-ccs_1000-hifiasm.h1-un	382239	83.077	97.846	1_67_inv	Not explained	FALSE	FALSE
CP068263.2	82073435	82390821	chr15	84256360	84638599	15q25.2	HG02818_hgsvc_pbsq2-ccs_1000-hifiasm.h2-un	382239	83.077	97.846	1_67_inv	Not explained	FALSE	FALSE
CP068263.2	82073435	82390821	chr15	84256360	84638599	15q25.2	HG02953.asm.hic.hap1.p_ctg	382239	0	0	ref	Contig-break	FALSE	FALSE
CP068263.2	82073435	82390821	chr15	84256360	84638599	15q25.2	HG02953.asm.hic.hap2.p_ctg	382239	0	0	ref	Not explained	FALSE	FALSE
CP068263.2	82073435	82390821	chr15	84256360	84638599	15q25.2	HG03125_hgsvc_pbsq2-ccs_1000-hifiasm.h1-un	382239	94.352	94.352	ref	Not explained	FALSE	FALSE
CP068263.2	82073435	82390821	chr15	84256360	84638599	15q25.2	HG03125_hgsvc_pbsq2-ccs_1000-hifiasm.h2-un	382239	88.028	98.039	2_15_inv+6_20_del	2	TRUE	FALSE
CP068263.2	82073435	82390821	chr15	84256360	84638599	15q25.2	HG03452.asm.hic.hap1.p_ctg	382239	0	0	ref	Contig-break	FALSE	FALSE
CP068263.2	82073435	82390821	chr15	84256360	84638599	15q25.2	HG03452.asm.hic.hap2.p_ctg	382239	0	0	ref	Not explained	FALSE	FALSE
CP068263.2	82073435	82390821	chr15	84256360	84638599	15q25.2	HG03486_hgsvc_pbsq2-ccs_1000-hifiasm.h1-un	382239	88.966	88.966	ref	Not explained	FALSE	FALSE
CP068263.2	82073435	82390821	chr15	84256360	84638599	15q25.2	HG03486_hgsvc_pbsq2-ccs_1000-hifiasm.h2-un	382239	88.183	88.183	ref	Not explained	FALSE	FALSE
CP068263.2	82073435	82390821	chr15	84256360	84638599	15q25.2	HG03520.asm.hic.hap1.p_ctg	382239	84.81	100	1_54_inv	1	FALSE	FALSE
CP068263.2	82073435	82390821	chr15	84256360	84638599	15q25.2	HG03520.asm.hic.hap2.p_ctg	382239	0	0	ref	Not explained	FALSE	TRUE
CP068263.2	82073435	82390821	chr15	84256360	84638599	15q25.2	hg38	382239	0	0	ref	Not explained	FALSE	TRUE
CP068263.2	82073435	82390821	chr15	84256360	84638599	15q25.2	NA12329.asm.dip.hap1.p_ctg	382239	0	0	ref	Not explained	FALSE	TRUE
CP068263.2	82073435	82390821	chr15	84256360	84638599	15q25.2	NA12329.asm.dip.hap2.p_ctg	382239	82.156	99.55	1_55_del	1	FALSE	FALSE
CP068263.2	82073435	82390821	chr15	84256360	84638599	15q25.2	NA12878_giab_pbsq2-ccs_1000-hifiasm.h1-un	382239	77.703	93.243	2_53_inv	Not explained	FALSE	FALSE
CP068263.2	82073435	82390821	chr15	84256360	84638599	15q25.2	NA12878_giab_pbsq2-ccs_1000-hifiasm.h2-un	382239	0	0	ref	Contig-break	FALSE	FALSE
CP068263.2	82073435	82390821	chr15	84256360	84638599	15q25.2	NA19036.asm.bp.hap1.p_ctg	382239	88.028	98.039	2_15_inv+6_20_del	2	TRUE	FALSE
CP068263.2	82073435	82390821	chr15	84256360	84638599	15q25.2	NA19036.asm.bp.hap2.p_ctg	382239	88.028	98.425	12_21_inv+2_18_del	2	TRUE	FALSE
CP068263.2	82073435	82390821	chr15	84256360	84638599	15q25.2	NA19238_hgsvc_pbsq2-ccs_1000-hifiasm.h1-un	382239	0	0	ref	Contig-break	FALSE	FALSE
CP068263.2	82073435	82390821	chr15	84256360	84638599	15q25.2	NA19238_hgsvc_pbsq2-ccs_1000-hifiasm.h2-un	382239	84.81	100	1_54_inv	1	FALSE	FALSE
CP068263.2	82073435	82390821	chr15	84256360	84638599	15q25.2	NA19239_hgsvc_pbsq2-ccs_1000-hifiasm.h1-un	382239	94.352	94.352	ref	Not explained	FALSE	FALSE
CP068263.2	82073435	82390821	chr15	84256360	84638599	15q25.2	NA19239_hgsvc_pbsq2-ccs_1000-hifiasm.h2-un	382239	0	0	ref	Contig-break	FALSE	FALSE
CP068263.2	82073435	82390821	chr15	84256360	84638599	15q25.2	NA19240_hgsvc_pbsq2-ccs_1000-hifiasm.h1-un	382239	88.028	98.039	2_15_inv+6_20_del	2	TRUE	FALSE
CP068263.2	82073435	82390821	chr15	84256360	84638599	15q25.2	NA19240_hgsvc_pbsq2-ccs_1000-hifiasm.h2-un	382239	83.333	98.148	1_67_inv	1	FALSE	FALSE
CP068263.2	82073435	82390821	chr15	84256360	84638599	15q25.2	NA19983.asm.dip.hap1.p_ctg	382239	98.75	98.75	ref	0	FALSE	FALSE
CP068263.2	82073435	82390821	chr15	84256360	84638599	15q25.2	NA19983.asm.dip.hap2.p_ctg	382239	0	0	ref	Contig-break	FALSE	FALSE
CP068263.2	82073435	82390821	chr15	84256360	84638599	15q25.2	NA20847.asm.bp.hap1.p_ctg	382239	77.441	93.603	2_53_inv	Not explained	FALSE	FALSE
CP068263.2	82073435	82390821	chr15	84256360	84638599	15q25.2	NA20847.asm.bp.hap2.p_ctg	382239	77.703	93.243	2_53_inv	Not explained	FALSE	FALSE
CP068263.2	82073435	82390821	chr15	84256360	84638599	15q25.2	NA24385_hpg_pbsq2-ccs_1000-hifiasm.h1-un	382239	77.441	93.603	2_53_inv	Not explained	FALSE	FALSE
CP068263.2	82073435	82390821	chr15	84256360	84638599	15q25.2	NA24385_hpg_pbsq2-ccs_1000-hifiasm.h2-un	382239	76.51	91.946	2_48_inv	Not explained	FALSE	FALSE
CP068263.2	82073435	82390821	chr15	84256360	84638599	15q25.2	Mhudiblu_PPA.pri	382239	0	0	ref	Not explained	FALSE	FALSE
CP068263.2	82073435	82390821	chr15	84256360	84638599	15q25.2	Clint_PTR.pri	382239	68.687	83.576	31_47_del+3_24_inv	Not explained	FALSE	FALSE
CP068263.2	82073435	82390821	chr15	84256360	84638599	15q25.2	Kamilah_GGO.pri	382239	61.868	64.868	ref	Not explained	FALSE	FALSE
CP068263.2	82073435	82390821	chr15	84256360	84638599	15q25.2	Susie_PAB.pri	382239	0	0	ref	Not explained	FALSE	FALSE
CP068262.2	1232770	1282865	chr16	1217460	1266825	16p13.3	GM19129.asm.dip.hap1.p_ctg	49365	80.952	99.707	10_48_del	1	FALSE	FALSE
CP068262.2	1232770	1282865	chr16	1217460	1266825	16p13.3	GM19129.asm.dip.hap2.p_ctg	49365	80.719	99.557	2_51_del	1	FALSE	FALSE
CP068262.2	1232770	1282865	chr16	1217460	1266825	16p13.3	GM19434.asm.hic.hap1.p_ctg	49365	55.936	80.885	17_79_inv+35_57_inv	Not explained	TRUE	FALSE
CP068262.2	1232770	1282865	chr16	1217460	1266825	16p13.3	GM19434.asm.hic.hap2.p_ctg	49365	90.4	90.4	ref	Not explained	FALSE	FALSE
CP068262.2	1232770	1282865	chr16	1217460	1266825	16p13.3	HG00171.asm.bp.hap1.p_ctg	49365	99.598	99.598	ref	0	FALSE	FALSE
CP068262.2	1232770	1282865	chr16	1217460	1266825	16p13.3	HG00171.asm.bp.hap2.p_ctg	49365	89.96	93.976	ref	Not explained	FALSE	FALSE
CP068262.2	1232770	1282865	chr16	1217460	1266825	16p13.3	HG00512_hgsvc_pbsq2-ccs_1000-hifiasm.h1-un	49365	99.598	99.598	ref	0	FALSE	FALSE
CP068262.2	1232770	1282865	chr16	1217460	1266825	16p13.3	HG00512_hgsvc_pbsq2-ccs_1000-hifiasm.h2-un	49365	90.164	94.262	ref	Not explained	FALSE	FALSE
CP068262.2	1232770	1282865	chr16	1217460	1266825	16p13.3	HG00513_hgsvc_pbsq2-ccs_1000-hifiasm.h1-un	49365	0	0	ref	Contig-break	FALSE	FALSE
CP068262.2	1232770	1282865	chr16	1217460	1266825	16p13.3	HG00513_hgsvc_pbsq2-ccs_1000-hifiasm.h2-un	49365	89.96	89.96	ref	Not explained	FALSE	FALSE
CP068262.2	1232770	1282865	chr16	1217460	1266825	16p13.3	HG00514_hgsvc_pbsq2-ccs_1000-hifiasm.h1-un	49365	89.344	94.262	ref	Not explained	FALSE	FALSE
CP068262.2	1232770	1282865	chr16	1217460	1266825	16p13.3	HG00514_hgsvc_pbsq2-ccs_1000-hifiasm.h2-un	49365	56.4	82	ref	Not explained	FALSE	FALSE
CP068262.2	1232770	1282865	chr16	1217460	1266825	16p13.3	HG00731_hgsvc_pbsq2-ccs_1000-hifiasm.h1-un	49365	89.96	93.173	23_74_inv+39_58_inv	Not explained	TRUE	FALSE
CP068262.2	1232770	1282865	chr16	1217460	1266825	16p13.3	HG00731_hgsvc_pbsq2-ccs_1000-hifiasm.h2-un	49365	56.8	81.2	17_81_inv	Not explained	FALSE	FALSE
CP068262.2	1232770	1282865	chr16	1217460	1266825	16p13.3	HG00732_hgsvc_pbsq2-ccs_1000-hifiasm.h1-un	49365	90.099	90.099	ref	Not explained	FALSE	FALSE
CP068262.2	1232770	1282865	chr16	1217460	1266825	16p13.3	HG00732_hgsvc_pbsq2-ccs_1000-hifiasm.h2-un	49365	82.164	99.8	23_87_inv	1	FALSE	FALSE
CP068262.2	1232770	1282865	chr16	1217460	1266825	16p13.3	HG00733_hgsvc_pbsq2-ccs_1000-hifiasm.h1-un	49365	89.96	93.173	23_80_inv+41_62_inv	Not explained	TRUE	FALSE
CP068262.2	1232770	1282865	chr16	1217460	1266825	16p13.3	HG00733_hgsvc_pbsq2-ccs_1000-hifiasm.h2-un	49365	81.6	96.8	28_55_inv	Not explained	FALSE	FALSE
CP068262.2	1232770	1282865	chr16	1217460	1266825	16p13.3	HG00864.asm.bp.hap1.p_ctg	49365	0	0	ref	Contig-break	FALSE	FALSE
CP068262.2	1232770	1282865	chr16	1217460	1266825	16p13.3	HG00864.asm.bp.hap2.p_ctg	49365	99.002	99.002	ref	0	FALSE	FALSE
CP068262.2	1232770	1282865	chr16	1217460	1266825	16p13.3	HG02018.asm.dip.hap1.p_ctg	49365	99.598	99.598	ref	0	FALSE	FALSE
CP068262.2	1232770	1282865	chr16	1217460	1266825	16p13.3	HG02018.asm.dip.hap2.p_ctg	49365	100	100	ref	0	FALSE	FALSE
CP068262.2	1232770	1282865	chr16	1217460	1266825	16p13.3	HG02282.asm.hic.hap1.p_ctg	49365	99.598	99.598	ref	0	FALSE	FALSE
CP068262.2	1232770	1282865	chr16	1217460	1266825	16p13.3	HG02282.asm.hic.hap2.p_ctg	49365	99.2	99.2	ref	0	FALSE	FALSE
CP068262.2	1232770	1282865	chr16	1217460	1266825	16p13.3	HG02769.asm.hic.hap1.p_ctg	49365	89.6	92.8	19_80_inv+38_61_inv	Not explained	TRUE	FALSE
CP068262.2	1232770	1282865	chr16	1217460	1266825	16p13.3	HG02769.asm.hic.hap2.p_ctg	49365	90.244	90.244	ref	Not explained	FALSE	FALSE
CP068262.2	1232770	1282865	chr16	1217460	1266825	16p13.3	HG02818_hgsvc_pbsq2-ccs_1000-hifiasm.h1-un	49365	56.112	80.16	17_82_inv	Not explained	FALSE	FALSE
CP068262.2	1232770	1282865	chr16	1217460	1266825	16p13.3	HG02818_hgsvc_pbsq2-ccs_1000-hifiasm.h2-un	49365	48.509	76.74	3_91_inv	Not explained	FALSE	FALSE
CP068262.2	1232770	1282865	chr16	1217460	1266825	16p13.3	HG02953.asm.hic.hap1.p_ctg	49365	90.4	90.4	ref	Not explained	FALSE	FALSE
CP068262.2	1232770	1282865	chr16	1217460	1266825	16p13.3	HG02953.asm.hic.hap2.p_ctg	49365	89.516	89.516	ref	Not explained	FALSE	FALSE
CP068262.2	1232770	1282865	chr16	1217460	1266825	16p13.3	HG03125_hgsvc_pbsq2-ccs_1000-hifiasm.h1-un	49365	91.2	91.2	ref	Not explained	FALSE	FALSE
CP068262.2	1232770	1282865	chr16	1217460	1266825	16p13.3	HG03125_hgsvc_pbsq2-ccs_1000-hifiasm.h2-un	49365	89.683	92.857	ref	Not explained	FALSE	FALSE
CP068262.2	1232770	1282865	chr16	1217460	1266825	16p13.3	HG03452.asm.hic.hap1.p_ctg	49365	56.4	80.4	17_81_inv	Not explained	FALSE	FALSE
CP068262.2	1232770	1282865	chr16	1217460	1266825	16p13.3	HG03452.asm.hic.hap2.p_ctg	49365	89.516	93.548	ref	Not explained	FALSE	FALSE
CP068262.2	1232770	1282865	chr16	1217460	1266825	16p13.3	HG03486_hgsvc_pbsq2-ccs_1000-hifiasm.h1-un	49365	56.4	80.8	17_81_inv	Not explained	FALSE	FALSE
CP068262.2	1232770	1282865	chr16	1217460	1266825	16p13.3	HG03486_hgsvc_pbsq2-ccs_1000-hifiasm.h2-un	49365	97.796	98.998	ref	0	FALSE	FALSE
CP068262.2	1232770	1282865	chr16	1217460	1266825	16p13.3	HG03520.asm.hic.hap1.p_ctg	49365	80.851	98.559	18_48_del	1	FALSE	FALSE
CP068262.2	1232770	1282865	chr16	1217460	1266825	16p13.3	HG03520.asm.hic.hap2.p_ctg	49365	99.194	99.194	ref	0	FALSE	FALSE
CP068262.2	1232770	1282865	chr16	1217460	1266825	16p13.3	hg38	49365	79.839	95.968	31_54_inv	Not explained	FALSE	FALSE
CP068262.2	1232770	1282865	chr16	1217460	1266825	16p13.3	NA12329.asm.dip.hap1.p_ctg	49365	89.157	93.173	ref	Not explained	FALSE	FALSE
CP068262.2	1232770	1282865	chr16	1217460	1266825	16p13.3	NA12329.asm.dip.hap2.p_ctg	49365	0	0	ref	Not explained	FALSE	FALSE
CP068262.2	1232770	1282865	chr16	1217460	1266825	16p13.3	NA12878_giab_pbsq2-ccs_1000-hifiasm.h1-un	49365	99.598	99.598	ref	0	FALSE	FALSE
CP068262.2	1232770	1282865	chr16	1217460	1266825	16p13.3	NA12878_giab_pbsq2-ccs_1000-hifiasm.h2-un	49365	100	100	ref	0	FALSE	FALSE
CP068262.2	1232770	1282865	chr16	1217460	1266825	16p13.3	NA19036.asm.bp.hap1.p_ctg	49365	86.505	99.694	2_36_dup	1	FALSE	FALSE
CP068262.2	1232770	1282865	chr16	1217460	1266825	16p13.3	NA19036.asm.bp.hap2.p_ctg	49365	89.516	92.742	ref	Not explained	FALSE	FALSE
CP068262.2	1232770	1282865	chr16	1217460	1266825	16p13.3	NA19238_hgsvc_pbsq2-ccs_1000-hifiasm.h1-un	49365	90.4	90.4	ref	Not explained	FALSE	FALSE
CP068262.2	1232770	1282865	chr16	1217460	1266825	16p13.3	NA19238_hgsvc_pbsq2-ccs_1000-hifiasm.h2-un	49365	99.598	99.598	ref	0	FALSE	FALSE
CP068262.2	1232770	1282865	chr16	1217460	1266825	16p13.3	NA19239_hgsvc_pbsq2-ccs_1000-hifiasm.h1-un	49365	99.598	99.598	ref	0	FALSE	FALSE
CP068262.2	1232770	1282865	chr16	1217460	1266825	16p13.3	NA19239_hgsvc_pbsq2-ccs_1000-hifiasm.h2-un	49365	99.2	99.2	ref	0	FALSE	FALSE
CP068262.2	1232770	1282865	chr16	1217460	1266825	16p13.3	NA19240_hgsvc_pbsq2-ccs_1000-hifiasm.h1-un	49365	90.4	90.4	ref	Not explained	FALSE	FALSE
CP068262.2	1232770	1282865	chr16	1217460	1266825	16p13.3	NA19240_hgsvc_pbsq2-ccs_1000-hifiasm.h2-un	49365	99.2	99.2	ref	0	FALSE	FALSE
CP068262.2	1232770	1282865	chr16	1217460	1266825	16p13.3	NA19983.asm.dip.hap1.p_ctg	49365	100	100	ref	0	FALSE	FALSE
CP068262.2	1232770	1282865	chr16	1217460	1266825	16p13.3	NA19983.asm.dip.hap2.p_ctg	49365	89.157	93.173	ref	Not explained	FALSE	FALSE
CP068262.2	1232770	1282865	chr16	1217460	1266825	16p13.3	NA20847.asm.bp.hap1.p_ctg	49365	99.592	99.592	ref	0	FALSE	FALSE
CP068262.2	1232770	1282865	chr16	1217460	1266825	16p13.3	NA20847.asm.bp.hap2.p_ctg	49365	100	100	ref	0	FALSE	FALSE
CP068262.2	1232770	1282865	chr16	1217460	1266825	16p13.3	NA24385_hpg_pbsq2-ccs_1000-hifiasm.h1-un	49365	56.8	80.8	17_81_inv	Not explained	FALSE	FALSE
CP068262.2	1232770	1282865	chr16	1217460	1266825	16p13.3	NA24385_hpg_pbsq2-ccs_1000-hifiasm.h2-un	49365	100	100	ref	0	FALSE	FALSE
CP068262.2	1232770	1282865	chr16	1217460	1266825	16p13.3	Mhudiblu_PPA.pri	49365	77.256	83.144	ref	Not explained	FALSE	FALSE
CP068262.2	1232770	1282865	chr16	1217460	1266825	16p13.3	Clint_PTR.pri	49365	78.226	96.548	32_53_inv	Not explained	FALSE	FALSE
CP068262.2	1232770	1282865	chr16	1217460	1266825	16p13.3	Kamilah_GGO.pri	49365	77.872	100	52_114_inv+9_59_del	2	TRUE	FALSE
CP068262.2	1232770	1282865	chr16	1217460	1266825	16p13.3	Susie_PAB.pri	49365	69.777	74.074	5_48_dup+31_74_del	Not explained	TRUE	FALSE
CP068262.2	14238154	18816873	chr16	14200886	18886265	16p13.12-16p13.11-16p12.3	GM19129.asm.dip.hap1.p_ctg	4685379	0	0	ref	Contig-break	FALSE	FALSE
CP068262.2	14238154	18816873	chr16	14200886	18886265	16p13.12-16p13.11-16p12.3	GM19129.asm.dip.hap2.p_ctg	4685379	0	0	ref	Contig-break	FALSE	FALSE
CP068262.2	14238154	18816873	chr16	14200886	18886265	16p13.12-16p13.11-16p12.3	GM19434.asm.hic.hap1.p_ctg	4685379	0	0	ref	Contig-break	FALSE	FALSE
CP068262.2	14238154	18816873	chr16	14200886	18886265	16p13.12-16p13.11-16p12.3	GM19434.asm.hic.hap2.p_ctg	4685379	0	0	ref	Contig-break	FALSE	FALSE
CP068262.2	14238154	18816873	chr16	14200886	18886265	16p13.12-16p13.11-16p12.3	HG00171.asm.bp.hap1.p_ctg	4685379	0	0	ref	Contig-break	FALSE	FALSE
CP068262.2	14238154	18816873	chr16	14200886	18886265	16p13.12-16p13.11-16p12.3	HG00171.asm.bp.hap2.p_ctg	4685379	0	0	ref	Contig-break	FALSE	FALSE
CP068262.2	14238154	18816873	chr16	14200886	18886265	16p13.12-16p13.11-16p12.3	HG00512_hgsvc_pbsq2-ccs_1000-hifiasm.h1-un	4685379	0	0	ref	Contig-break	FALSE	FALSE
CP068262.2	14238154	18816873	chr16	14200886	18886265	16p13.12-16p13.11-16p12.3	HG00512_hgsvc_pbsq2-ccs_1000-hifiasm.h2-un	4685379	0	0	ref	Contig-break	FALSE	FALSE
CP068262.2	14238154	18816873	chr16	14200886	18886265	16p13.12-16p13.11-16p12.3	HG00513_hgsvc_pbsq2-ccs_1000-hifiasm.h1-un	4685379	0	0	ref	Contig-break	FALSE	FALSE
CP068262.2	14238154	18816873	chr16	14200886	18886265	16p13.12-16p13.11-16p12.3	HG00513_hgsvc_pbsq2-ccs_1000-hifiasm.h2-un	4685379	0	0	ref	Contig-break	FALSE	FALSE
CP068262.2	14238154	18816873	chr16	14200886	18886265	16p13.12-16p13.11-16p12.3	HG00514_hgsvc_pbsq2-ccs_1000-hifiasm.h1-un	4685379	0	0	ref	Contig-break	FALSE	FALSE
CP068262.2	14238154	18816873	chr16	14200886	18886265	16p13.12-16p13.11-16p12.3	HG00514_hgsvc_pbsq2-ccs_1000-hifiasm.h2-un	4685379	0	0	ref	Contig-break	FALSE	FALSE
CP068262.2	14238154	18816873	chr16	14200886	18886265	16p13.12-16p13.11-16p12.3	HG00731_hgsvc_pbsq2-ccs_1000-hifiasm.h1-un	4685379	0	0	ref	Contig-break	FALSE	FALSE
CP068262.2	14238154	18816873	chr16	14200886	18886265	16p13.12-16p13.11-16p12.3	HG00731_hgsvc_pbsq2-ccs_1000-hifiasm.h2-un	4685379	0	0	ref	Contig-break	FALSE	FALSE
CP068262.2	14238154	18816873	chr16	14200886	18886265	16p13.12-16p13.11-16p12.3	HG00732_hgsvc_pbsq2-ccs_1000-hifiasm.h1-un	4685379	0	0	ref	Contig-break	FALSE	FALSE
CP068262.2	14238154	18816873	chr16	14200886	18886265	16p13.12-16p13.11-16p12.3	HG00732_hgsvc_pbsq2-ccs_1000-hifiasm.h2-un	4685379	0	0	ref	Contig-break	FALSE	FALSE
CP068262.2	14238154	18816873	chr16	14200886	18886265	16p13.12-16p13.11-16p12.3	HG00733_hgsvc_pbsq2-ccs_1000-hifiasm.h1-un	4685379	0	0	ref	Contig-break	FALSE	FALSE
CP068262.2	14238154	18816873	chr16	14200886	18886265	16p13.12-16p13.11-16p12.3	HG00733_hgsvc_pbsq2-ccs_1000-hifiasm.h2-un	4685379	0	0	ref	Contig-break	FALSE	FALSE
CP068262.2	14238154	18816873	chr16	14200886	18886265	16p13.12-16p13.11-16p12.3	HG00864.asm.bp.hap1.p_ctg	4685379	0	0	ref	Contig-break	FALSE	FALSE
CP068262.2	14238154	18816873	chr16	14200886	18886265	16p13.12-16p13.11-16p12.3	HG00864.asm.bp.hap2.p_ctg	4685379	0	0	ref	Contig-break	FALSE	FALSE
CP068262.2	14238154	18816873	chr16	14200886	18886265	16p13.12-16p13.11-16p12.3	HG02018.asm.dip.hap1.p_ctg	4685379	0	0	ref	Contig-break	FALSE	FALSE
CP068262.2	14238154	18816873	chr16	14200886	18886265	16p13.12-16p13.11-16p12.3	HG02018.asm.dip.hap2.p_ctg	4685379	0	0	ref	Contig-break	FALSE	FALSE
CP068262.2	14238154	18816873	chr16	14200886	18886265	16p13.12-16p13.11-16p12.3	HG02282.asm.hic.hap1.p_ctg	4685379	0	0	ref	Contig-break	FALSE	FALSE
CP068262.2	14238154	18816873	chr16	14200886	18886265	16p13.12-16p13.11-16p12.3	HG02282.asm.hic.hap2.p_ctg	4685379	0	0	ref	Contig-break	FALSE	FALSE
CP068262.2	14238154	18816873	chr16	14200886	18886265	16p13.12-16p13.11-16p12.3	HG02769.asm.hic.hap1.p_ctg	4685379	0	0	ref	Contig-break	FALSE	FALSE
CP068262.2	14238154	18816873	chr16	14200886	18886265	16p13.12-16p13.11-16p12.3	HG02769.asm.hic.hap2.p_ctg	4685379	98.283	98.283	ref	0	FALSE	FALSE
CP068262.2	14238154	18816873	chr16	14200886	18886265	16p13.12-16p13.11-16p12.3	HG02818_hgsvc_pbsq2-ccs_1000-hifiasm.h1-un	4685379	0	0	ref	Contig-break	FALSE	FALSE
CP068262.2	14238154	18816873	chr16	14200886	18886265	16p13.12-16p13.11-16p12.3	HG02818_hgsvc_pbsq2-ccs_1000-hifiasm.h2-un	4685379	0	0	ref	Contig-break	FALSE	FALSE
CP068262.2	14238154	18816873	chr16	14200886	18886265	16p13.12-16p13.11-16p12.3	HG02953.asm.hic.hap1.p_ctg	4685379	98.261	98.261	ref	0	FALSE	FALSE
CP068262.2	14238154	18816873	chr16	14200886	18886265	16p13.12-16p13.11-16p12.3	HG02953.asm.hic.hap2.p_ctg	4685379	0	0	ref	Contig-break	FALSE	FALSE
CP068262.2	14238154	18816873	chr16	14200886	18886265	16p13.12-16p13.11-16p12.3	HG03125_hgsvc_pbsq2-ccs_1000-hifiasm.h1-un	4685379	0	0	ref	Contig-break	FALSE	FALSE
CP068262.2	14238154	18816873	chr16	14200886	18886265	16p13.12-16p13.11-16p12.3	HG03125_hgsvc_pbsq2-ccs_1000-hifiasm.h2-un	4685379	0	0	ref	Contig-break	FALSE	FALSE
CP068262.2	14238154	18816873	chr16	14200886	18886265	16p13.12-16p13.11-16p12.3	HG03452.asm.hic.hap1.p_ctg	4685379	0	0	ref	Contig-break	FALSE	FALSE
CP068262.2	14238154	18816873	chr16	14200886	18886265	16p13.12-16p13.11-16p12.3	HG03452.asm.hic.hap2.p_ctg	4685379	89.362	89.362	ref	Not explained	FALSE	FALSE
CP068262.2	14238154	18816873	chr16	14200886	18886265	16p13.12-16p13.11-16p12.3	HG03486_hgsvc_pbsq2-ccs_1000-hifiasm.h1-un	4685379	0	0	ref	Contig-break	FALSE	FALSE
CP068262.2	14238154	18816873	chr16	14200886	18886265	16p13.12-16p13.11-16p12.3	HG03486_hgsvc_pbsq2-ccs_1000-hifiasm.h2-un	4685379	0	0	ref	Contig-break	FALSE	FALSE
CP068262.2	14238154	18816873	chr16	14200886	18886265	16p13.12-16p13.11-16p12.3	HG03520.asm.hic.hap1.p_ctg	4685379	100	100	ref	0	FALSE	FALSE
CP068262.2	14238154	18816873	chr16	14200886	18886265	16p13.12-16p13.11-16p12.3	HG03520.asm.hic.hap2.p_ctg	4685379	60.023	98.039	44_86_inv+66_93_del	2	TRUE	FALSE
CP068262.2	14238154	18816873	chr16	14200886	18886265	16p13.12-16p13.11-16p12.3	hg38	4685379	96.537	96.537	ref	Not explained	FALSE	FALSE
CP068262.2	14238154	18816873	chr16	14200886	18886265	16p13.12-16p13.11-16p12.3	NA12329.asm.dip.hap1.p_ctg	4685379	0	0	ref	Contig-break	FALSE	FALSE
CP068262.2	14238154	18816873	chr16	14200886	18886265	16p13.12-16p13.11-16p12.3	NA12329.asm.dip.hap2.p_ctg	4685379	0	0	ref	Contig-break	FALSE	FALSE
CP068262.2	14238154	18816873	chr16	14200886	18886265	16p13.12-16p13.11-16p12.3	NA12878_giab_pbsq2-ccs_1000-hifiasm.h1-un	4685379	0	0	ref	Contig-break	FALSE	FALSE
CP068262.2	14238154	18816873	chr16	14200886	18886265	16p13.12-16p13.11-16p12.3	NA12878_giab_pbsq2-ccs_1000-hifiasm.h2-un	4685379	0	0	ref	Contig-break	FALSE	FALSE
CP068262.2	14238154	18816873	chr16	14200886	18886265	16p13.12-16p13.11-16p12.3	NA19036.asm.bp.hap1.p_ctg	4685379	0	0	ref	Contig-break	FALSE	FALSE
CP068262.2	14238154	18816873	chr16	14200886	18886265	16p13.12-16p13.11-16p12.3	NA19036.asm.bp.hap2.p_ctg	4685379	0	0	ref	Contig-break	FALSE	FALSE
CP068262.2	14238154	18816873	chr16	14200886	18886265	16p13.12-16p13.11-16p12.3	NA19238_hgsvc_pbsq2-ccs_1000-hifiasm.h1-un	4685379	0	0	ref	Contig-break	FALSE	FALSE
CP068262.2	14238154	18816873	chr16	14200886	18886265	16p13.12-16p13.11-16p12.3	NA19238_hgsvc_pbsq2-ccs_1000-hifiasm.h2-un	4685379	0	0	ref	Contig-break	FALSE	FALSE
CP068262.2	14238154	18816873	chr16	14200886	18886265	16p13.12-16p13.11-16p12.3	NA19239_hgsvc_pbsq2-ccs_1000-hifiasm.h1-un	4685379	0	0	ref	Contig-break	FALSE	FALSE
CP068262.2	14238154	18816873	chr16	14200886	18886265	16p13.12-16p13.11-16p12.3	NA19239_hgsvc_pbsq2-ccs_1000-hifiasm.h2-un	4685379	0	0	ref	Contig-break	FALSE	FALSE
CP068262.2	14238154	18816873	chr16	14200886	18886265	16p13.12-16p13.11-16p12.3	NA19240_hgsvc_pbsq2-ccs_1000-hifiasm.h1-un	4685379	0	0	ref	Contig-break	FALSE	FALSE
CP068262.2	14238154	18816873	chr16	14200886	18886265	16p13.12-16p13.11-16p12.3	NA19240_hgsvc_pbsq2-ccs_1000-hifiasm.h2-un	4685379	0	0	ref	Contig-break	FALSE	FALSE
CP068262.2	14238154	18816873	chr16	14200886	18886265	16p13.12-16p13.11-16p12.3	NA19983.asm.dip.hap1.p_ctg	4685379	0	0	ref	Contig-break	FALSE	FALSE
CP068262.2	14238154	18816873	chr16	14200886	18886265	16p13.12-16p13.11-16p12.3	NA19983.asm.dip.hap2.p_ctg	4685379	0	0	ref	Contig-break	FALSE	FALSE
CP068262.2	14238154	18816873	chr16	14200886	18886265	16p13.12-16p13.11-16p12.3	NA20847.asm.bp.hap1.p_ctg	4685379	0	0	ref	Contig-break	FALSE	FALSE
CP068262.2	14238154	18816873	chr16	14200886	18886265	16p13.12-16p13.11-16p12.3	NA20847.asm.bp.hap2.p_ctg	4685379	75.613	98.273	3_38_inv+23_50_del	2	TRUE	FALSE
CP068262.2	14238154	18816873	chr16	14200886	18886265	16p13.12-16p13.11-16p12.3	NA24385_hpg_pbsq2-ccs_1000-hifiasm.h1-un	4685379	0	0	ref	Contig-break	FALSE	FALSE
CP068262.2	14238154	18816873	chr16	14200886	18886265	16p13.12-16p13.11-16p12.3	NA24385_hpg_pbsq2-ccs_1000-hifiasm.h2-un	4685379	0	0	ref	Contig-break	FALSE	FALSE
CP068262.2	14238154	18816873	chr16	14200886	18886265	16p13.12-16p13.11-16p12.3	Mhudiblu_PPA.pri	4685379	34.331	68.868	44_65_inv+7_19_inv	Not explained	FALSE	FALSE
CP068262.2	14238154	18816873	chr16	14200886	18886265	16p13.12-16p13.11-16p12.3	Clint_PTR.pri	4685379	0	3	ref	Not explained	FALSE	TRUE
CP068262.2	14238154	18816873	chr16	14200886	18886265	16p13.12-16p13.11-16p12.3	Kamilah_GGO.pri	4685379	0	3	ref	Not explained	FALSE	TRUE
CP068262.2	14238154	18816873	chr16	14200886	18886265	16p13.12-16p13.11-16p12.3	Susie_PAB.pri	4685379	23.99	57.759	41_106_inv	Not explained	FALSE	FALSE
CP068262.2	20934391	23294993	chr16	21003474	23037870	16p12.2-16p12.3	GM19129.asm.dip.hap1.p_ctg	2034396	0	0	ref	Contig-break	FALSE	FALSE
CP068262.2	20934391	23294993	chr16	21003474	23037870	16p12.2-16p12.3	GM19129.asm.dip.hap2.p_ctg	2034396	0	0	ref	Contig-break	FALSE	FALSE
CP068262.2	20934391	23294993	chr16	21003474	23037870	16p12.2-16p12.3	GM19434.asm.hic.hap1.p_ctg	2034396	99.574	99.574	ref	0	FALSE	FALSE
CP068262.2	20934391	23294993	chr16	21003474	23037870	16p12.2-16p12.3	GM19434.asm.hic.hap2.p_ctg	2034396	99.576	99.576	ref	0	FALSE	FALSE
CP068262.2	20934391	23294993	chr16	21003474	23037870	16p12.2-16p12.3	HG00171.asm.bp.hap1.p_ctg	2034396	100	100	ref	0	FALSE	FALSE
CP068262.2	20934391	23294993	chr16	21003474	23037870	16p12.2-16p12.3	HG00171.asm.bp.hap2.p_ctg	2034396	80.407	100	2_7_del+9_13_del	2	FALSE	FALSE
CP068262.2	20934391	23294993	chr16	21003474	23037870	16p12.2-16p12.3	HG00512_hgsvc_pbsq2-ccs_1000-hifiasm.h1-un	2034396	99.576	99.576	ref	0	FALSE	FALSE
CP068262.2	20934391	23294993	chr16	21003474	23037870	16p12.2-16p12.3	HG00512_hgsvc_pbsq2-ccs_1000-hifiasm.h2-un	2034396	0	0	ref	Contig-break	FALSE	FALSE
CP068262.2	20934391	23294993	chr16	21003474	23037870	16p12.2-16p12.3	HG00513_hgsvc_pbsq2-ccs_1000-hifiasm.h1-un	2034396	0	0	ref	Contig-break	FALSE	FALSE
CP068262.2	20934391	23294993	chr16	21003474	23037870	16p12.2-16p12.3	HG00513_hgsvc_pbsq2-ccs_1000-hifiasm.h2-un	2034396	98.934	98.934	ref	0	FALSE	FALSE
CP068262.2	20934391	23294993	chr16	21003474	23037870	16p12.2-16p12.3	HG00514_hgsvc_pbsq2-ccs_1000-hifiasm.h1-un	2034396	0	0	ref	Contig-break	FALSE	FALSE
CP068262.2	20934391	23294993	chr16	21003474	23037870	16p12.2-16p12.3	HG00514_hgsvc_pbsq2-ccs_1000-hifiasm.h2-un	2034396	90.575	98.254	2_16_del	1	FALSE	FALSE
CP068262.2	20934391	23294993	chr16	21003474	23037870	16p12.2-16p12.3	HG00731_hgsvc_pbsq2-ccs_1000-hifiasm.h1-un	2034396	0	0	ref	Contig-break	FALSE	FALSE
CP068262.2	20934391	23294993	chr16	21003474	23037870	16p12.2-16p12.3	HG00731_hgsvc_pbsq2-ccs_1000-hifiasm.h2-un	2034396	0	0	ref	Contig-break	FALSE	FALSE
CP068262.2	20934391	23294993	chr16	21003474	23037870	16p12.2-16p12.3	HG00732_hgsvc_pbsq2-ccs_1000-hifiasm.h1-un	2034396	0	0	ref	Contig-break	FALSE	FALSE
CP068262.2	20934391	23294993	chr16	21003474	23037870	16p12.2-16p12.3	HG00732_hgsvc_pbsq2-ccs_1000-hifiasm.h2-un	2034396	0	0	ref	Contig-break	FALSE	FALSE
CP068262.2	20934391	23294993	chr16	21003474	23037870	16p12.2-16p12.3	HG00733_hgsvc_pbsq2-ccs_1000-hifiasm.h1-un	2034396	0	0	ref	Contig-break	FALSE	FALSE
CP068262.2	20934391	23294993	chr16	21003474	23037870	16p12.2-16p12.3	HG00733_hgsvc_pbsq2-ccs_1000-hifiasm.h2-un	2034396	0	0	ref	Contig-break	FALSE	FALSE
CP068262.2	20934391	23294993	chr16	21003474	23037870	16p12.2-16p12.3	HG00864.asm.bp.hap1.p_ctg	2034396	0	0	ref	Contig-break	FALSE	FALSE
CP068262.2	20934391	23294993	chr16	21003474	23037870	16p12.2-16p12.3	HG00864.asm.bp.hap2.p_ctg	2034396	98.501	98.501	ref	0	FALSE	FALSE
CP068262.2	20934391	23294993	chr16	21003474	23037870	16p12.2-16p12.3	HG02018.asm.dip.hap1.p_ctg	2034396	91.533	99.256	4_18_del	1	FALSE	FALSE
CP068262.2	20934391	23294993	chr16	21003474	23037870	16p12.2-16p12.3	HG02018.asm.dip.hap2.p_ctg	2034396	92.237	100	2_16_del	1	FALSE	FALSE
CP068262.2	20934391	23294993	chr16	21003474	23037870	16p12.2-16p12.3	HG02282.asm.hic.hap1.p_ctg	2034396	100	100	ref	0	FALSE	FALSE
CP068262.2	20934391	23294993	chr16	21003474	23037870	16p12.2-16p12.3	HG02282.asm.hic.hap2.p_ctg	2034396	0	0	ref	Contig-break	FALSE	FALSE
CP068262.2	20934391	23294993	chr16	21003474	23037870	16p12.2-16p12.3	HG02769.asm.hic.hap1.p_ctg	2034396	99.574	99.574	ref	0	FALSE	FALSE
CP068262.2	20934391	23294993	chr16	21003474	23037870	16p12.2-16p12.3	HG02769.asm.hic.hap2.p_ctg	2034396	99.574	99.574	ref	0	FALSE	FALSE
CP068262.2	20934391	23294993	chr16	21003474	23037870	16p12.2-16p12.3	HG02818_hgsvc_pbsq2-ccs_1000-hifiasm.h1-un	2034396	0	0	ref	Contig-break	FALSE	FALSE
CP068262.2	20934391	23294993	chr16	21003474	23037870	16p12.2-16p12.3	HG02818_hgsvc_pbsq2-ccs_1000-hifiasm.h2-un	2034396	91.533	99.502	4_25_del	1	FALSE	FALSE
CP068262.2	20934391	23294993	chr16	21003474	23037870	16p12.2-16p12.3	HG02953.asm.hic.hap1.p_ctg	2034396	0	0	ref	Contig-break	FALSE	FALSE
CP068262.2	20934391	23294993	chr16	21003474	23037870	16p12.2-16p12.3	HG02953.asm.hic.hap2.p_ctg	2034396	0	0	ref	Contig-break	FALSE	FALSE
CP068262.2	20934391	23294993	chr16	21003474	23037870	16p12.2-16p12.3	HG03125_hgsvc_pbsq2-ccs_1000-hifiasm.h1-un	2034396	0	0	ref	Contig-break	FALSE	FALSE
CP068262.2	20934391	23294993	chr16	21003474	23037870	16p12.2-16p12.3	HG03125_hgsvc_pbsq2-ccs_1000-hifiasm.h2-un	2034396	0	0	ref	Contig-break	FALSE	FALSE
CP068262.2	20934391	23294993	chr16	21003474	23037870	16p12.2-16p12.3	HG03452.asm.hic.hap1.p_ctg	2034396	100	100	ref	0	FALSE	FALSE
CP068262.2	20934391	23294993	chr16	21003474	23037870	16p12.2-16p12.3	HG03452.asm.hic.hap2.p_ctg	2034396	99.574	99.574	ref	0	FALSE	FALSE
CP068262.2	20934391	23294993	chr16	21003474	23037870	16p12.2-16p12.3	HG03486_hgsvc_pbsq2-ccs_1000-hifiasm.h1-un	2034396	0	0	ref	Contig-break	FALSE	FALSE
CP068262.2	20934391	23294993	chr16	21003474	23037870	16p12.2-16p12.3	HG03486_hgsvc_pbsq2-ccs_1000-hifiasm.h2-un	2034396	99.574	99.574	ref	0	FALSE	FALSE
CP068262.2	20934391	23294993	chr16	21003474	23037870	16p12.2-16p12.3	HG03520.asm.hic.hap1.p_ctg	2034396	0	0	ref	Contig-break	FALSE	FALSE
CP068262.2	20934391	23294993	chr16	21003474	23037870	16p12.2-16p12.3	HG03520.asm.hic.hap2.p_ctg	2034396	99.574	99.574	ref	0	FALSE	FALSE
CP068262.2	20934391	23294993	chr16	21003474	23037870	16p12.2-16p12.3	hg38	2034396	56.293	99.502	4_25_del+4_62_inv	2	TRUE	FALSE
CP068262.2	20934391	23294993	chr16	21003474	23037870	16p12.2-16p12.3	NA12329.asm.dip.hap1.p_ctg	2034396	0	0	ref	Contig-break	FALSE	FALSE
CP068262.2	20934391	23294993	chr16	21003474	23037870	16p12.2-16p12.3	NA12329.asm.dip.hap2.p_ctg	2034396	0	0	ref	Contig-break	FALSE	FALSE
CP068262.2	20934391	23294993	chr16	21003474	23037870	16p12.2-16p12.3	NA12878_giab_pbsq2-ccs_1000-hifiasm.h1-un	2034396	0	0	ref	Contig-break	FALSE	FALSE
CP068262.2	20934391	23294993	chr16	21003474	23037870	16p12.2-16p12.3	NA12878_giab_pbsq2-ccs_1000-hifiasm.h2-un	2034396	0	0	ref	Contig-break	FALSE	FALSE
CP068262.2	20934391	23294993	chr16	21003474	23037870	16p12.2-16p12.3	NA19036.asm.bp.hap1.p_ctg	2034396	99.574	99.574	ref	0	FALSE	FALSE
CP068262.2	20934391	23294993	chr16	21003474	23037870	16p12.2-16p12.3	NA19036.asm.bp.hap2.p_ctg	2034396	100	100	ref	0	FALSE	FALSE
CP068262.2	20934391	23294993	chr16	21003474	23037870	16p12.2-16p12.3	NA19238_hgsvc_pbsq2-ccs_1000-hifiasm.h1-un	2034396	89.977	100	42_61_del	1	FALSE	FALSE
CP068262.2	20934391	23294993	chr16	21003474	23037870	16p12.2-16p12.3	NA19238_hgsvc_pbsq2-ccs_1000-hifiasm.h2-un	2034396	0	0	ref	Contig-break	FALSE	FALSE
CP068262.2	20934391	23294993	chr16	21003474	23037870	16p12.2-16p12.3	NA19239_hgsvc_pbsq2-ccs_1000-hifiasm.h1-un	2034396	0	0	ref	Contig-break	FALSE	FALSE
CP068262.2	20934391	23294993	chr16	21003474	23037870	16p12.2-16p12.3	NA19239_hgsvc_pbsq2-ccs_1000-hifiasm.h2-un	2034396	92.202	100	2_12_del	1	FALSE	FALSE
CP068262.2	20934391	23294993	chr16	21003474	23037870	16p12.2-16p12.3	NA19240_hgsvc_pbsq2-ccs_1000-hifiasm.h1-un	2034396	0	0	ref	Contig-break	FALSE	FALSE
CP068262.2	20934391	23294993	chr16	21003474	23037870	16p12.2-16p12.3	NA19240_hgsvc_pbsq2-ccs_1000-hifiasm.h2-un	2034396	0	0	ref	Contig-break	FALSE	FALSE
CP068262.2	20934391	23294993	chr16	21003474	23037870	16p12.2-16p12.3	NA19983.asm.dip.hap1.p_ctg	2034396	99.574	99.574	ref	0	FALSE	FALSE
CP068262.2	20934391	23294993	chr16	21003474	23037870	16p12.2-16p12.3	NA19983.asm.dip.hap2.p_ctg	2034396	0	0	ref	Contig-break	FALSE	FALSE
CP068262.2	20934391	23294993	chr16	21003474	23037870	16p12.2-16p12.3	NA20847.asm.bp.hap1.p_ctg	2034396	100	100	ref	0	FALSE	FALSE
CP068262.2	20934391	23294993	chr16	21003474	23037870	16p12.2-16p12.3	NA20847.asm.bp.hap2.p_ctg	2034396	0	0	ref	Contig-break	FALSE	FALSE
CP068262.2	20934391	23294993	chr16	21003474	23037870	16p12.2-16p12.3	NA24385_hpg_pbsq2-ccs_1000-hifiasm.h1-un	2034396	0	0	ref	Contig-break	FALSE	FALSE
CP068262.2	20934391	23294993	chr16	21003474	23037870	16p12.2-16p12.3	NA24385_hpg_pbsq2-ccs_1000-hifiasm.h2-un	2034396	0	0	ref	Contig-break	FALSE	FALSE
CP068262.2	20934391	23294993	chr16	21003474	23037870	16p12.2-16p12.3	Mhudiblu_PPA.pri	2034396	50	73	10_58_inv+41_62_inv	Not explained	TRUE	FALSE
CP068262.2	20934391	23294993	chr16	21003474	23037870	16p12.2-16p12.3	Clint_PTR.pri	2034396	55.909	83.494	6_52_inv+11_34_del	Not explained	TRUE	FALSE
CP068262.2	20934391	23294993	chr16	21003474	23037870	16p12.2-16p12.3	Kamilah_GGO.pri	2034396	51.152	80.694	8_50_inv+11_31_del	Not explained	TRUE	FALSE
CP068262.2	20934391	23294993	chr16	21003474	23037870	16p12.2-16p12.3	Susie_PAB.pri	2034396	28.681	31.681	ref	Not explained	FALSE	FALSE
CP068262.2	28487197	29213337	chr16	28206731	28932229	16p12.1-16p11.2	GM19129.asm.dip.hap1.p_ctg	725498	74.126	97.902	3_21_inv	Not explained	FALSE	FALSE
CP068262.2	28487197	29213337	chr16	28206731	28932229	16p12.1-16p11.2	GM19129.asm.dip.hap2.p_ctg	725498	72.727	97.902	3_20_inv	Not explained	FALSE	FALSE
CP068262.2	28487197	29213337	chr16	28206731	28932229	16p12.1-16p11.2	GM19434.asm.hic.hap1.p_ctg	725498	99.32	99.32	ref	0	FALSE	FALSE
CP068262.2	28487197	29213337	chr16	28206731	28932229	16p12.1-16p11.2	GM19434.asm.hic.hap2.p_ctg	725498	72.727	97.902	3_20_inv	Not explained	FALSE	FALSE
CP068262.2	28487197	29213337	chr16	28206731	28932229	16p12.1-16p11.2	HG00171.asm.bp.hap1.p_ctg	725498	97.902	97.902	ref	Not explained	FALSE	FALSE
CP068262.2	28487197	29213337	chr16	28206731	28932229	16p12.1-16p11.2	HG00171.asm.bp.hap2.p_ctg	725498	99.301	99.301	ref	0	FALSE	FALSE
CP068262.2	28487197	29213337	chr16	28206731	28932229	16p12.1-16p11.2	HG00512_hgsvc_pbsq2-ccs_1000-hifiasm.h1-un	725498	72.727	97.902	3_22_inv	Not explained	FALSE	FALSE
CP068262.2	28487197	29213337	chr16	28206731	28932229	16p12.1-16p11.2	HG00512_hgsvc_pbsq2-ccs_1000-hifiasm.h2-un	725498	0	0	ref	Contig-break	FALSE	FALSE
CP068262.2	28487197	29213337	chr16	28206731	28932229	16p12.1-16p11.2	HG00513_hgsvc_pbsq2-ccs_1000-hifiasm.h1-un	725498	0	0	ref	Contig-break	FALSE	FALSE
CP068262.2	28487197	29213337	chr16	28206731	28932229	16p12.1-16p11.2	HG00513_hgsvc_pbsq2-ccs_1000-hifiasm.h2-un	725498	0	0	ref	Contig-break	FALSE	FALSE
CP068262.2	28487197	29213337	chr16	28206731	28932229	16p12.1-16p11.2	HG00514_hgsvc_pbsq2-ccs_1000-hifiasm.h1-un	725498	0	0	ref	Contig-break	FALSE	FALSE
CP068262.2	28487197	29213337	chr16	28206731	28932229	16p12.1-16p11.2	HG00514_hgsvc_pbsq2-ccs_1000-hifiasm.h2-un	725498	98.611	98.611	ref	0	FALSE	FALSE
CP068262.2	28487197	29213337	chr16	28206731	28932229	16p12.1-16p11.2	HG00731_hgsvc_pbsq2-ccs_1000-hifiasm.h1-un	725498	0	0	ref	Contig-break	FALSE	FALSE
CP068262.2	28487197	29213337	chr16	28206731	28932229	16p12.1-16p11.2	HG00731_hgsvc_pbsq2-ccs_1000-hifiasm.h2-un	725498	0	0	ref	Contig-break	FALSE	FALSE
CP068262.2	28487197	29213337	chr16	28206731	28932229	16p12.1-16p11.2	HG00732_hgsvc_pbsq2-ccs_1000-hifiasm.h1-un	725498	75	100	3_19_inv	1	FALSE	FALSE
CP068262.2	28487197	29213337	chr16	28206731	28932229	16p12.1-16p11.2	HG00732_hgsvc_pbsq2-ccs_1000-hifiasm.h2-un	725498	0	0	ref	Contig-break	FALSE	FALSE
CP068262.2	28487197	29213337	chr16	28206731	28932229	16p12.1-16p11.2	HG00733_hgsvc_pbsq2-ccs_1000-hifiasm.h1-un	725498	72.727	97.902	3_22_inv	Not explained	FALSE	FALSE
CP068262.2	28487197	29213337	chr16	28206731	28932229	16p12.1-16p11.2	HG00733_hgsvc_pbsq2-ccs_1000-hifiasm.h2-un	725498	0	0	ref	Contig-break	FALSE	FALSE
CP068262.2	28487197	29213337	chr16	28206731	28932229	16p12.1-16p11.2	HG00864.asm.bp.hap1.p_ctg	725498	100	100	ref	0	FALSE	FALSE
CP068262.2	28487197	29213337	chr16	28206731	28932229	16p12.1-16p11.2	HG00864.asm.bp.hap2.p_ctg	725498	99.301	99.301	ref	0	FALSE	FALSE
CP068262.2	28487197	29213337	chr16	28206731	28932229	16p12.1-16p11.2	HG02018.asm.dip.hap1.p_ctg	725498	0	0	ref	Contig-break	FALSE	FALSE
CP068262.2	28487197	29213337	chr16	28206731	28932229	16p12.1-16p11.2	HG02018.asm.dip.hap2.p_ctg	725498	100	100	ref	0	FALSE	FALSE
CP068262.2	28487197	29213337	chr16	28206731	28932229	16p12.1-16p11.2	HG02282.asm.hic.hap1.p_ctg	725498	97.931	97.931	ref	Not explained	FALSE	FALSE
CP068262.2	28487197	29213337	chr16	28206731	28932229	16p12.1-16p11.2	HG02282.asm.hic.hap2.p_ctg	725498	72.727	97.902	3_22_inv	Not explained	FALSE	FALSE
CP068262.2	28487197	29213337	chr16	28206731	28932229	16p12.1-16p11.2	HG02769.asm.hic.hap1.p_ctg	725498	72.222	97.222	3_21_inv	Not explained	FALSE	FALSE
CP068262.2	28487197	29213337	chr16	28206731	28932229	16p12.1-16p11.2	HG02769.asm.hic.hap2.p_ctg	725498	72.222	97.222	3_21_inv	Not explained	FALSE	FALSE
CP068262.2	28487197	29213337	chr16	28206731	28932229	16p12.1-16p11.2	HG02818_hgsvc_pbsq2-ccs_1000-hifiasm.h1-un	725498	72.727	97.902	3_21_inv	Not explained	FALSE	FALSE
CP068262.2	28487197	29213337	chr16	28206731	28932229	16p12.1-16p11.2	HG02818_hgsvc_pbsq2-ccs_1000-hifiasm.h2-un	725498	72.222	97.222	3_21_inv	Not explained	FALSE	FALSE
CP068262.2	28487197	29213337	chr16	28206731	28932229	16p12.1-16p11.2	HG02953.asm.hic.hap1.p_ctg	725498	64.179	99.187	3_9_del+3_18_inv	2	TRUE	FALSE
CP068262.2	28487197	29213337	chr16	28206731	28932229	16p12.1-16p11.2	HG02953.asm.hic.hap2.p_ctg	725498	72.727	97.902	3_21_inv	Not explained	FALSE	FALSE
CP068262.2	28487197	29213337	chr16	28206731	28932229	16p12.1-16p11.2	HG03125_hgsvc_pbsq2-ccs_1000-hifiasm.h1-un	725498	0	0	ref	Contig-break	FALSE	FALSE
CP068262.2	28487197	29213337	chr16	28206731	28932229	16p12.1-16p11.2	HG03125_hgsvc_pbsq2-ccs_1000-hifiasm.h2-un	725498	72.727	97.902	3_21_inv	Not explained	FALSE	FALSE
CP068262.2	28487197	29213337	chr16	28206731	28932229	16p12.1-16p11.2	HG03452.asm.hic.hap1.p_ctg	725498	100	100	ref	0	FALSE	FALSE
CP068262.2	28487197	29213337	chr16	28206731	28932229	16p12.1-16p11.2	HG03452.asm.hic.hap2.p_ctg	725498	72.727	97.902	3_22_inv	Not explained	FALSE	FALSE
CP068262.2	28487197	29213337	chr16	28206731	28932229	16p12.1-16p11.2	HG03486_hgsvc_pbsq2-ccs_1000-hifiasm.h1-un	725498	99.31	99.31	ref	0	FALSE	FALSE
CP068262.2	28487197	29213337	chr16	28206731	28932229	16p12.1-16p11.2	HG03486_hgsvc_pbsq2-ccs_1000-hifiasm.h2-un	725498	72.727	97.902	3_21_inv	Not explained	FALSE	FALSE
CP068262.2	28487197	29213337	chr16	28206731	28932229	16p12.1-16p11.2	HG03520.asm.hic.hap1.p_ctg	725498	72.727	97.902	3_22_inv	Not explained	FALSE	FALSE
CP068262.2	28487197	29213337	chr16	28206731	28932229	16p12.1-16p11.2	HG03520.asm.hic.hap2.p_ctg	725498	72.222	97.222	3_21_inv	Not explained	FALSE	FALSE
CP068262.2	28487197	29213337	chr16	28206731	28932229	16p12.1-16p11.2	hg38	725498	73.611	98.611	3_20_inv	1	FALSE	FALSE
CP068262.2	28487197	29213337	chr16	28206731	28932229	16p12.1-16p11.2	NA12329.asm.dip.hap1.p_ctg	725498	72.727	97.902	3_22_inv	Not explained	FALSE	FALSE
CP068262.2	28487197	29213337	chr16	28206731	28932229	16p12.1-16p11.2	NA12329.asm.dip.hap2.p_ctg	725498	72.727	97.902	3_22_inv	Not explained	FALSE	FALSE
CP068262.2	28487197	29213337	chr16	28206731	28932229	16p12.1-16p11.2	NA12878_giab_pbsq2-ccs_1000-hifiasm.h1-un	725498	76.389	100	3_19_inv	1	FALSE	FALSE
CP068262.2	28487197	29213337	chr16	28206731	28932229	16p12.1-16p11.2	NA12878_giab_pbsq2-ccs_1000-hifiasm.h2-un	725498	75	100	3_20_inv	1	FALSE	FALSE
CP068262.2	28487197	29213337	chr16	28206731	28932229	16p12.1-16p11.2	NA19036.asm.bp.hap1.p_ctg	725498	72.727	97.902	3_20_inv	Not explained	FALSE	FALSE
CP068262.2	28487197	29213337	chr16	28206731	28932229	16p12.1-16p11.2	NA19036.asm.bp.hap2.p_ctg	725498	98.611	98.611	ref	0	FALSE	FALSE
CP068262.2	28487197	29213337	chr16	28206731	28932229	16p12.1-16p11.2	NA19238_hgsvc_pbsq2-ccs_1000-hifiasm.h1-un	725498	70.833	95.833	3_30_inv	Not explained	FALSE	FALSE
CP068262.2	28487197	29213337	chr16	28206731	28932229	16p12.1-16p11.2	NA19238_hgsvc_pbsq2-ccs_1000-hifiasm.h2-un	725498	72.727	97.902	3_22_inv	Not explained	FALSE	FALSE
CP068262.2	28487197	29213337	chr16	28206731	28932229	16p12.1-16p11.2	NA19239_hgsvc_pbsq2-ccs_1000-hifiasm.h1-un	725498	72.727	97.902	3_22_inv	Not explained	FALSE	FALSE
CP068262.2	28487197	29213337	chr16	28206731	28932229	16p12.1-16p11.2	NA19239_hgsvc_pbsq2-ccs_1000-hifiasm.h2-un	725498	72.727	97.902	3_22_inv	Not explained	FALSE	FALSE
CP068262.2	28487197	29213337	chr16	28206731	28932229	16p12.1-16p11.2	NA19240_hgsvc_pbsq2-ccs_1000-hifiasm.h1-un	725498	65.152	100	2_19_inv+15_23_del	2	TRUE	FALSE
CP068262.2	28487197	29213337	chr16	28206731	28932229	16p12.1-16p11.2	NA19240_hgsvc_pbsq2-ccs_1000-hifiasm.h2-un	725498	72.727	97.902	3_22_inv	Not explained	FALSE	FALSE
CP068262.2	28487197	29213337	chr16	28206731	28932229	16p12.1-16p11.2	NA19983.asm.dip.hap1.p_ctg	725498	72.727	97.902	3_22_inv	Not explained	FALSE	FALSE
CP068262.2	28487197	29213337	chr16	28206731	28932229	16p12.1-16p11.2	NA19983.asm.dip.hap2.p_ctg	725498	72.727	97.902	3_22_inv	Not explained	FALSE	FALSE
CP068262.2	28487197	29213337	chr16	28206731	28932229	16p12.1-16p11.2	NA20847.asm.bp.hap1.p_ctg	725498	76.389	100	3_19_inv	1	FALSE	FALSE
CP068262.2	28487197	29213337	chr16	28206731	28932229	16p12.1-16p11.2	NA20847.asm.bp.hap2.p_ctg	725498	76.389	100	3_19_inv	1	FALSE	FALSE
CP068262.2	28487197	29213337	chr16	28206731	28932229	16p12.1-16p11.2	NA24385_hpg_pbsq2-ccs_1000-hifiasm.h1-un	725498	0	0	ref	Contig-break	FALSE	FALSE
CP068262.2	28487197	29213337	chr16	28206731	28932229	16p12.1-16p11.2	NA24385_hpg_pbsq2-ccs_1000-hifiasm.h2-un	725498	72.727	97.902	3_22_inv	Not explained	FALSE	FALSE
CP068262.2	28487197	29213337	chr16	28206731	28932229	16p12.1-16p11.2	Mhudiblu_PPA.pri	725498	0	0	ref	Not explained	FALSE	FALSE
CP068262.2	28487197	29213337	chr16	28206731	28932229	16p12.1-16p11.2	Clint_PTR.pri	725498	0	0	ref	Not explained	FALSE	FALSE
CP068262.2	28487197	29213337	chr16	28206731	28932229	16p12.1-16p11.2	Kamilah_GGO.pri	725498	29.268	32.268	ref	Not explained	FALSE	FALSE
CP068262.2	28487197	29213337	chr16	28206731	28932229	16p12.1-16p11.2	Susie_PAB.pri	725498	18.898	21.898	ref	Not explained	FALSE	FALSE
CP068262.2	77862637	77919932	chr16	72044607	72103629	16q22.2	GM19129.asm.dip.hap1.p_ctg	59022	98.276	98.276	ref	0	FALSE	FALSE
CP068262.2	77862637	77919932	chr16	72044607	72103629	16q22.2	GM19129.asm.dip.hap2.p_ctg	59022	100	100	ref	0	FALSE	FALSE
CP068262.2	77862637	77919932	chr16	72044607	72103629	16q22.2	GM19434.asm.hic.hap1.p_ctg	59022	99.115	99.115	ref	0	FALSE	FALSE
CP068262.2	77862637	77919932	chr16	72044607	72103629	16q22.2	GM19434.asm.hic.hap2.p_ctg	59022	100	100	ref	0	FALSE	FALSE
CP068262.2	77862637	77919932	chr16	72044607	72103629	16q22.2	HG00171.asm.bp.hap1.p_ctg	59022	98.246	98.246	ref	0	FALSE	FALSE
CP068262.2	77862637	77919932	chr16	72044607	72103629	16q22.2	HG00171.asm.bp.hap2.p_ctg	59022	100	100	ref	0	FALSE	FALSE
CP068262.2	77862637	77919932	chr16	72044607	72103629	16q22.2	HG00512_hgsvc_pbsq2-ccs_1000-hifiasm.h1-un	59022	98.276	98.276	ref	0	FALSE	FALSE
CP068262.2	77862637	77919932	chr16	72044607	72103629	16q22.2	HG00512_hgsvc_pbsq2-ccs_1000-hifiasm.h2-un	59022	98.276	98.276	ref	0	FALSE	FALSE
CP068262.2	77862637	77919932	chr16	72044607	72103629	16q22.2	HG00513_hgsvc_pbsq2-ccs_1000-hifiasm.h1-un	59022	98.276	98.276	ref	0	FALSE	FALSE
CP068262.2	77862637	77919932	chr16	72044607	72103629	16q22.2	HG00513_hgsvc_pbsq2-ccs_1000-hifiasm.h2-un	59022	100	100	ref	0	FALSE	FALSE
CP068262.2	77862637	77919932	chr16	72044607	72103629	16q22.2	HG00514_hgsvc_pbsq2-ccs_1000-hifiasm.h1-un	59022	98.276	98.276	ref	0	FALSE	FALSE
CP068262.2	77862637	77919932	chr16	72044607	72103629	16q22.2	HG00514_hgsvc_pbsq2-ccs_1000-hifiasm.h2-un	59022	98.276	98.276	ref	0	FALSE	FALSE
CP068262.2	77862637	77919932	chr16	72044607	72103629	16q22.2	HG00731_hgsvc_pbsq2-ccs_1000-hifiasm.h1-un	59022	100	100	ref	0	FALSE	FALSE
CP068262.2	77862637	77919932	chr16	72044607	72103629	16q22.2	HG00731_hgsvc_pbsq2-ccs_1000-hifiasm.h2-un	59022	100	100	ref	0	FALSE	FALSE
CP068262.2	77862637	77919932	chr16	72044607	72103629	16q22.2	HG00732_hgsvc_pbsq2-ccs_1000-hifiasm.h1-un	59022	100	100	ref	0	FALSE	FALSE
CP068262.2	77862637	77919932	chr16	72044607	72103629	16q22.2	HG00732_hgsvc_pbsq2-ccs_1000-hifiasm.h2-un	59022	100	100	ref	0	FALSE	FALSE
CP068262.2	77862637	77919932	chr16	72044607	72103629	16q22.2	HG00733_hgsvc_pbsq2-ccs_1000-hifiasm.h1-un	59022	100	100	ref	0	FALSE	FALSE
CP068262.2	77862637	77919932	chr16	72044607	72103629	16q22.2	HG00733_hgsvc_pbsq2-ccs_1000-hifiasm.h2-un	59022	100	100	ref	0	FALSE	FALSE
CP068262.2	77862637	77919932	chr16	72044607	72103629	16q22.2	HG00864.asm.bp.hap1.p_ctg	59022	98.276	98.276	ref	0	FALSE	FALSE
CP068262.2	77862637	77919932	chr16	72044607	72103629	16q22.2	HG00864.asm.bp.hap2.p_ctg	59022	98.276	98.276	ref	0	FALSE	FALSE
CP068262.2	77862637	77919932	chr16	72044607	72103629	16q22.2	HG02018.asm.dip.hap1.p_ctg	59022	97.959	97.959	ref	Not explained	FALSE	FALSE
CP068262.2	77862637	77919932	chr16	72044607	72103629	16q22.2	HG02018.asm.dip.hap2.p_ctg	59022	97.959	97.959	ref	Not explained	FALSE	FALSE
CP068262.2	77862637	77919932	chr16	72044607	72103629	16q22.2	HG02282.asm.hic.hap1.p_ctg	59022	98.182	98.182	ref	0	FALSE	FALSE
CP068262.2	77862637	77919932	chr16	72044607	72103629	16q22.2	HG02282.asm.hic.hap2.p_ctg	59022	100	100	ref	0	FALSE	FALSE
CP068262.2	77862637	77919932	chr16	72044607	72103629	16q22.2	HG02769.asm.hic.hap1.p_ctg	59022	77.027	98.889	3_10_dup+8_8_dup	2	TRUE	FALSE
CP068262.2	77862637	77919932	chr16	72044607	72103629	16q22.2	HG02769.asm.hic.hap2.p_ctg	59022	99.029	99.029	ref	0	FALSE	FALSE
CP068262.2	77862637	77919932	chr16	72044607	72103629	16q22.2	HG02818_hgsvc_pbsq2-ccs_1000-hifiasm.h1-un	59022	86.364	98.649	3_10_dup	1	FALSE	FALSE
CP068262.2	77862637	77919932	chr16	72044607	72103629	16q22.2	HG02818_hgsvc_pbsq2-ccs_1000-hifiasm.h2-un	59022	100	100	ref	0	FALSE	FALSE
CP068262.2	77862637	77919932	chr16	72044607	72103629	16q22.2	HG02953.asm.hic.hap1.p_ctg	59022	77.027	98.343	3_11_dup+4_13_dup	2	TRUE	FALSE
CP068262.2	77862637	77919932	chr16	72044607	72103629	16q22.2	HG02953.asm.hic.hap2.p_ctg	59022	100	100	ref	0	FALSE	FALSE
CP068262.2	77862637	77919932	chr16	72044607	72103629	16q22.2	HG03125_hgsvc_pbsq2-ccs_1000-hifiasm.h1-un	59022	100	100	ref	0	FALSE	FALSE
CP068262.2	77862637	77919932	chr16	72044607	72103629	16q22.2	HG03125_hgsvc_pbsq2-ccs_1000-hifiasm.h2-un	59022	100	100	ref	0	FALSE	FALSE
CP068262.2	77862637	77919932	chr16	72044607	72103629	16q22.2	HG03452.asm.hic.hap1.p_ctg	59022	100	100	ref	0	FALSE	FALSE
CP068262.2	77862637	77919932	chr16	72044607	72103629	16q22.2	HG03452.asm.hic.hap2.p_ctg	59022	100	100	ref	0	FALSE	FALSE
CP068262.2	77862637	77919932	chr16	72044607	72103629	16q22.2	HG03486_hgsvc_pbsq2-ccs_1000-hifiasm.h1-un	59022	100	100	ref	0	FALSE	FALSE
CP068262.2	77862637	77919932	chr16	72044607	72103629	16q22.2	HG03486_hgsvc_pbsq2-ccs_1000-hifiasm.h2-un	59022	100	100	ref	0	FALSE	FALSE
CP068262.2	77862637	77919932	chr16	72044607	72103629	16q22.2	HG03520.asm.hic.hap1.p_ctg	59022	97.368	97.368	ref	Not explained	FALSE	FALSE
CP068262.2	77862637	77919932	chr16	72044607	72103629	16q22.2	HG03520.asm.hic.hap2.p_ctg	59022	100	100	ref	0	FALSE	FALSE
CP068262.2	77862637	77919932	chr16	72044607	72103629	16q22.2	hg38	59022	98.276	98.276	ref	0	FALSE	FALSE
CP068262.2	77862637	77919932	chr16	72044607	72103629	16q22.2	NA12329.asm.dip.hap1.p_ctg	59022	98.214	98.214	ref	0	FALSE	FALSE
CP068262.2	77862637	77919932	chr16	72044607	72103629	16q22.2	NA12329.asm.dip.hap2.p_ctg	59022	99.115	99.115	ref	0	FALSE	FALSE
CP068262.2	77862637	77919932	chr16	72044607	72103629	16q22.2	NA12878_giab_pbsq2-ccs_1000-hifiasm.h1-un	59022	99.115	99.115	ref	0	FALSE	FALSE
CP068262.2	77862637	77919932	chr16	72044607	72103629	16q22.2	NA12878_giab_pbsq2-ccs_1000-hifiasm.h2-un	59022	98.276	98.276	ref	0	FALSE	FALSE
CP068262.2	77862637	77919932	chr16	72044607	72103629	16q22.2	NA19036.asm.bp.hap1.p_ctg	59022	86.364	97.987	2_11_dup	Not explained	FALSE	FALSE
CP068262.2	77862637	77919932	chr16	72044607	72103629	16q22.2	NA19036.asm.bp.hap2.p_ctg	59022	100	100	ref	0	FALSE	FALSE
CP068262.2	77862637	77919932	chr16	72044607	72103629	16q22.2	NA19238_hgsvc_pbsq2-ccs_1000-hifiasm.h1-un	59022	98.462	98.462	ref	0	FALSE	FALSE
CP068262.2	77862637	77919932	chr16	72044607	72103629	16q22.2	NA19238_hgsvc_pbsq2-ccs_1000-hifiasm.h2-un	59022	0	0	ref	Contig-break	FALSE	FALSE
CP068262.2	77862637	77919932	chr16	72044607	72103629	16q22.2	NA19239_hgsvc_pbsq2-ccs_1000-hifiasm.h1-un	59022	100	100	ref	0	FALSE	FALSE
CP068262.2	77862637	77919932	chr16	72044607	72103629	16q22.2	NA19239_hgsvc_pbsq2-ccs_1000-hifiasm.h2-un	59022	100	100	ref	0	FALSE	FALSE
CP068262.2	77862637	77919932	chr16	72044607	72103629	16q22.2	NA19240_hgsvc_pbsq2-ccs_1000-hifiasm.h1-un	59022	0	0	ref	Contig-break	FALSE	FALSE
CP068262.2	77862637	77919932	chr16	72044607	72103629	16q22.2	NA19240_hgsvc_pbsq2-ccs_1000-hifiasm.h2-un	59022	0	0	ref	Contig-break	FALSE	FALSE
CP068262.2	77862637	77919932	chr16	72044607	72103629	16q22.2	NA19983.asm.dip.hap1.p_ctg	59022	100	100	ref	0	FALSE	FALSE
CP068262.2	77862637	77919932	chr16	72044607	72103629	16q22.2	NA19983.asm.dip.hap2.p_ctg	59022	100	100	ref	0	FALSE	FALSE
CP068262.2	77862637	77919932	chr16	72044607	72103629	16q22.2	NA20847.asm.bp.hap1.p_ctg	59022	98.276	98.276	ref	0	FALSE	FALSE
CP068262.2	77862637	77919932	chr16	72044607	72103629	16q22.2	NA20847.asm.bp.hap2.p_ctg	59022	98.876	98.876	ref	0	FALSE	FALSE
CP068262.2	77862637	77919932	chr16	72044607	72103629	16q22.2	NA24385_hpg_pbsq2-ccs_1000-hifiasm.h1-un	59022	98.276	98.276	ref	0	FALSE	FALSE
CP068262.2	77862637	77919932	chr16	72044607	72103629	16q22.2	NA24385_hpg_pbsq2-ccs_1000-hifiasm.h2-un	59022	98.276	98.276	ref	0	FALSE	FALSE
CP068262.2	77862637	77919932	chr16	72044607	72103629	16q22.2	Mhudiblu_PPA.pri	59022	86.364	89.364	ref	Not explained	FALSE	FALSE
CP068262.2	77862637	77919932	chr16	72044607	72103629	16q22.2	Clint_PTR.pri	59022	86.364	89.364	ref	Not explained	FALSE	FALSE
CP068262.2	77862637	77919932	chr16	72044607	72103629	16q22.2	Kamilah_GGO.pri	59022	86.364	89.364	ref	Not explained	FALSE	FALSE
CP068262.2	77862637	77919932	chr16	72044607	72103629	16q22.2	Susie_PAB.pri	59022	84.848	87.848	ref	Not explained	FALSE	FALSE
CP068261.2	36931382	37540127	chr17	35983478	36554411	17q12	GM19129.asm.dip.hap1.p_ctg	570933	0	0	ref	Not explained	FALSE	TRUE
CP068261.2	36931382	37540127	chr17	35983478	36554411	17q12	GM19129.asm.dip.hap2.p_ctg	570933	0	0	ref	Contig-break	FALSE	FALSE
CP068261.2	36931382	37540127	chr17	35983478	36554411	17q12	GM19434.asm.hic.hap1.p_ctg	570933	0	0	ref	Contig-break	FALSE	FALSE
CP068261.2	36931382	37540127	chr17	35983478	36554411	17q12	GM19434.asm.hic.hap2.p_ctg	570933	0	0	ref	Contig-break	FALSE	FALSE
CP068261.2	36931382	37540127	chr17	35983478	36554411	17q12	HG00171.asm.bp.hap1.p_ctg	570933	88.889	88.889	ref	Not explained	FALSE	FALSE
CP068261.2	36931382	37540127	chr17	35983478	36554411	17q12	HG00171.asm.bp.hap2.p_ctg	570933	96.063	96.063	ref	Not explained	FALSE	FALSE
CP068261.2	36931382	37540127	chr17	35983478	36554411	17q12	HG00512_hgsvc_pbsq2-ccs_1000-hifiasm.h1-un	570933	66.667	88.889	19_29_dup+1_24_del	Not explained	TRUE	FALSE
CP068261.2	36931382	37540127	chr17	35983478	36554411	17q12	HG00512_hgsvc_pbsq2-ccs_1000-hifiasm.h2-un	570933	80.303	87.943	6_15_dup	Not explained	FALSE	FALSE
CP068261.2	36931382	37540127	chr17	35983478	36554411	17q12	HG00513_hgsvc_pbsq2-ccs_1000-hifiasm.h1-un	570933	0	0	ref	Contig-break	FALSE	FALSE
CP068261.2	36931382	37540127	chr17	35983478	36554411	17q12	HG00513_hgsvc_pbsq2-ccs_1000-hifiasm.h2-un	570933	75.676	85.714	12_19_del	Not explained	FALSE	FALSE
CP068261.2	36931382	37540127	chr17	35983478	36554411	17q12	HG00514_hgsvc_pbsq2-ccs_1000-hifiasm.h1-un	570933	81.356	87.719	15_21_del+7_14_dup	Not explained	FALSE	FALSE
CP068261.2	36931382	37540127	chr17	35983478	36554411	17q12	HG00514_hgsvc_pbsq2-ccs_1000-hifiasm.h2-un	570933	88.235	94.444	7_15_dup	Not explained	FALSE	FALSE
CP068261.2	36931382	37540127	chr17	35983478	36554411	17q12	HG00731_hgsvc_pbsq2-ccs_1000-hifiasm.h1-un	570933	88.889	88.889	ref	Not explained	FALSE	FALSE
CP068261.2	36931382	37540127	chr17	35983478	36554411	17q12	HG00731_hgsvc_pbsq2-ccs_1000-hifiasm.h2-un	570933	0	0	ref	Not explained	FALSE	FALSE
CP068261.2	36931382	37540127	chr17	35983478	36554411	17q12	HG00732_hgsvc_pbsq2-ccs_1000-hifiasm.h1-un	570933	0	0	ref	Not explained	FALSE	TRUE
CP068261.2	36931382	37540127	chr17	35983478	36554411	17q12	HG00732_hgsvc_pbsq2-ccs_1000-hifiasm.h2-un	570933	73.394	89.256	1_8_del+12_30_dup	Not explained	FALSE	FALSE
CP068261.2	36931382	37540127	chr17	35983478	36554411	17q12	HG00733_hgsvc_pbsq2-ccs_1000-hifiasm.h1-un	570933	88.889	88.889	ref	Not explained	FALSE	FALSE
CP068261.2	36931382	37540127	chr17	35983478	36554411	17q12	HG00733_hgsvc_pbsq2-ccs_1000-hifiasm.h2-un	570933	86.525	96.104	16_35_dup+23_33_del	Not explained	TRUE	FALSE
CP068261.2	36931382	37540127	chr17	35983478	36554411	17q12	HG00864.asm.bp.hap1.p_ctg	570933	77.358	91.765	5_18_del	Not explained	FALSE	FALSE
CP068261.2	36931382	37540127	chr17	35983478	36554411	17q12	HG00864.asm.bp.hap2.p_ctg	570933	77.941	91.781	3_11_dup+6_15_dup+22_32_del	Not explained	TRUE	FALSE
CP068261.2	36931382	37540127	chr17	35983478	36554411	17q12	HG02018.asm.dip.hap1.p_ctg	570933	74.534	92.708	20_29_dup+6_29_dup+20_38_del	Not explained	TRUE	FALSE
CP068261.2	36931382	37540127	chr17	35983478	36554411	17q12	HG02018.asm.dip.hap2.p_ctg	570933	76	98.701	10_26_del	1	FALSE	FALSE
CP068261.2	36931382	37540127	chr17	35983478	36554411	17q12	HG02282.asm.hic.hap1.p_ctg	570933	74.83	86.517	2_26_dup+19_16_inv+9_26_inv	Not explained	TRUE	FALSE
CP068261.2	36931382	37540127	chr17	35983478	36554411	17q12	HG02282.asm.hic.hap2.p_ctg	570933	83.916	98.78	16_34_dup+6_15_dup+23_33_del	3	TRUE	FALSE
CP068261.2	36931382	37540127	chr17	35983478	36554411	17q12	HG02769.asm.hic.hap1.p_ctg	570933	76.19	91.111	2_28_dup+16_19_inv+19_25_inv	Not explained	TRUE	FALSE
CP068261.2	36931382	37540127	chr17	35983478	36554411	17q12	HG02769.asm.hic.hap2.p_ctg	570933	91.071	100	23_33_del	1	FALSE	FALSE
CP068261.2	36931382	37540127	chr17	35983478	36554411	17q12	HG02818_hgsvc_pbsq2-ccs_1000-hifiasm.h1-un	570933	0	0	ref	Not explained	FALSE	TRUE
CP068261.2	36931382	37540127	chr17	35983478	36554411	17q12	HG02818_hgsvc_pbsq2-ccs_1000-hifiasm.h2-un	570933	72.603	89.941	2_9_dup+16_25_dup+16_19_inv	Not explained	TRUE	FALSE
CP068261.2	36931382	37540127	chr17	35983478	36554411	17q12	HG02953.asm.hic.hap1.p_ctg	570933	75	93.659	17_36_dup	Not explained	FALSE	FALSE
CP068261.2	36931382	37540127	chr17	35983478	36554411	17q12	HG02953.asm.hic.hap2.p_ctg	570933	71.831	84.277	26_28_del+2_26_dup+15_23_del	Not explained	TRUE	FALSE
CP068261.2	36931382	37540127	chr17	35983478	36554411	17q12	HG03125_hgsvc_pbsq2-ccs_1000-hifiasm.h1-un	570933	84.127	91.045	7_14_dup	Not explained	FALSE	FALSE
CP068261.2	36931382	37540127	chr17	35983478	36554411	17q12	HG03125_hgsvc_pbsq2-ccs_1000-hifiasm.h2-un	570933	0	0	ref	Not explained	FALSE	TRUE
CP068261.2	36931382	37540127	chr17	35983478	36554411	17q12	HG03452.asm.hic.hap1.p_ctg	570933	66.667	79.227	4_29_dup+24_19_inv+2_9_dup	Not explained	TRUE	FALSE
CP068261.2	36931382	37540127	chr17	35983478	36554411	17q12	HG03452.asm.hic.hap2.p_ctg	570933	90.265	99.029	22_32_del	1	FALSE	FALSE
CP068261.2	36931382	37540127	chr17	35983478	36554411	17q12	HG03486_hgsvc_pbsq2-ccs_1000-hifiasm.h1-un	570933	88.889	88.889	ref	Not explained	FALSE	FALSE
CP068261.2	36931382	37540127	chr17	35983478	36554411	17q12	HG03486_hgsvc_pbsq2-ccs_1000-hifiasm.h2-un	570933	90.598	90.598	ref	Not explained	FALSE	FALSE
CP068261.2	36931382	37540127	chr17	35983478	36554411	17q12	HG03520.asm.hic.hap1.p_ctg	570933	81.944	87.805	26_28_del+7_25_dup	Not explained	FALSE	FALSE
CP068261.2	36931382	37540127	chr17	35983478	36554411	17q12	HG03520.asm.hic.hap2.p_ctg	570933	84.8	93.13	27_29_del+8_16_dup	Not explained	FALSE	FALSE
CP068261.2	36931382	37540127	chr17	35983478	36554411	17q12	hg38	570933	88.889	88.889	ref	Not explained	FALSE	FALSE
CP068261.2	36931382	37540127	chr17	35983478	36554411	17q12	NA12329.asm.dip.hap1.p_ctg	570933	76.19	92.683	11_27_del	Not explained	FALSE	FALSE
CP068261.2	36931382	37540127	chr17	35983478	36554411	17q12	NA12329.asm.dip.hap2.p_ctg	570933	90.265	99.029	22_32_del	1	FALSE	FALSE
CP068261.2	36931382	37540127	chr17	35983478	36554411	17q12	NA12878_giab_pbsq2-ccs_1000-hifiasm.h1-un	570933	68.041	88	10_20_del	Not explained	FALSE	FALSE
CP068261.2	36931382	37540127	chr17	35983478	36554411	17q12	NA12878_giab_pbsq2-ccs_1000-hifiasm.h2-un	570933	89.831	89.831	ref	Not explained	FALSE	FALSE
CP068261.2	36931382	37540127	chr17	35983478	36554411	17q12	NA19036.asm.bp.hap1.p_ctg	570933	75	93.659	17_36_dup	Not explained	FALSE	FALSE
CP068261.2	36931382	37540127	chr17	35983478	36554411	17q12	NA19036.asm.bp.hap2.p_ctg	570933	63.576	80.435	2_26_dup+17_14_inv+8_14_inv	Not explained	TRUE	FALSE
CP068261.2	36931382	37540127	chr17	35983478	36554411	17q12	NA19238_hgsvc_pbsq2-ccs_1000-hifiasm.h1-un	570933	0	0	ref	Contig-break	FALSE	FALSE
CP068261.2	36931382	37540127	chr17	35983478	36554411	17q12	NA19238_hgsvc_pbsq2-ccs_1000-hifiasm.h2-un	570933	0	0	ref	Contig-break	FALSE	FALSE
CP068261.2	36931382	37540127	chr17	35983478	36554411	17q12	NA19239_hgsvc_pbsq2-ccs_1000-hifiasm.h1-un	570933	80	80	ref	Not explained	FALSE	FALSE
CP068261.2	36931382	37540127	chr17	35983478	36554411	17q12	NA19239_hgsvc_pbsq2-ccs_1000-hifiasm.h2-un	570933	0	0	ref	Contig-break	FALSE	FALSE
CP068261.2	36931382	37540127	chr17	35983478	36554411	17q12	NA19240_hgsvc_pbsq2-ccs_1000-hifiasm.h1-un	570933	0	0	ref	Contig-break	FALSE	FALSE
CP068261.2	36931382	37540127	chr17	35983478	36554411	17q12	NA19240_hgsvc_pbsq2-ccs_1000-hifiasm.h2-un	570933	0	0	ref	Not explained	FALSE	FALSE
CP068261.2	36931382	37540127	chr17	35983478	36554411	17q12	NA19983.asm.dip.hap1.p_ctg	570933	0	0	ref	Contig-break	FALSE	FALSE
CP068261.2	36931382	37540127	chr17	35983478	36554411	17q12	NA19983.asm.dip.hap2.p_ctg	570933	0	0	ref	Contig-break	FALSE	FALSE
CP068261.2	36931382	37540127	chr17	35983478	36554411	17q12	NA20847.asm.bp.hap1.p_ctg	570933	88.889	88.889	ref	Not explained	FALSE	FALSE
CP068261.2	36931382	37540127	chr17	35983478	36554411	17q12	NA20847.asm.bp.hap2.p_ctg	570933	77.358	96.842	2_9_dup+10_26_del	Not explained	TRUE	FALSE
CP068261.2	36931382	37540127	chr17	35983478	36554411	17q12	NA24385_hpg_pbsq2-ccs_1000-hifiasm.h1-un	570933	68.041	88	10_20_del	Not explained	FALSE	FALSE
CP068261.2	36931382	37540127	chr17	35983478	36554411	17q12	NA24385_hpg_pbsq2-ccs_1000-hifiasm.h2-un	570933	88.889	88.889	ref	Not explained	FALSE	FALSE
CP068261.2	36931382	37540127	chr17	35983478	36554411	17q12	Mhudiblu_PPA.pri	570933	60.674	96.103	7_20_del	Not explained	FALSE	FALSE
CP068261.2	36931382	37540127	chr17	35983478	36554411	17q12	Clint_PTR.pri	570933	64.444	100	5_24_del	1	FALSE	FALSE
CP068261.2	36931382	37540127	chr17	35983478	36554411	17q12	Kamilah_GGO.pri	570933	51.316	54.316	ref	Not explained	FALSE	FALSE
CP068261.2	36931382	37540127	chr17	35983478	36554411	17q12	Susie_PAB.pri	570933	16.667	49.667	2_7_del+9_15_inv+15_20_del	Not explained	TRUE	FALSE
CP068261.2	38726504	39411244	chr17	37739530	38548184	17q12	GM19129.asm.dip.hap1.p_ctg	808654	86.624	91.566	3_11_inv+5_12_dup	Not explained	TRUE	FALSE
CP068261.2	38726504	39411244	chr17	37739530	38548184	17q12	GM19129.asm.dip.hap2.p_ctg	808654	0	0	ref	Contig-break	FALSE	FALSE
CP068261.2	38726504	39411244	chr17	37739530	38548184	17q12	GM19434.asm.hic.hap1.p_ctg	808654	77.011	81.768	4_10_inv+6_10_dup	Not explained	TRUE	FALSE
CP068261.2	38726504	39411244	chr17	37739530	38548184	17q12	GM19434.asm.hic.hap2.p_ctg	808654	87.179	95.349	2_10_dup+8_16_dup+3_3_del	Not explained	TRUE	FALSE
CP068261.2	38726504	39411244	chr17	37739530	38548184	17q12	HG00171.asm.bp.hap1.p_ctg	808654	100	100	ref	0	FALSE	FALSE
CP068261.2	38726504	39411244	chr17	37739530	38548184	17q12	HG00171.asm.bp.hap2.p_ctg	808654	85.714	95.484	2_7_inv+7_15_dup	Not explained	TRUE	FALSE
CP068261.2	38726504	39411244	chr17	37739530	38548184	17q12	HG00512_hgsvc_pbsq2-ccs_1000-hifiasm.h1-un	808654	85.897	92.121	3_15_inv+7_16_dup	Not explained	TRUE	FALSE
CP068261.2	38726504	39411244	chr17	37739530	38548184	17q12	HG00512_hgsvc_pbsq2-ccs_1000-hifiasm.h2-un	808654	0	0	ref	Contig-break	FALSE	FALSE
CP068261.2	38726504	39411244	chr17	37739530	38548184	17q12	HG00513_hgsvc_pbsq2-ccs_1000-hifiasm.h1-un	808654	93.75	100	4_8_del	1	FALSE	FALSE
CP068261.2	38726504	39411244	chr17	37739530	38548184	17q12	HG00513_hgsvc_pbsq2-ccs_1000-hifiasm.h2-un	808654	92.913	92.913	ref	Not explained	FALSE	FALSE
CP068261.2	38726504	39411244	chr17	37739530	38548184	17q12	HG00514_hgsvc_pbsq2-ccs_1000-hifiasm.h1-un	808654	0	0	ref	Contig-break	FALSE	FALSE
CP068261.2	38726504	39411244	chr17	37739530	38548184	17q12	HG00514_hgsvc_pbsq2-ccs_1000-hifiasm.h2-un	808654	0	0	ref	Contig-break	FALSE	FALSE
CP068261.2	38726504	39411244	chr17	37739530	38548184	17q12	HG00731_hgsvc_pbsq2-ccs_1000-hifiasm.h1-un	808654	85.714	94.286	8_15_dup+3_10_del	Not explained	TRUE	FALSE
CP068261.2	38726504	39411244	chr17	37739530	38548184	17q12	HG00731_hgsvc_pbsq2-ccs_1000-hifiasm.h2-un	808654	0	0	ref	Contig-break	FALSE	FALSE
CP068261.2	38726504	39411244	chr17	37739530	38548184	17q12	HG00732_hgsvc_pbsq2-ccs_1000-hifiasm.h1-un	808654	0	0	ref	Contig-break	FALSE	FALSE
CP068261.2	38726504	39411244	chr17	37739530	38548184	17q12	HG00732_hgsvc_pbsq2-ccs_1000-hifiasm.h2-un	808654	0	0	ref	Contig-break	FALSE	FALSE
CP068261.2	38726504	39411244	chr17	37739530	38548184	17q12	HG00733_hgsvc_pbsq2-ccs_1000-hifiasm.h1-un	808654	85.714	91.429	3_8_inv+10_15_inv	Not explained	FALSE	FALSE
CP068261.2	38726504	39411244	chr17	37739530	38548184	17q12	HG00733_hgsvc_pbsq2-ccs_1000-hifiasm.h2-un	808654	85.161	85.161	ref	Not explained	FALSE	FALSE
CP068261.2	38726504	39411244	chr17	37739530	38548184	17q12	HG00864.asm.bp.hap1.p_ctg	808654	94.488	100	2_6_del	1	FALSE	FALSE
CP068261.2	38726504	39411244	chr17	37739530	38548184	17q12	HG00864.asm.bp.hap2.p_ctg	808654	94.488	100	2_4_inv+3_6_del	2	TRUE	FALSE
CP068261.2	38726504	39411244	chr17	37739530	38548184	17q12	HG02018.asm.dip.hap1.p_ctg	808654	98.529	98.529	ref	0	FALSE	FALSE
CP068261.2	38726504	39411244	chr17	37739530	38548184	17q12	HG02018.asm.dip.hap2.p_ctg	808654	94.488	100	2_6_del	1	FALSE	FALSE
CP068261.2	38726504	39411244	chr17	37739530	38548184	17q12	HG02282.asm.hic.hap1.p_ctg	808654	76.836	76.836	ref	Not explained	FALSE	FALSE
CP068261.2	38726504	39411244	chr17	37739530	38548184	17q12	HG02282.asm.hic.hap2.p_ctg	808654	77.5	85	4_13_inv+3_8_inv	Not explained	TRUE	FALSE
CP068261.2	38726504	39411244	chr17	37739530	38548184	17q12	HG02769.asm.hic.hap1.p_ctg	808654	87.179	94.186	2_10_dup+8_16_dup+3_3_del	Not explained	TRUE	FALSE
CP068261.2	38726504	39411244	chr17	37739530	38548184	17q12	HG02769.asm.hic.hap2.p_ctg	808654	73.118	73.118	ref	Not explained	FALSE	FALSE
CP068261.2	38726504	39411244	chr17	37739530	38548184	17q12	HG02818_hgsvc_pbsq2-ccs_1000-hifiasm.h1-un	808654	0	0	ref	Contig-break	FALSE	FALSE
CP068261.2	38726504	39411244	chr17	37739530	38548184	17q12	HG02818_hgsvc_pbsq2-ccs_1000-hifiasm.h2-un	808654	91.892	91.892	ref	Not explained	FALSE	FALSE
CP068261.2	38726504	39411244	chr17	37739530	38548184	17q12	HG02953.asm.hic.hap1.p_ctg	808654	71.186	71.186	ref	Not explained	FALSE	FALSE
CP068261.2	38726504	39411244	chr17	37739530	38548184	17q12	HG02953.asm.hic.hap2.p_ctg	808654	91.275	91.275	ref	Not explained	FALSE	FALSE
CP068261.2	38726504	39411244	chr17	37739530	38548184	17q12	HG03125_hgsvc_pbsq2-ccs_1000-hifiasm.h1-un	808654	85.106	85.106	ref	Not explained	FALSE	FALSE
CP068261.2	38726504	39411244	chr17	37739530	38548184	17q12	HG03125_hgsvc_pbsq2-ccs_1000-hifiasm.h2-un	808654	97.015	97.015	ref	Not explained	FALSE	FALSE
CP068261.2	38726504	39411244	chr17	37739530	38548184	17q12	HG03452.asm.hic.hap1.p_ctg	808654	95.775	95.775	ref	Not explained	FALSE	FALSE
CP068261.2	38726504	39411244	chr17	37739530	38548184	17q12	HG03452.asm.hic.hap2.p_ctg	808654	72.581	72.581	ref	Not explained	FALSE	FALSE
CP068261.2	38726504	39411244	chr17	37739530	38548184	17q12	HG03486_hgsvc_pbsq2-ccs_1000-hifiasm.h1-un	808654	0	0	ref	Contig-break	FALSE	FALSE
CP068261.2	38726504	39411244	chr17	37739530	38548184	17q12	HG03486_hgsvc_pbsq2-ccs_1000-hifiasm.h2-un	808654	0	0	ref	Contig-break	FALSE	FALSE
CP068261.2	38726504	39411244	chr17	37739530	38548184	17q12	HG03520.asm.hic.hap1.p_ctg	808654	87.5	87.5	ref	Not explained	FALSE	FALSE
CP068261.2	38726504	39411244	chr17	37739530	38548184	17q12	HG03520.asm.hic.hap2.p_ctg	808654	77.5	85	4_13_inv+3_8_inv	Not explained	TRUE	FALSE
CP068261.2	38726504	39411244	chr17	37739530	38548184	17q12	hg38	808654	83.784	94.872	7_11_inv+2_8_inv+8_16_dup	Not explained	TRUE	FALSE
CP068261.2	38726504	39411244	chr17	37739530	38548184	17q12	NA12329.asm.dip.hap1.p_ctg	808654	0	0	ref	Contig-break	FALSE	FALSE
CP068261.2	38726504	39411244	chr17	37739530	38548184	17q12	NA12329.asm.dip.hap2.p_ctg	808654	100	100	ref	0	FALSE	FALSE
CP068261.2	38726504	39411244	chr17	37739530	38548184	17q12	NA12878_giab_pbsq2-ccs_1000-hifiasm.h1-un	808654	0	0	ref	Contig-break	FALSE	FALSE
CP068261.2	38726504	39411244	chr17	37739530	38548184	17q12	NA12878_giab_pbsq2-ccs_1000-hifiasm.h2-un	808654	0	0	ref	Contig-break	FALSE	FALSE
CP068261.2	38726504	39411244	chr17	37739530	38548184	17q12	NA19036.asm.bp.hap1.p_ctg	808654	0	0	ref	Contig-break	FALSE	FALSE
CP068261.2	38726504	39411244	chr17	37739530	38548184	17q12	NA19036.asm.bp.hap2.p_ctg	808654	0	0	ref	Contig-break	FALSE	FALSE
CP068261.2	38726504	39411244	chr17	37739530	38548184	17q12	NA19238_hgsvc_pbsq2-ccs_1000-hifiasm.h1-un	808654	0	0	ref	Contig-break	FALSE	FALSE
CP068261.2	38726504	39411244	chr17	37739530	38548184	17q12	NA19238_hgsvc_pbsq2-ccs_1000-hifiasm.h2-un	808654	0	0	ref	Contig-break	FALSE	FALSE
CP068261.2	38726504	39411244	chr17	37739530	38548184	17q12	NA19239_hgsvc_pbsq2-ccs_1000-hifiasm.h1-un	808654	0	0	ref	Contig-break	FALSE	FALSE
CP068261.2	38726504	39411244	chr17	37739530	38548184	17q12	NA19239_hgsvc_pbsq2-ccs_1000-hifiasm.h2-un	808654	0	0	ref	Contig-break	FALSE	FALSE
CP068261.2	38726504	39411244	chr17	37739530	38548184	17q12	NA19240_hgsvc_pbsq2-ccs_1000-hifiasm.h1-un	808654	0	0	ref	Contig-break	FALSE	FALSE
CP068261.2	38726504	39411244	chr17	37739530	38548184	17q12	NA19240_hgsvc_pbsq2-ccs_1000-hifiasm.h2-un	808654	84.472	84.472	ref	Not explained	FALSE	FALSE
CP068261.2	38726504	39411244	chr17	37739530	38548184	17q12	NA19983.asm.dip.hap1.p_ctg	808654	90.541	90.541	ref	Not explained	FALSE	FALSE
CP068261.2	38726504	39411244	chr17	37739530	38548184	17q12	NA19983.asm.dip.hap2.p_ctg	808654	0	0	ref	Contig-break	FALSE	FALSE
CP068261.2	38726504	39411244	chr17	37739530	38548184	17q12	NA20847.asm.bp.hap1.p_ctg	808654	98.529	98.529	ref	0	FALSE	FALSE
CP068261.2	38726504	39411244	chr17	37739530	38548184	17q12	NA20847.asm.bp.hap2.p_ctg	808654	93.75	100	2_4_inv+3_7_del	2	TRUE	FALSE
CP068261.2	38726504	39411244	chr17	37739530	38548184	17q12	NA24385_hpg_pbsq2-ccs_1000-hifiasm.h1-un	808654	0	0	ref	Contig-break	FALSE	FALSE
CP068261.2	38726504	39411244	chr17	37739530	38548184	17q12	NA24385_hpg_pbsq2-ccs_1000-hifiasm.h2-un	808654	0	0	ref	Contig-break	FALSE	FALSE
CP068261.2	38726504	39411244	chr17	37739530	38548184	17q12	Mhudiblu_PPA.pri	808654	81.25	89.667	3_8_del	Not explained	FALSE	FALSE
CP068261.2	38726504	39411244	chr17	37739530	38548184	17q12	Clint_PTR.pri	808654	81.25	84.25	ref	Not explained	FALSE	FALSE
CP068261.2	38726504	39411244	chr17	37739530	38548184	17q12	Kamilah_GGO.pri	808654	56.667	59.667	ref	Not explained	FALSE	FALSE
CP068261.2	38726504	39411244	chr17	37739530	38548184	17q12	Susie_PAB.pri	808654	95.652	98.652	ref	0	FALSE	FALSE
CP068261.2	44061806	44194307	chr17	43203030	43348386	17q21.31	GM19129.asm.dip.hap1.p_ctg	145356	0	0	ref	Contig-break	FALSE	FALSE
CP068261.2	44061806	44194307	chr17	43203030	43348386	17q21.31	GM19129.asm.dip.hap2.p_ctg	145356	0	0	ref	Contig-break	FALSE	FALSE
CP068261.2	44061806	44194307	chr17	43203030	43348386	17q21.31	GM19434.asm.hic.hap1.p_ctg	145356	0	0	ref	Contig-break	FALSE	FALSE
CP068261.2	44061806	44194307	chr17	43203030	43348386	17q21.31	GM19434.asm.hic.hap2.p_ctg	145356	0	0	ref	Contig-break	FALSE	FALSE
CP068261.2	44061806	44194307	chr17	43203030	43348386	17q21.31	HG00171.asm.bp.hap1.p_ctg	145356	0	0	ref	Contig-break	FALSE	FALSE
CP068261.2	44061806	44194307	chr17	43203030	43348386	17q21.31	HG00171.asm.bp.hap2.p_ctg	145356	94.862	100	32_45_del	1	FALSE	FALSE
CP068261.2	44061806	44194307	chr17	43203030	43348386	17q21.31	HG00512_hgsvc_pbsq2-ccs_1000-hifiasm.h1-un	145356	0	0	ref	Contig-break	FALSE	FALSE
CP068261.2	44061806	44194307	chr17	43203030	43348386	17q21.31	HG00512_hgsvc_pbsq2-ccs_1000-hifiasm.h2-un	145356	91.724	100	36_60_dup	1	FALSE	FALSE
CP068261.2	44061806	44194307	chr17	43203030	43348386	17q21.31	HG00513_hgsvc_pbsq2-ccs_1000-hifiasm.h1-un	145356	87.708	100	26_63_dup	1	FALSE	FALSE
CP068261.2	44061806	44194307	chr17	43203030	43348386	17q21.31	HG00513_hgsvc_pbsq2-ccs_1000-hifiasm.h2-un	145356	78.107	100	10_25_dup+11_33_dup	2	TRUE	FALSE
CP068261.2	44061806	44194307	chr17	43203030	43348386	17q21.31	HG00514_hgsvc_pbsq2-ccs_1000-hifiasm.h1-un	145356	84.444	100	26_75_dup	1	FALSE	FALSE
CP068261.2	44061806	44194307	chr17	43203030	43348386	17q21.31	HG00514_hgsvc_pbsq2-ccs_1000-hifiasm.h2-un	145356	89.865	100	44_74_dup	1	FALSE	FALSE
CP068261.2	44061806	44194307	chr17	43203030	43348386	17q21.31	HG00731_hgsvc_pbsq2-ccs_1000-hifiasm.h1-un	145356	100	100	ref	0	FALSE	FALSE
CP068261.2	44061806	44194307	chr17	43203030	43348386	17q21.31	HG00731_hgsvc_pbsq2-ccs_1000-hifiasm.h2-un	145356	97.255	100	38_45_del	1	FALSE	FALSE
CP068261.2	44061806	44194307	chr17	43203030	43348386	17q21.31	HG00732_hgsvc_pbsq2-ccs_1000-hifiasm.h1-un	145356	0	0	ref	Not explained	FALSE	TRUE
CP068261.2	44061806	44194307	chr17	43203030	43348386	17q21.31	HG00732_hgsvc_pbsq2-ccs_1000-hifiasm.h2-un	145356	72.928	100	ref	0	FALSE	FALSE
CP068261.2	44061806	44194307	chr17	43203030	43348386	17q21.31	HG00733_hgsvc_pbsq2-ccs_1000-hifiasm.h1-un	145356	0	0	ref	Contig-break	FALSE	FALSE
CP068261.2	44061806	44194307	chr17	43203030	43348386	17q21.31	HG00733_hgsvc_pbsq2-ccs_1000-hifiasm.h2-un	145356	0	0	ref	Contig-break	FALSE	FALSE
CP068261.2	44061806	44194307	chr17	43203030	43348386	17q21.31	HG00864.asm.bp.hap1.p_ctg	145356	95.307	98.63	20_35_dup	1	FALSE	FALSE
CP068261.2	44061806	44194307	chr17	43203030	43348386	17q21.31	HG00864.asm.bp.hap2.p_ctg	145356	0	0	ref	Not explained	FALSE	TRUE
CP068261.2	44061806	44194307	chr17	43203030	43348386	17q21.31	HG02018.asm.dip.hap1.p_ctg	145356	0	0	ref	Contig-break	FALSE	FALSE
CP068261.2	44061806	44194307	chr17	43203030	43348386	17q21.31	HG02018.asm.dip.hap2.p_ctg	145356	0	0	ref	Not explained	FALSE	TRUE
CP068261.2	44061806	44194307	chr17	43203030	43348386	17q21.31	HG02282.asm.hic.hap1.p_ctg	145356	0	0	ref	Contig-break	FALSE	FALSE
CP068261.2	44061806	44194307	chr17	43203030	43348386	17q21.31	HG02282.asm.hic.hap2.p_ctg	145356	74.157	99.552	10_34_dup+13_34_dup	2	TRUE	FALSE
CP068261.2	44061806	44194307	chr17	43203030	43348386	17q21.31	HG02769.asm.hic.hap1.p_ctg	145356	85.993	100	26_69_dup	1	FALSE	FALSE
CP068261.2	44061806	44194307	chr17	43203030	43348386	17q21.31	HG02769.asm.hic.hap2.p_ctg	145356	75.472	97.143	25_74_dup+44_62_dup	Not explained	TRUE	FALSE
CP068261.2	44061806	44194307	chr17	43203030	43348386	17q21.31	HG02818_hgsvc_pbsq2-ccs_1000-hifiasm.h1-un	145356	0	0	ref	Contig-break	FALSE	FALSE
CP068261.2	44061806	44194307	chr17	43203030	43348386	17q21.31	HG02818_hgsvc_pbsq2-ccs_1000-hifiasm.h2-un	145356	0	0	ref	Contig-break	FALSE	FALSE
CP068261.2	44061806	44194307	chr17	43203030	43348386	17q21.31	HG02953.asm.hic.hap1.p_ctg	145356	0	0	ref	Contig-break	FALSE	FALSE
CP068261.2	44061806	44194307	chr17	43203030	43348386	17q21.31	HG02953.asm.hic.hap2.p_ctg	145356	86.695	100	24_55_del	1	FALSE	FALSE
CP068261.2	44061806	44194307	chr17	43203030	43348386	17q21.31	HG03125_hgsvc_pbsq2-ccs_1000-hifiasm.h1-un	145356	74.419	97.63	13_22_dup+13_34_dup	Not explained	TRUE	FALSE
CP068261.2	44061806	44194307	chr17	43203030	43348386	17q21.31	HG03125_hgsvc_pbsq2-ccs_1000-hifiasm.h2-un	145356	0	0	ref	Contig-break	FALSE	FALSE
CP068261.2	44061806	44194307	chr17	43203030	43348386	17q21.31	HG03452.asm.hic.hap1.p_ctg	145356	0	0	ref	Contig-break	FALSE	FALSE
CP068261.2	44061806	44194307	chr17	43203030	43348386	17q21.31	HG03452.asm.hic.hap2.p_ctg	145356	98.113	98.113	ref	0	FALSE	FALSE
CP068261.2	44061806	44194307	chr17	43203030	43348386	17q21.31	HG03486_hgsvc_pbsq2-ccs_1000-hifiasm.h1-un	145356	93.617	100	45_63_dup	1	FALSE	FALSE
CP068261.2	44061806	44194307	chr17	43203030	43348386	17q21.31	HG03486_hgsvc_pbsq2-ccs_1000-hifiasm.h2-un	145356	0	0	ref	Contig-break	FALSE	FALSE
CP068261.2	44061806	44194307	chr17	43203030	43348386	17q21.31	HG03520.asm.hic.hap1.p_ctg	145356	100	100	ref	0	FALSE	FALSE
CP068261.2	44061806	44194307	chr17	43203030	43348386	17q21.31	HG03520.asm.hic.hap2.p_ctg	145356	89.189	99.387	20_35_dup	1	FALSE	FALSE
CP068261.2	44061806	44194307	chr17	43203030	43348386	17q21.31	hg38	145356	41.727	91.892	4_38_inv+13_22_dup	Not explained	TRUE	FALSE
CP068261.2	44061806	44194307	chr17	43203030	43348386	17q21.31	NA12329.asm.dip.hap1.p_ctg	145356	0	0	ref	Contig-break	FALSE	FALSE
CP068261.2	44061806	44194307	chr17	43203030	43348386	17q21.31	NA12329.asm.dip.hap2.p_ctg	145356	66	98.893	12_37_dup+15_36_dup	2	TRUE	FALSE
CP068261.2	44061806	44194307	chr17	43203030	43348386	17q21.31	NA12878_giab_pbsq2-ccs_1000-hifiasm.h1-un	145356	0	0	ref	Contig-break	FALSE	FALSE
CP068261.2	44061806	44194307	chr17	43203030	43348386	17q21.31	NA12878_giab_pbsq2-ccs_1000-hifiasm.h2-un	145356	0	0	ref	Contig-break	FALSE	FALSE
CP068261.2	44061806	44194307	chr17	43203030	43348386	17q21.31	NA19036.asm.bp.hap1.p_ctg	145356	0	0	ref	Contig-break	FALSE	FALSE
CP068261.2	44061806	44194307	chr17	43203030	43348386	17q21.31	NA19036.asm.bp.hap2.p_ctg	145356	72.928	98.701	12_37_dup+15_15_dup	2	TRUE	FALSE
CP068261.2	44061806	44194307	chr17	43203030	43348386	17q21.31	NA19238_hgsvc_pbsq2-ccs_1000-hifiasm.h1-un	145356	0	0	ref	Not explained	FALSE	TRUE
CP068261.2	44061806	44194307	chr17	43203030	43348386	17q21.31	NA19238_hgsvc_pbsq2-ccs_1000-hifiasm.h2-un	145356	91.349	100	27_52_dup	1	FALSE	FALSE
CP068261.2	44061806	44194307	chr17	43203030	43348386	17q21.31	NA19239_hgsvc_pbsq2-ccs_1000-hifiasm.h1-un	145356	96.029	98.63	21_36_dup	1	FALSE	FALSE
CP068261.2	44061806	44194307	chr17	43203030	43348386	17q21.31	NA19239_hgsvc_pbsq2-ccs_1000-hifiasm.h2-un	145356	84.416	97.727	9_31_dup	Not explained	FALSE	FALSE
CP068261.2	44061806	44194307	chr17	43203030	43348386	17q21.31	NA19240_hgsvc_pbsq2-ccs_1000-hifiasm.h1-un	145356	100	100	ref	0	FALSE	FALSE
CP068261.2	44061806	44194307	chr17	43203030	43348386	17q21.31	NA19240_hgsvc_pbsq2-ccs_1000-hifiasm.h2-un	145356	0	0	ref	Contig-break	FALSE	FALSE
CP068261.2	44061806	44194307	chr17	43203030	43348386	17q21.31	NA19983.asm.dip.hap1.p_ctg	145356	91.349	100	24_49_dup	1	FALSE	FALSE
CP068261.2	44061806	44194307	chr17	43203030	43348386	17q21.31	NA19983.asm.dip.hap2.p_ctg	145356	91.724	100	45_69_dup	1	FALSE	FALSE
CP068261.2	44061806	44194307	chr17	43203030	43348386	17q21.31	NA20847.asm.bp.hap1.p_ctg	145356	0	0	ref	Contig-break	FALSE	FALSE
CP068261.2	44061806	44194307	chr17	43203030	43348386	17q21.31	NA20847.asm.bp.hap2.p_ctg	145356	0	0	ref	Contig-break	FALSE	FALSE
CP068261.2	44061806	44194307	chr17	43203030	43348386	17q21.31	NA24385_hpg_pbsq2-ccs_1000-hifiasm.h1-un	145356	0	0	ref	Not explained	FALSE	TRUE
CP068261.2	44061806	44194307	chr17	43203030	43348386	17q21.31	NA24385_hpg_pbsq2-ccs_1000-hifiasm.h2-un	145356	97.297	100	39_46_del	1	FALSE	FALSE
CP068261.2	44061806	44194307	chr17	43203030	43348386	17q21.31	Mhudiblu_PPA.pri	145356	57.778	99.137	9_34_dup+10_13_dup+2_8_inv	3	TRUE	FALSE
CP068261.2	44061806	44194307	chr17	43203030	43348386	17q21.31	Clint_PTR.pri	145356	0	3	ref	Contig-break	FALSE	FALSE
CP068261.2	44061806	44194307	chr17	43203030	43348386	17q21.31	Kamilah_GGO.pri	145356	49.735	97.488	8_33_dup+8_23_dup+2_7_inv	Not explained	TRUE	FALSE
CP068261.2	44061806	44194307	chr17	43203030	43348386	17q21.31	Susie_PAB.pri	145356	0	3	ref	Contig-break	FALSE	FALSE
CP068261.2	64716778	64810948	chr17	63845933	63940104	17q23.3	GM19129.asm.dip.hap1.p_ctg	94171	94.681	100	45_50_del+34_39_dup	2	FALSE	FALSE
CP068261.2	64716778	64810948	chr17	63845933	63940104	17q23.3	GM19129.asm.dip.hap2.p_ctg	94171	94.681	100	45_50_del+34_39_dup	2	FALSE	FALSE
CP068261.2	64716778	64810948	chr17	63845933	63940104	17q23.3	GM19434.asm.hic.hap1.p_ctg	94171	100	100	ref	0	FALSE	FALSE
CP068261.2	64716778	64810948	chr17	63845933	63940104	17q23.3	GM19434.asm.hic.hap2.p_ctg	94171	94.681	100	45_50_del+34_39_dup	2	FALSE	FALSE
CP068261.2	64716778	64810948	chr17	63845933	63940104	17q23.3	HG00171.asm.bp.hap1.p_ctg	94171	94.681	100	45_50_del+34_39_dup	2	FALSE	FALSE
CP068261.2	64716778	64810948	chr17	63845933	63940104	17q23.3	HG00171.asm.bp.hap2.p_ctg	94171	94.681	100	45_50_del+34_39_dup	2	FALSE	FALSE
CP068261.2	64716778	64810948	chr17	63845933	63940104	17q23.3	HG00512_hgsvc_pbsq2-ccs_1000-hifiasm.h1-un	94171	100	100	ref	0	FALSE	FALSE
CP068261.2	64716778	64810948	chr17	63845933	63940104	17q23.3	HG00512_hgsvc_pbsq2-ccs_1000-hifiasm.h2-un	94171	100	100	ref	0	FALSE	FALSE
CP068261.2	64716778	64810948	chr17	63845933	63940104	17q23.3	HG00513_hgsvc_pbsq2-ccs_1000-hifiasm.h1-un	94171	94.681	100	45_50_del+34_39_dup	2	FALSE	FALSE
CP068261.2	64716778	64810948	chr17	63845933	63940104	17q23.3	HG00513_hgsvc_pbsq2-ccs_1000-hifiasm.h2-un	94171	94.681	100	45_50_del+34_39_dup	2	FALSE	FALSE
CP068261.2	64716778	64810948	chr17	63845933	63940104	17q23.3	HG00514_hgsvc_pbsq2-ccs_1000-hifiasm.h1-un	94171	100	100	ref	0	FALSE	FALSE
CP068261.2	64716778	64810948	chr17	63845933	63940104	17q23.3	HG00514_hgsvc_pbsq2-ccs_1000-hifiasm.h2-un	94171	100	100	ref	0	FALSE	FALSE
CP068261.2	64716778	64810948	chr17	63845933	63940104	17q23.3	HG00731_hgsvc_pbsq2-ccs_1000-hifiasm.h1-un	94171	100	100	ref	0	FALSE	FALSE
CP068261.2	64716778	64810948	chr17	63845933	63940104	17q23.3	HG00731_hgsvc_pbsq2-ccs_1000-hifiasm.h2-un	94171	100	100	ref	0	FALSE	FALSE
CP068261.2	64716778	64810948	chr17	63845933	63940104	17q23.3	HG00732_hgsvc_pbsq2-ccs_1000-hifiasm.h1-un	94171	100	100	ref	0	FALSE	FALSE
CP068261.2	64716778	64810948	chr17	63845933	63940104	17q23.3	HG00732_hgsvc_pbsq2-ccs_1000-hifiasm.h2-un	94171	100	100	ref	0	FALSE	FALSE
CP068261.2	64716778	64810948	chr17	63845933	63940104	17q23.3	HG00733_hgsvc_pbsq2-ccs_1000-hifiasm.h1-un	94171	100	100	ref	0	FALSE	FALSE
CP068261.2	64716778	64810948	chr17	63845933	63940104	17q23.3	HG00733_hgsvc_pbsq2-ccs_1000-hifiasm.h2-un	94171	95.455	95.455	ref	Not explained	FALSE	FALSE
CP068261.2	64716778	64810948	chr17	63845933	63940104	17q23.3	HG00864.asm.bp.hap1.p_ctg	94171	94.681	100	45_50_del+34_39_dup	2	FALSE	FALSE
CP068261.2	64716778	64810948	chr17	63845933	63940104	17q23.3	HG00864.asm.bp.hap2.p_ctg	94171	95.455	95.455	ref	Not explained	FALSE	FALSE
CP068261.2	64716778	64810948	chr17	63845933	63940104	17q23.3	HG02018.asm.dip.hap1.p_ctg	94171	100	100	ref	0	FALSE	FALSE
CP068261.2	64716778	64810948	chr17	63845933	63940104	17q23.3	HG02018.asm.dip.hap2.p_ctg	94171	94.681	100	45_50_del+34_39_dup	2	FALSE	FALSE
CP068261.2	64716778	64810948	chr17	63845933	63940104	17q23.3	HG02282.asm.hic.hap1.p_ctg	94171	100	100	ref	0	FALSE	FALSE
CP068261.2	64716778	64810948	chr17	63845933	63940104	17q23.3	HG02282.asm.hic.hap2.p_ctg	94171	100	100	ref	0	FALSE	FALSE
CP068261.2	64716778	64810948	chr17	63845933	63940104	17q23.3	HG02769.asm.hic.hap1.p_ctg	94171	94.681	100	45_50_del+34_39_dup	2	FALSE	FALSE
CP068261.2	64716778	64810948	chr17	63845933	63940104	17q23.3	HG02769.asm.hic.hap2.p_ctg	94171	87.685	97.758	34_39_dup+26_41_dup+20_25_del	Not explained	TRUE	FALSE
CP068261.2	64716778	64810948	chr17	63845933	63940104	17q23.3	HG02818_hgsvc_pbsq2-ccs_1000-hifiasm.h1-un	94171	94.681	100	45_50_del+34_39_dup	2	FALSE	FALSE
CP068261.2	64716778	64810948	chr17	63845933	63940104	17q23.3	HG02818_hgsvc_pbsq2-ccs_1000-hifiasm.h2-un	94171	100	100	ref	0	FALSE	FALSE
CP068261.2	64716778	64810948	chr17	63845933	63940104	17q23.3	HG02953.asm.hic.hap1.p_ctg	94171	94.681	100	45_50_del+34_39_dup	2	FALSE	FALSE
CP068261.2	64716778	64810948	chr17	63845933	63940104	17q23.3	HG02953.asm.hic.hap2.p_ctg	94171	100	100	ref	0	FALSE	FALSE
CP068261.2	64716778	64810948	chr17	63845933	63940104	17q23.3	HG03125_hgsvc_pbsq2-ccs_1000-hifiasm.h1-un	94171	94.681	100	45_50_del+34_39_dup	2	FALSE	FALSE
CP068261.2	64716778	64810948	chr17	63845933	63940104	17q23.3	HG03125_hgsvc_pbsq2-ccs_1000-hifiasm.h2-un	94171	100	100	ref	0	FALSE	FALSE
CP068261.2	64716778	64810948	chr17	63845933	63940104	17q23.3	HG03452.asm.hic.hap1.p_ctg	94171	94.681	100	45_50_del+34_39_dup	2	FALSE	FALSE
CP068261.2	64716778	64810948	chr17	63845933	63940104	17q23.3	HG03452.asm.hic.hap2.p_ctg	94171	100	100	ref	0	FALSE	FALSE
CP068261.2	64716778	64810948	chr17	63845933	63940104	17q23.3	HG03486_hgsvc_pbsq2-ccs_1000-hifiasm.h1-un	94171	100	100	ref	0	FALSE	FALSE
CP068261.2	64716778	64810948	chr17	63845933	63940104	17q23.3	HG03486_hgsvc_pbsq2-ccs_1000-hifiasm.h2-un	94171	94.681	100	45_50_del+34_39_dup	2	FALSE	FALSE
CP068261.2	64716778	64810948	chr17	63845933	63940104	17q23.3	HG03520.asm.hic.hap1.p_ctg	94171	100	100	ref	0	FALSE	FALSE
CP068261.2	64716778	64810948	chr17	63845933	63940104	17q23.3	HG03520.asm.hic.hap2.p_ctg	94171	100	100	ref	0	FALSE	FALSE
CP068261.2	64716778	64810948	chr17	63845933	63940104	17q23.3	hg38	94171	100	100	ref	0	FALSE	FALSE
CP068261.2	64716778	64810948	chr17	63845933	63940104	17q23.3	NA12329.asm.dip.hap1.p_ctg	94171	100	100	ref	0	FALSE	FALSE
CP068261.2	64716778	64810948	chr17	63845933	63940104	17q23.3	NA12329.asm.dip.hap2.p_ctg	94171	94.681	100	45_50_del+34_39_dup	2	FALSE	FALSE
CP068261.2	64716778	64810948	chr17	63845933	63940104	17q23.3	NA12878_giab_pbsq2-ccs_1000-hifiasm.h1-un	94171	94.048	100	45_50_del+34_39_dup	2	FALSE	FALSE
CP068261.2	64716778	64810948	chr17	63845933	63940104	17q23.3	NA12878_giab_pbsq2-ccs_1000-hifiasm.h2-un	94171	100	100	ref	0	FALSE	FALSE
CP068261.2	64716778	64810948	chr17	63845933	63940104	17q23.3	NA19036.asm.bp.hap1.p_ctg	94171	94.681	100	45_50_del+34_39_dup	2	FALSE	FALSE
CP068261.2	64716778	64810948	chr17	63845933	63940104	17q23.3	NA19036.asm.bp.hap2.p_ctg	94171	94.681	100	45_50_del+34_39_dup	2	FALSE	FALSE
CP068261.2	64716778	64810948	chr17	63845933	63940104	17q23.3	NA19238_hgsvc_pbsq2-ccs_1000-hifiasm.h1-un	94171	100	100	ref	0	FALSE	FALSE
CP068261.2	64716778	64810948	chr17	63845933	63940104	17q23.3	NA19238_hgsvc_pbsq2-ccs_1000-hifiasm.h2-un	94171	100	100	ref	0	FALSE	FALSE
CP068261.2	64716778	64810948	chr17	63845933	63940104	17q23.3	NA19239_hgsvc_pbsq2-ccs_1000-hifiasm.h1-un	94171	100	100	ref	0	FALSE	FALSE
CP068261.2	64716778	64810948	chr17	63845933	63940104	17q23.3	NA19239_hgsvc_pbsq2-ccs_1000-hifiasm.h2-un	94171	94.681	100	45_50_del+34_39_dup	2	FALSE	FALSE
CP068261.2	64716778	64810948	chr17	63845933	63940104	17q23.3	NA19240_hgsvc_pbsq2-ccs_1000-hifiasm.h1-un	94171	94.681	100	45_50_del+34_39_dup	2	FALSE	FALSE
CP068261.2	64716778	64810948	chr17	63845933	63940104	17q23.3	NA19240_hgsvc_pbsq2-ccs_1000-hifiasm.h2-un	94171	100	100	ref	0	FALSE	FALSE
CP068261.2	64716778	64810948	chr17	63845933	63940104	17q23.3	NA19983.asm.dip.hap1.p_ctg	94171	94.681	100	45_50_del+34_39_dup	2	FALSE	FALSE
CP068261.2	64716778	64810948	chr17	63845933	63940104	17q23.3	NA19983.asm.dip.hap2.p_ctg	94171	94.681	100	45_50_del+34_39_dup	2	FALSE	FALSE
CP068261.2	64716778	64810948	chr17	63845933	63940104	17q23.3	NA20847.asm.bp.hap1.p_ctg	94171	100	100	ref	0	FALSE	FALSE
CP068261.2	64716778	64810948	chr17	63845933	63940104	17q23.3	NA20847.asm.bp.hap2.p_ctg	94171	100	100	ref	0	FALSE	FALSE
CP068261.2	64716778	64810948	chr17	63845933	63940104	17q23.3	NA24385_hpg_pbsq2-ccs_1000-hifiasm.h1-un	94171	94.681	100	45_50_del+34_39_dup	2	FALSE	FALSE
CP068261.2	64716778	64810948	chr17	63845933	63940104	17q23.3	NA24385_hpg_pbsq2-ccs_1000-hifiasm.h2-un	94171	94.681	100	45_50_del+34_39_dup	2	FALSE	FALSE
CP068261.2	64716778	64810948	chr17	63845933	63940104	17q23.3	Mhudiblu_PPA.pri	94171	93.333	96.333	52_59_dup	Not explained	FALSE	FALSE
CP068261.2	64716778	64810948	chr17	63845933	63940104	17q23.3	Clint_PTR.pri	94171	94.505	100	2_41_dup+18_57_del	2	TRUE	FALSE
CP068261.2	64716778	64810948	chr17	63845933	63940104	17q23.3	Kamilah_GGO.pri	94171	88.35	98.928	30_45_dup	1	FALSE	FALSE
CP068261.2	64716778	64810948	chr17	63845933	63940104	17q23.3	Susie_PAB.pri	94171	87.64	98.706	24_39_del	1	FALSE	FALSE
CP068259.2	7000596	7054075	chr19	7009751	7063321	19p13.2	GM19129.asm.dip.hap1.p_ctg	53570	0	0	ref	Not explained	FALSE	TRUE
CP068259.2	7000596	7054075	chr19	7009751	7063321	19p13.2	GM19129.asm.dip.hap2.p_ctg	53570	0	0	ref	Not explained	FALSE	TRUE
CP068259.2	7000596	7054075	chr19	7009751	7063321	19p13.2	GM19434.asm.hic.hap1.p_ctg	53570	0	0	ref	Not explained	FALSE	TRUE
CP068259.2	7000596	7054075	chr19	7009751	7063321	19p13.2	GM19434.asm.hic.hap2.p_ctg	53570	0	0	ref	Contig-break	FALSE	FALSE
CP068259.2	7000596	7054075	chr19	7009751	7063321	19p13.2	HG00171.asm.bp.hap1.p_ctg	53570	0	0	ref	Not explained	FALSE	TRUE
CP068259.2	7000596	7054075	chr19	7009751	7063321	19p13.2	HG00171.asm.bp.hap2.p_ctg	53570	0	0	ref	Contig-break	FALSE	FALSE
CP068259.2	7000596	7054075	chr19	7009751	7063321	19p13.2	HG00512_hgsvc_pbsq2-ccs_1000-hifiasm.h1-un	53570	94.444	94.444	ref	Not explained	FALSE	FALSE
CP068259.2	7000596	7054075	chr19	7009751	7063321	19p13.2	HG00512_hgsvc_pbsq2-ccs_1000-hifiasm.h2-un	53570	0	0	ref	Not explained	FALSE	TRUE
CP068259.2	7000596	7054075	chr19	7009751	7063321	19p13.2	HG00513_hgsvc_pbsq2-ccs_1000-hifiasm.h1-un	53570	0	0	ref	Not explained	FALSE	TRUE
CP068259.2	7000596	7054075	chr19	7009751	7063321	19p13.2	HG00513_hgsvc_pbsq2-ccs_1000-hifiasm.h2-un	53570	0	0	ref	Not explained	FALSE	TRUE
CP068259.2	7000596	7054075	chr19	7009751	7063321	19p13.2	HG00514_hgsvc_pbsq2-ccs_1000-hifiasm.h1-un	53570	91.589	91.589	ref	Not explained	FALSE	FALSE
CP068259.2	7000596	7054075	chr19	7009751	7063321	19p13.2	HG00514_hgsvc_pbsq2-ccs_1000-hifiasm.h2-un	53570	0	0	ref	Not explained	FALSE	TRUE
CP068259.2	7000596	7054075	chr19	7009751	7063321	19p13.2	HG00731_hgsvc_pbsq2-ccs_1000-hifiasm.h1-un	53570	0	0	ref	Not explained	FALSE	TRUE
CP068259.2	7000596	7054075	chr19	7009751	7063321	19p13.2	HG00731_hgsvc_pbsq2-ccs_1000-hifiasm.h2-un	53570	0	0	ref	Not explained	FALSE	TRUE
CP068259.2	7000596	7054075	chr19	7009751	7063321	19p13.2	HG00732_hgsvc_pbsq2-ccs_1000-hifiasm.h1-un	53570	0	0	ref	Not explained	FALSE	TRUE
CP068259.2	7000596	7054075	chr19	7009751	7063321	19p13.2	HG00732_hgsvc_pbsq2-ccs_1000-hifiasm.h2-un	53570	0	0	ref	Contig-break	FALSE	FALSE
CP068259.2	7000596	7054075	chr19	7009751	7063321	19p13.2	HG00733_hgsvc_pbsq2-ccs_1000-hifiasm.h1-un	53570	0	0	ref	Not explained	FALSE	TRUE
CP068259.2	7000596	7054075	chr19	7009751	7063321	19p13.2	HG00733_hgsvc_pbsq2-ccs_1000-hifiasm.h2-un	53570	0	0	ref	Not explained	FALSE	TRUE
CP068259.2	7000596	7054075	chr19	7009751	7063321	19p13.2	HG00864.asm.bp.hap1.p_ctg	53570	98.113	98.113	ref	0	FALSE	FALSE
CP068259.2	7000596	7054075	chr19	7009751	7063321	19p13.2	HG00864.asm.bp.hap2.p_ctg	53570	98.077	98.077	ref	0	FALSE	FALSE
CP068259.2	7000596	7054075	chr19	7009751	7063321	19p13.2	HG02018.asm.dip.hap1.p_ctg	53570	98.113	98.113	ref	0	FALSE	FALSE
CP068259.2	7000596	7054075	chr19	7009751	7063321	19p13.2	HG02018.asm.dip.hap2.p_ctg	53570	96.226	96.226	ref	Not explained	FALSE	FALSE
CP068259.2	7000596	7054075	chr19	7009751	7063321	19p13.2	HG02282.asm.hic.hap1.p_ctg	53570	0	0	ref	Contig-break	FALSE	FALSE
CP068259.2	7000596	7054075	chr19	7009751	7063321	19p13.2	HG02282.asm.hic.hap2.p_ctg	53570	0	0	ref	Contig-break	FALSE	FALSE
CP068259.2	7000596	7054075	chr19	7009751	7063321	19p13.2	HG02769.asm.hic.hap1.p_ctg	53570	0	0	ref	Contig-break	FALSE	FALSE
CP068259.2	7000596	7054075	chr19	7009751	7063321	19p13.2	HG02769.asm.hic.hap2.p_ctg	53570	0	0	ref	Contig-break	FALSE	FALSE
CP068259.2	7000596	7054075	chr19	7009751	7063321	19p13.2	HG02818_hgsvc_pbsq2-ccs_1000-hifiasm.h1-un	53570	0	0	ref	Contig-break	FALSE	FALSE
CP068259.2	7000596	7054075	chr19	7009751	7063321	19p13.2	HG02818_hgsvc_pbsq2-ccs_1000-hifiasm.h2-un	53570	0	0	ref	Contig-break	FALSE	FALSE
CP068259.2	7000596	7054075	chr19	7009751	7063321	19p13.2	HG02953.asm.hic.hap1.p_ctg	53570	97.143	97.143	ref	Not explained	FALSE	FALSE
CP068259.2	7000596	7054075	chr19	7009751	7063321	19p13.2	HG02953.asm.hic.hap2.p_ctg	53570	84.8	99.301	14_28_dup	1	FALSE	FALSE
CP068259.2	7000596	7054075	chr19	7009751	7063321	19p13.2	HG03125_hgsvc_pbsq2-ccs_1000-hifiasm.h1-un	53570	0	0	ref	Contig-break	FALSE	FALSE
CP068259.2	7000596	7054075	chr19	7009751	7063321	19p13.2	HG03125_hgsvc_pbsq2-ccs_1000-hifiasm.h2-un	53570	84.091	84.091	ref	Not explained	FALSE	FALSE
CP068259.2	7000596	7054075	chr19	7009751	7063321	19p13.2	HG03452.asm.hic.hap1.p_ctg	53570	0	0	ref	Contig-break	FALSE	FALSE
CP068259.2	7000596	7054075	chr19	7009751	7063321	19p13.2	HG03452.asm.hic.hap2.p_ctg	53570	0	0	ref	Contig-break	FALSE	FALSE
CP068259.2	7000596	7054075	chr19	7009751	7063321	19p13.2	HG03486_hgsvc_pbsq2-ccs_1000-hifiasm.h1-un	53570	74.074	95.238	19_31_del	Not explained	FALSE	FALSE
CP068259.2	7000596	7054075	chr19	7009751	7063321	19p13.2	HG03486_hgsvc_pbsq2-ccs_1000-hifiasm.h2-un	53570	0	0	ref	Contig-break	FALSE	FALSE
CP068259.2	7000596	7054075	chr19	7009751	7063321	19p13.2	HG03520.asm.hic.hap1.p_ctg	53570	0	0	ref	Contig-break	FALSE	FALSE
CP068259.2	7000596	7054075	chr19	7009751	7063321	19p13.2	HG03520.asm.hic.hap2.p_ctg	53570	0	0	ref	Contig-break	FALSE	FALSE
CP068259.2	7000596	7054075	chr19	7009751	7063321	19p13.2	hg38	53570	96.226	96.226	ref	Not explained	FALSE	FALSE
CP068259.2	7000596	7054075	chr19	7009751	7063321	19p13.2	NA12329.asm.dip.hap1.p_ctg	53570	0	0	ref	Not explained	FALSE	TRUE
CP068259.2	7000596	7054075	chr19	7009751	7063321	19p13.2	NA12329.asm.dip.hap2.p_ctg	53570	94.34	94.34	ref	Not explained	FALSE	FALSE
CP068259.2	7000596	7054075	chr19	7009751	7063321	19p13.2	NA12878_giab_pbsq2-ccs_1000-hifiasm.h1-un	53570	0	0	ref	Not explained	FALSE	TRUE
CP068259.2	7000596	7054075	chr19	7009751	7063321	19p13.2	NA12878_giab_pbsq2-ccs_1000-hifiasm.h2-un	53570	96.226	96.226	ref	Not explained	FALSE	FALSE
CP068259.2	7000596	7054075	chr19	7009751	7063321	19p13.2	NA19036.asm.bp.hap1.p_ctg	53570	80.769	98.077	3_15_inv+3_34_inv	2	TRUE	FALSE
CP068259.2	7000596	7054075	chr19	7009751	7063321	19p13.2	NA19036.asm.bp.hap2.p_ctg	53570	0	0	ref	Contig-break	FALSE	FALSE
CP068259.2	7000596	7054075	chr19	7009751	7063321	19p13.2	NA19238_hgsvc_pbsq2-ccs_1000-hifiasm.h1-un	53570	96.226	96.226	ref	Not explained	FALSE	FALSE
CP068259.2	7000596	7054075	chr19	7009751	7063321	19p13.2	NA19238_hgsvc_pbsq2-ccs_1000-hifiasm.h2-un	53570	0	0	ref	Not explained	FALSE	TRUE
CP068259.2	7000596	7054075	chr19	7009751	7063321	19p13.2	NA19239_hgsvc_pbsq2-ccs_1000-hifiasm.h1-un	53570	0	0	ref	Contig-break	FALSE	FALSE
CP068259.2	7000596	7054075	chr19	7009751	7063321	19p13.2	NA19239_hgsvc_pbsq2-ccs_1000-hifiasm.h2-un	53570	96.226	96.226	ref	Not explained	FALSE	FALSE
CP068259.2	7000596	7054075	chr19	7009751	7063321	19p13.2	NA19240_hgsvc_pbsq2-ccs_1000-hifiasm.h1-un	53570	96.226	96.226	ref	Not explained	FALSE	FALSE
CP068259.2	7000596	7054075	chr19	7009751	7063321	19p13.2	NA19240_hgsvc_pbsq2-ccs_1000-hifiasm.h2-un	53570	0	0	ref	Not explained	FALSE	TRUE
CP068259.2	7000596	7054075	chr19	7009751	7063321	19p13.2	NA19983.asm.dip.hap1.p_ctg	53570	0	0	ref	Not explained	FALSE	TRUE
CP068259.2	7000596	7054075	chr19	7009751	7063321	19p13.2	NA19983.asm.dip.hap2.p_ctg	53570	0	0	ref	Not explained	FALSE	TRUE
CP068259.2	7000596	7054075	chr19	7009751	7063321	19p13.2	NA20847.asm.bp.hap1.p_ctg	53570	0	0	ref	Not explained	FALSE	TRUE
CP068259.2	7000596	7054075	chr19	7009751	7063321	19p13.2	NA20847.asm.bp.hap2.p_ctg	53570	0	0	ref	Not explained	FALSE	TRUE
CP068259.2	7000596	7054075	chr19	7009751	7063321	19p13.2	NA24385_hpg_pbsq2-ccs_1000-hifiasm.h1-un	53570	0	0	ref	Not explained	FALSE	TRUE
CP068259.2	7000596	7054075	chr19	7009751	7063321	19p13.2	NA24385_hpg_pbsq2-ccs_1000-hifiasm.h2-un	53570	0	0	ref	Contig-break	FALSE	FALSE
CP068259.2	7000596	7054075	chr19	7009751	7063321	19p13.2	Mhudiblu_PPA.pri	53570	0	0	ref	Not explained	FALSE	TRUE
CP068259.2	7000596	7054075	chr19	7009751	7063321	19p13.2	Clint_PTR.pri	53570	0	0	ref	Not explained	FALSE	TRUE
CP068259.2	7000596	7054075	chr19	7009751	7063321	19p13.2	Kamilah_GGO.pri	53570	84.536	87.536	ref	Not explained	FALSE	FALSE
CP068259.2	7000596	7054075	chr19	7009751	7063321	19p13.2	Susie_PAB.pri	53570	0	0	ref	Not explained	FALSE	TRUE
CP068259.2	57783212	57998091	chr19	54689990	54903825	19q13.42	GM19129.asm.dip.hap1.p_ctg	213835	94.273	97.021	26_34_dup	Not explained	FALSE	FALSE
CP068259.2	57783212	57998091	chr19	54689990	54903825	19q13.42	GM19129.asm.dip.hap2.p_ctg	213835	99.531	99.531	ref	0	FALSE	FALSE
CP068259.2	57783212	57998091	chr19	54689990	54903825	19q13.42	GM19434.asm.hic.hap1.p_ctg	213835	99.531	99.531	ref	0	FALSE	FALSE
CP068259.2	57783212	57998091	chr19	54689990	54903825	19q13.42	GM19434.asm.hic.hap2.p_ctg	213835	96.262	96.262	ref	Not explained	FALSE	FALSE
CP068259.2	57783212	57998091	chr19	54689990	54903825	19q13.42	HG00171.asm.bp.hap1.p_ctg	213835	96.262	96.262	ref	Not explained	FALSE	FALSE
CP068259.2	57783212	57998091	chr19	54689990	54903825	19q13.42	HG00171.asm.bp.hap2.p_ctg	213835	99.065	99.065	ref	0	FALSE	FALSE
CP068259.2	57783212	57998091	chr19	54689990	54903825	19q13.42	HG00512_hgsvc_pbsq2-ccs_1000-hifiasm.h1-un	213835	99.531	99.531	ref	0	FALSE	FALSE
CP068259.2	57783212	57998091	chr19	54689990	54903825	19q13.42	HG00512_hgsvc_pbsq2-ccs_1000-hifiasm.h2-un	213835	91.919	98.901	24_40_del	1	FALSE	FALSE
CP068259.2	57783212	57998091	chr19	54689990	54903825	19q13.42	HG00513_hgsvc_pbsq2-ccs_1000-hifiasm.h1-un	213835	99.531	99.531	ref	0	FALSE	FALSE
CP068259.2	57783212	57998091	chr19	54689990	54903825	19q13.42	HG00513_hgsvc_pbsq2-ccs_1000-hifiasm.h2-un	213835	96.262	96.262	ref	Not explained	FALSE	FALSE
CP068259.2	57783212	57998091	chr19	54689990	54903825	19q13.42	HG00514_hgsvc_pbsq2-ccs_1000-hifiasm.h1-un	213835	91.787	95.477	29_34_del+47_50_del	Not explained	FALSE	FALSE
CP068259.2	57783212	57998091	chr19	54689990	54903825	19q13.42	HG00514_hgsvc_pbsq2-ccs_1000-hifiasm.h2-un	213835	96.262	96.262	ref	Not explained	FALSE	FALSE
CP068259.2	57783212	57998091	chr19	54689990	54903825	19q13.42	HG00731_hgsvc_pbsq2-ccs_1000-hifiasm.h1-un	213835	82.443	99.355	8_20_dup+16_25_dup	2	TRUE	FALSE
CP068259.2	57783212	57998091	chr19	54689990	54903825	19q13.42	HG00731_hgsvc_pbsq2-ccs_1000-hifiasm.h2-un	213835	96.618	100	34_41_del	1	FALSE	FALSE
CP068259.2	57783212	57998091	chr19	54689990	54903825	19q13.42	HG00732_hgsvc_pbsq2-ccs_1000-hifiasm.h1-un	213835	89.868	92.766	58_66_dup	Not explained	FALSE	FALSE
CP068259.2	57783212	57998091	chr19	54689990	54903825	19q13.42	HG00732_hgsvc_pbsq2-ccs_1000-hifiasm.h2-un	213835	97.17	97.17	ref	Not explained	FALSE	FALSE
CP068259.2	57783212	57998091	chr19	54689990	54903825	19q13.42	HG00733_hgsvc_pbsq2-ccs_1000-hifiasm.h1-un	213835	99.531	99.531	ref	0	FALSE	FALSE
CP068259.2	57783212	57998091	chr19	54689990	54903825	19q13.42	HG00733_hgsvc_pbsq2-ccs_1000-hifiasm.h2-un	213835	82.443	99.355	8_20_dup+16_25_dup	2	TRUE	FALSE
CP068259.2	57783212	57998091	chr19	54689990	54903825	19q13.42	HG00864.asm.bp.hap1.p_ctg	213835	97.653	97.653	ref	Not explained	FALSE	FALSE
CP068259.2	57783212	57998091	chr19	54689990	54903825	19q13.42	HG00864.asm.bp.hap2.p_ctg	213835	99.531	99.531	ref	0	FALSE	FALSE
CP068259.2	57783212	57998091	chr19	54689990	54903825	19q13.42	HG02018.asm.dip.hap1.p_ctg	213835	0	0	ref	Not explained	FALSE	FALSE
CP068259.2	57783212	57998091	chr19	54689990	54903825	19q13.42	HG02018.asm.dip.hap2.p_ctg	213835	91.787	95.477	29_34_del+47_50_del	Not explained	FALSE	FALSE
CP068259.2	57783212	57998091	chr19	54689990	54903825	19q13.42	HG02282.asm.hic.hap1.p_ctg	213835	99.531	99.531	ref	0	FALSE	FALSE
CP068259.2	57783212	57998091	chr19	54689990	54903825	19q13.42	HG02282.asm.hic.hap2.p_ctg	213835	99.531	99.531	ref	0	FALSE	FALSE
CP068259.2	57783212	57998091	chr19	54689990	54903825	19q13.42	HG02769.asm.hic.hap1.p_ctg	213835	96.117	100	14_22_del	1	FALSE	FALSE
CP068259.2	57783212	57998091	chr19	54689990	54903825	19q13.42	HG02769.asm.hic.hap2.p_ctg	213835	98.592	98.592	ref	0	FALSE	FALSE
CP068259.2	57783212	57998091	chr19	54689990	54903825	19q13.42	HG02818_hgsvc_pbsq2-ccs_1000-hifiasm.h1-un	213835	99.531	99.531	ref	0	FALSE	FALSE
CP068259.2	57783212	57998091	chr19	54689990	54903825	19q13.42	HG02818_hgsvc_pbsq2-ccs_1000-hifiasm.h2-un	213835	99.531	99.531	ref	0	FALSE	FALSE
CP068259.2	57783212	57998091	chr19	54689990	54903825	19q13.42	HG02953.asm.hic.hap1.p_ctg	213835	96.262	96.262	ref	Not explained	FALSE	FALSE
CP068259.2	57783212	57998091	chr19	54689990	54903825	19q13.42	HG02953.asm.hic.hap2.p_ctg	213835	93.043	99.187	22_38_dup	1	FALSE	FALSE
CP068259.2	57783212	57998091	chr19	54689990	54903825	19q13.42	HG03125_hgsvc_pbsq2-ccs_1000-hifiasm.h1-un	213835	90.816	99.441	49_66_del	1	FALSE	FALSE
CP068259.2	57783212	57998091	chr19	54689990	54903825	19q13.42	HG03125_hgsvc_pbsq2-ccs_1000-hifiasm.h2-un	213835	87.395	91.935	14_19_dup	Not explained	FALSE	FALSE
CP068259.2	57783212	57998091	chr19	54689990	54903825	19q13.42	HG03452.asm.hic.hap1.p_ctg	213835	93.043	99.187	22_38_dup	1	FALSE	FALSE
CP068259.2	57783212	57998091	chr19	54689990	54903825	19q13.42	HG03452.asm.hic.hap2.p_ctg	213835	94.273	97.436	32_39_dup	Not explained	FALSE	FALSE
CP068259.2	57783212	57998091	chr19	54689990	54903825	19q13.42	HG03486_hgsvc_pbsq2-ccs_1000-hifiasm.h1-un	213835	99.531	99.531	ref	0	FALSE	FALSE
CP068259.2	57783212	57998091	chr19	54689990	54903825	19q13.42	HG03486_hgsvc_pbsq2-ccs_1000-hifiasm.h2-un	213835	99.531	99.531	ref	0	FALSE	FALSE
CP068259.2	57783212	57998091	chr19	54689990	54903825	19q13.42	HG03520.asm.hic.hap1.p_ctg	213835	96.262	96.262	ref	Not explained	FALSE	FALSE
CP068259.2	57783212	57998091	chr19	54689990	54903825	19q13.42	HG03520.asm.hic.hap2.p_ctg	213835	99.065	99.065	ref	0	FALSE	FALSE
CP068259.2	57783212	57998091	chr19	54689990	54903825	19q13.42	hg38	213835	99.531	99.531	ref	0	FALSE	FALSE
CP068259.2	57783212	57998091	chr19	54689990	54903825	19q13.42	NA12329.asm.dip.hap1.p_ctg	213835	90.498	94.323	49_57_dup	Not explained	FALSE	FALSE
CP068259.2	57783212	57998091	chr19	54689990	54903825	19q13.42	NA12329.asm.dip.hap2.p_ctg	213835	99.065	99.065	ref	0	FALSE	FALSE
CP068259.2	57783212	57998091	chr19	54689990	54903825	19q13.42	NA12878_giab_pbsq2-ccs_1000-hifiasm.h1-un	213835	91.064	95.082	21_30_dup	Not explained	FALSE	FALSE
CP068259.2	57783212	57998091	chr19	54689990	54903825	19q13.42	NA12878_giab_pbsq2-ccs_1000-hifiasm.h2-un	213835	93.392	97.458	44_53_dup	Not explained	FALSE	FALSE
CP068259.2	57783212	57998091	chr19	54689990	54903825	19q13.42	NA19036.asm.bp.hap1.p_ctg	213835	93.86	93.86	ref	Not explained	FALSE	FALSE
CP068259.2	57783212	57998091	chr19	54689990	54903825	19q13.42	NA19036.asm.bp.hap2.p_ctg	213835	98.592	98.592	ref	0	FALSE	FALSE
CP068259.2	57783212	57998091	chr19	54689990	54903825	19q13.42	NA19238_hgsvc_pbsq2-ccs_1000-hifiasm.h1-un	213835	0	0	ref	Contig-break	FALSE	FALSE
CP068259.2	57783212	57998091	chr19	54689990	54903825	19q13.42	NA19238_hgsvc_pbsq2-ccs_1000-hifiasm.h2-un	213835	95.928	97.817	48_56_dup	Not explained	FALSE	FALSE
CP068259.2	57783212	57998091	chr19	54689990	54903825	19q13.42	NA19239_hgsvc_pbsq2-ccs_1000-hifiasm.h1-un	213835	98.131	98.131	ref	0	FALSE	FALSE
CP068259.2	57783212	57998091	chr19	54689990	54903825	19q13.42	NA19239_hgsvc_pbsq2-ccs_1000-hifiasm.h2-un	213835	95.928	98.261	51_60_dup	1	FALSE	FALSE
CP068259.2	57783212	57998091	chr19	54689990	54903825	19q13.42	NA19240_hgsvc_pbsq2-ccs_1000-hifiasm.h1-un	213835	0	0	ref	Contig-break	FALSE	FALSE
CP068259.2	57783212	57998091	chr19	54689990	54903825	19q13.42	NA19240_hgsvc_pbsq2-ccs_1000-hifiasm.h2-un	213835	89.796	98.324	32_43_del	1	FALSE	FALSE
CP068259.2	57783212	57998091	chr19	54689990	54903825	19q13.42	NA19983.asm.dip.hap1.p_ctg	213835	85.484	94.118	9_21_dup	Not explained	FALSE	FALSE
CP068259.2	57783212	57998091	chr19	54689990	54903825	19q13.42	NA19983.asm.dip.hap2.p_ctg	213835	0	0	ref	Not explained	FALSE	FALSE
CP068259.2	57783212	57998091	chr19	54689990	54903825	19q13.42	NA20847.asm.bp.hap1.p_ctg	213835	91.064	95.082	22_31_dup	Not explained	FALSE	FALSE
CP068259.2	57783212	57998091	chr19	54689990	54903825	19q13.42	NA20847.asm.bp.hap2.p_ctg	213835	96.262	96.262	ref	Not explained	FALSE	FALSE
CP068259.2	57783212	57998091	chr19	54689990	54903825	19q13.42	NA24385_hpg_pbsq2-ccs_1000-hifiasm.h1-un	213835	83.2	94.366	20_31_dup+29_33_dup	Not explained	TRUE	FALSE
CP068259.2	57783212	57998091	chr19	54689990	54903825	19q13.42	NA24385_hpg_pbsq2-ccs_1000-hifiasm.h2-un	213835	0	0	ref	Contig-break	FALSE	FALSE
CP068259.2	57783212	57998091	chr19	54689990	54903825	19q13.42	Mhudiblu_PPA.pri	213835	66.862	96.061	20_103_del	Not explained	FALSE	FALSE
CP068259.2	57783212	57998091	chr19	54689990	54903825	19q13.42	Clint_PTR.pri	213835	81.818	94.15	12_27_dup+50_59_del	Not explained	FALSE	FALSE
CP068259.2	57783212	57998091	chr19	54689990	54903825	19q13.42	Kamilah_GGO.pri	213835	81.982	87.348	23_31_dup	Not explained	FALSE	FALSE
CP068259.2	57783212	57998091	chr19	54689990	54903825	19q13.42	Susie_PAB.pri	213835	81.633	91.268	46_63_del	Not explained	FALSE	FALSE
CP068258.2	49533761	49707216	chr20	47794663	47938891	20q13.12-20q13.13	GM19129.asm.dip.hap1.p_ctg	144228	95.238	95.238	ref	Not explained	FALSE	FALSE
CP068258.2	49533761	49707216	chr20	47794663	47938891	20q13.12-20q13.13	GM19129.asm.dip.hap2.p_ctg	144228	95.122	100	14_18_del	1	FALSE	FALSE
CP068258.2	49533761	49707216	chr20	47794663	47938891	20q13.12-20q13.13	GM19434.asm.hic.hap1.p_ctg	144228	95	100	16_20_del	1	FALSE	FALSE
CP068258.2	49533761	49707216	chr20	47794663	47938891	20q13.12-20q13.13	GM19434.asm.hic.hap2.p_ctg	144228	93.827	98.701	16_20_del	1	FALSE	FALSE
CP068258.2	49533761	49707216	chr20	47794663	47938891	20q13.12-20q13.13	HG00171.asm.bp.hap1.p_ctg	144228	97.561	97.561	ref	Not explained	FALSE	FALSE
CP068258.2	49533761	49707216	chr20	47794663	47938891	20q13.12-20q13.13	HG00171.asm.bp.hap2.p_ctg	144228	95.238	95.238	ref	Not explained	FALSE	FALSE
CP068258.2	49533761	49707216	chr20	47794663	47938891	20q13.12-20q13.13	HG00512_hgsvc_pbsq2-ccs_1000-hifiasm.h1-un	144228	97.561	97.561	ref	Not explained	FALSE	FALSE
CP068258.2	49533761	49707216	chr20	47794663	47938891	20q13.12-20q13.13	HG00512_hgsvc_pbsq2-ccs_1000-hifiasm.h2-un	144228	95.238	95.238	ref	Not explained	FALSE	FALSE
CP068258.2	49533761	49707216	chr20	47794663	47938891	20q13.12-20q13.13	HG00513_hgsvc_pbsq2-ccs_1000-hifiasm.h1-un	144228	93.827	100	15_20_del	1	FALSE	FALSE
CP068258.2	49533761	49707216	chr20	47794663	47938891	20q13.12-20q13.13	HG00513_hgsvc_pbsq2-ccs_1000-hifiasm.h2-un	144228	92.683	100	5_8_del	1	FALSE	FALSE
CP068258.2	49533761	49707216	chr20	47794663	47938891	20q13.12-20q13.13	HG00514_hgsvc_pbsq2-ccs_1000-hifiasm.h1-un	144228	95.238	95.238	ref	Not explained	FALSE	FALSE
CP068258.2	49533761	49707216	chr20	47794663	47938891	20q13.12-20q13.13	HG00514_hgsvc_pbsq2-ccs_1000-hifiasm.h2-un	144228	84.058	89.231	16_20_del	Not explained	FALSE	FALSE
CP068258.2	49533761	49707216	chr20	47794663	47938891	20q13.12-20q13.13	HG00731_hgsvc_pbsq2-ccs_1000-hifiasm.h1-un	144228	61.905	61.905	ref	Not explained	FALSE	FALSE
CP068258.2	49533761	49707216	chr20	47794663	47938891	20q13.12-20q13.13	HG00731_hgsvc_pbsq2-ccs_1000-hifiasm.h2-un	144228	61.905	61.905	ref	Not explained	FALSE	FALSE
CP068258.2	49533761	49707216	chr20	47794663	47938891	20q13.12-20q13.13	HG00732_hgsvc_pbsq2-ccs_1000-hifiasm.h1-un	144228	97.561	97.561	ref	Not explained	FALSE	FALSE
CP068258.2	49533761	49707216	chr20	47794663	47938891	20q13.12-20q13.13	HG00732_hgsvc_pbsq2-ccs_1000-hifiasm.h2-un	144228	95	100	18_22_del	1	FALSE	FALSE
CP068258.2	49533761	49707216	chr20	47794663	47938891	20q13.12-20q13.13	HG00733_hgsvc_pbsq2-ccs_1000-hifiasm.h1-un	144228	95	100	18_22_del	1	FALSE	FALSE
CP068258.2	49533761	49707216	chr20	47794663	47938891	20q13.12-20q13.13	HG00733_hgsvc_pbsq2-ccs_1000-hifiasm.h2-un	144228	97.561	97.561	ref	Not explained	FALSE	FALSE
CP068258.2	49533761	49707216	chr20	47794663	47938891	20q13.12-20q13.13	HG00864.asm.bp.hap1.p_ctg	144228	0	0	ref	Not explained	FALSE	TRUE
CP068258.2	49533761	49707216	chr20	47794663	47938891	20q13.12-20q13.13	HG00864.asm.bp.hap2.p_ctg	144228	95.238	95.238	ref	Not explained	FALSE	FALSE
CP068258.2	49533761	49707216	chr20	47794663	47938891	20q13.12-20q13.13	HG02018.asm.dip.hap1.p_ctg	144228	0	0	ref	Not explained	FALSE	TRUE
CP068258.2	49533761	49707216	chr20	47794663	47938891	20q13.12-20q13.13	HG02018.asm.dip.hap2.p_ctg	144228	95	95	ref	Not explained	FALSE	FALSE
CP068258.2	49533761	49707216	chr20	47794663	47938891	20q13.12-20q13.13	HG02282.asm.hic.hap1.p_ctg	144228	77.778	77.778	ref	Not explained	FALSE	FALSE
CP068258.2	49533761	49707216	chr20	47794663	47938891	20q13.12-20q13.13	HG02282.asm.hic.hap2.p_ctg	144228	95	98.701	16_19_del	1	FALSE	FALSE
CP068258.2	49533761	49707216	chr20	47794663	47938891	20q13.12-20q13.13	HG02769.asm.hic.hap1.p_ctg	144228	95.238	95.238	ref	Not explained	FALSE	FALSE
CP068258.2	49533761	49707216	chr20	47794663	47938891	20q13.12-20q13.13	HG02769.asm.hic.hap2.p_ctg	144228	95	100	17_21_del	1	FALSE	FALSE
CP068258.2	49533761	49707216	chr20	47794663	47938891	20q13.12-20q13.13	HG02818_hgsvc_pbsq2-ccs_1000-hifiasm.h1-un	144228	82.857	87.879	15_19_del	Not explained	FALSE	FALSE
CP068258.2	49533761	49707216	chr20	47794663	47938891	20q13.12-20q13.13	HG02818_hgsvc_pbsq2-ccs_1000-hifiasm.h2-un	144228	0	0	ref	Contig-break	FALSE	FALSE
CP068258.2	49533761	49707216	chr20	47794663	47938891	20q13.12-20q13.13	HG02953.asm.hic.hap1.p_ctg	144228	92.683	100	9_12_del	1	FALSE	FALSE
CP068258.2	49533761	49707216	chr20	47794663	47938891	20q13.12-20q13.13	HG02953.asm.hic.hap2.p_ctg	144228	95.122	100	15_19_del	1	FALSE	FALSE
CP068258.2	49533761	49707216	chr20	47794663	47938891	20q13.12-20q13.13	HG03125_hgsvc_pbsq2-ccs_1000-hifiasm.h1-un	144228	95	100	16_20_del	1	FALSE	FALSE
CP068258.2	49533761	49707216	chr20	47794663	47938891	20q13.12-20q13.13	HG03125_hgsvc_pbsq2-ccs_1000-hifiasm.h2-un	144228	0	0	ref	Not explained	FALSE	TRUE
CP068258.2	49533761	49707216	chr20	47794663	47938891	20q13.12-20q13.13	HG03452.asm.hic.hap1.p_ctg	144228	95.238	95.238	ref	Not explained	FALSE	FALSE
CP068258.2	49533761	49707216	chr20	47794663	47938891	20q13.12-20q13.13	HG03452.asm.hic.hap2.p_ctg	144228	0	0	ref	Not explained	FALSE	TRUE
CP068258.2	49533761	49707216	chr20	47794663	47938891	20q13.12-20q13.13	HG03486_hgsvc_pbsq2-ccs_1000-hifiasm.h1-un	144228	100	100	ref	0	FALSE	FALSE
CP068258.2	49533761	49707216	chr20	47794663	47938891	20q13.12-20q13.13	HG03486_hgsvc_pbsq2-ccs_1000-hifiasm.h2-un	144228	92.308	100	9_12_del	1	FALSE	FALSE
CP068258.2	49533761	49707216	chr20	47794663	47938891	20q13.12-20q13.13	HG03520.asm.hic.hap1.p_ctg	144228	96.296	100	15_18_del	1	FALSE	FALSE
CP068258.2	49533761	49707216	chr20	47794663	47938891	20q13.12-20q13.13	HG03520.asm.hic.hap2.p_ctg	144228	100	100	ref	0	FALSE	FALSE
CP068258.2	49533761	49707216	chr20	47794663	47938891	20q13.12-20q13.13	hg38	144228	90.852	99.31	39_58_del+6_14_del	2	FALSE	FALSE
CP068258.2	49533761	49707216	chr20	47794663	47938891	20q13.12-20q13.13	NA12329.asm.dip.hap1.p_ctg	144228	95	100	16_20_del	1	FALSE	FALSE
CP068258.2	49533761	49707216	chr20	47794663	47938891	20q13.12-20q13.13	NA12329.asm.dip.hap2.p_ctg	144228	95	100	16_20_del	1	FALSE	FALSE
CP068258.2	49533761	49707216	chr20	47794663	47938891	20q13.12-20q13.13	NA12878_giab_pbsq2-ccs_1000-hifiasm.h1-un	144228	97.436	97.436	ref	Not explained	FALSE	FALSE
CP068258.2	49533761	49707216	chr20	47794663	47938891	20q13.12-20q13.13	NA12878_giab_pbsq2-ccs_1000-hifiasm.h2-un	144228	95	95	ref	Not explained	FALSE	FALSE
CP068258.2	49533761	49707216	chr20	47794663	47938891	20q13.12-20q13.13	NA19036.asm.bp.hap1.p_ctg	144228	100	100	ref	0	FALSE	FALSE
CP068258.2	49533761	49707216	chr20	47794663	47938891	20q13.12-20q13.13	NA19036.asm.bp.hap2.p_ctg	144228	0	0	ref	Not explained	FALSE	TRUE
CP068258.2	49533761	49707216	chr20	47794663	47938891	20q13.12-20q13.13	NA19238_hgsvc_pbsq2-ccs_1000-hifiasm.h1-un	144228	0	0	ref	Not explained	FALSE	TRUE
CP068258.2	49533761	49707216	chr20	47794663	47938891	20q13.12-20q13.13	NA19238_hgsvc_pbsq2-ccs_1000-hifiasm.h2-un	144228	100	100	ref	0	FALSE	FALSE
CP068258.2	49533761	49707216	chr20	47794663	47938891	20q13.12-20q13.13	NA19239_hgsvc_pbsq2-ccs_1000-hifiasm.h1-un	144228	0	0	ref	Not explained	FALSE	TRUE
CP068258.2	49533761	49707216	chr20	47794663	47938891	20q13.12-20q13.13	NA19239_hgsvc_pbsq2-ccs_1000-hifiasm.h2-un	144228	95.122	100	12_16_del	1	FALSE	FALSE
CP068258.2	49533761	49707216	chr20	47794663	47938891	20q13.12-20q13.13	NA19240_hgsvc_pbsq2-ccs_1000-hifiasm.h1-un	144228	0	0	ref	Not explained	FALSE	TRUE
CP068258.2	49533761	49707216	chr20	47794663	47938891	20q13.12-20q13.13	NA19240_hgsvc_pbsq2-ccs_1000-hifiasm.h2-un	144228	100	100	ref	0	FALSE	FALSE
CP068258.2	49533761	49707216	chr20	47794663	47938891	20q13.12-20q13.13	NA19983.asm.dip.hap1.p_ctg	144228	97.561	97.561	ref	Not explained	FALSE	FALSE
CP068258.2	49533761	49707216	chr20	47794663	47938891	20q13.12-20q13.13	NA19983.asm.dip.hap2.p_ctg	144228	90.476	90.476	ref	Not explained	FALSE	FALSE
CP068258.2	49533761	49707216	chr20	47794663	47938891	20q13.12-20q13.13	NA20847.asm.bp.hap1.p_ctg	144228	0	0	ref	Not explained	FALSE	TRUE
CP068258.2	49533761	49707216	chr20	47794663	47938891	20q13.12-20q13.13	NA20847.asm.bp.hap2.p_ctg	144228	0	0	ref	Not explained	FALSE	TRUE
CP068258.2	49533761	49707216	chr20	47794663	47938891	20q13.12-20q13.13	NA24385_hpg_pbsq2-ccs_1000-hifiasm.h1-un	144228	0	0	ref	Not explained	FALSE	TRUE
CP068258.2	49533761	49707216	chr20	47794663	47938891	20q13.12-20q13.13	NA24385_hpg_pbsq2-ccs_1000-hifiasm.h2-un	144228	95	98.701	16_19_del	1	FALSE	FALSE
CP068258.2	49533761	49707216	chr20	47794663	47938891	20q13.12-20q13.13	Mhudiblu_PPA.pri	144228	93.827	100	14_18_del	1	FALSE	FALSE
CP068258.2	49533761	49707216	chr20	47794663	47938891	20q13.12-20q13.13	Clint_PTR.pri	144228	92.683	100	17_21_del	1	FALSE	FALSE
CP068258.2	49533761	49707216	chr20	47794663	47938891	20q13.12-20q13.13	Kamilah_GGO.pri	144228	60	83	3_5_inv	Not explained	FALSE	FALSE
CP068258.2	49533761	49707216	chr20	47794663	47938891	20q13.12-20q13.13	Susie_PAB.pri	144228	60	100	3_14_inv+13_18_del	2	TRUE	FALSE
CP068256.2	18611385	19514319	chr22	17939968	19139706	22q11.21	GM19129.asm.dip.hap1.p_ctg	1199738	0	0	ref	Contig-break	FALSE	FALSE
CP068256.2	18611385	19514319	chr22	17939968	19139706	22q11.21	GM19129.asm.dip.hap2.p_ctg	1199738	0	0	ref	Contig-break	FALSE	FALSE
CP068256.2	18611385	19514319	chr22	17939968	19139706	22q11.21	GM19434.asm.hic.hap1.p_ctg	1199738	0	0	ref	Contig-break	FALSE	FALSE
CP068256.2	18611385	19514319	chr22	17939968	19139706	22q11.21	GM19434.asm.hic.hap2.p_ctg	1199738	0	0	ref	Contig-break	FALSE	FALSE
CP068256.2	18611385	19514319	chr22	17939968	19139706	22q11.21	HG00171.asm.bp.hap1.p_ctg	1199738	0	0	ref	Not explained	FALSE	FALSE
CP068256.2	18611385	19514319	chr22	17939968	19139706	22q11.21	HG00171.asm.bp.hap2.p_ctg	1199738	0	0	ref	Not explained	FALSE	FALSE
CP068256.2	18611385	19514319	chr22	17939968	19139706	22q11.21	HG00512_hgsvc_pbsq2-ccs_1000-hifiasm.h1-un	1199738	0	0	ref	Contig-break	FALSE	FALSE
CP068256.2	18611385	19514319	chr22	17939968	19139706	22q11.21	HG00512_hgsvc_pbsq2-ccs_1000-hifiasm.h2-un	1199738	0	0	ref	Contig-break	FALSE	FALSE
CP068256.2	18611385	19514319	chr22	17939968	19139706	22q11.21	HG00513_hgsvc_pbsq2-ccs_1000-hifiasm.h1-un	1199738	97.778	97.778	ref	Not explained	FALSE	FALSE
CP068256.2	18611385	19514319	chr22	17939968	19139706	22q11.21	HG00513_hgsvc_pbsq2-ccs_1000-hifiasm.h2-un	1199738	88.889	88.889	ref	Not explained	FALSE	FALSE
CP068256.2	18611385	19514319	chr22	17939968	19139706	22q11.21	HG00514_hgsvc_pbsq2-ccs_1000-hifiasm.h1-un	1199738	0	0	ref	Contig-break	FALSE	FALSE
CP068256.2	18611385	19514319	chr22	17939968	19139706	22q11.21	HG00514_hgsvc_pbsq2-ccs_1000-hifiasm.h2-un	1199738	0	0	ref	Contig-break	FALSE	FALSE
CP068256.2	18611385	19514319	chr22	17939968	19139706	22q11.21	HG00731_hgsvc_pbsq2-ccs_1000-hifiasm.h1-un	1199738	31.25	64	3_18_del	Not explained	FALSE	FALSE
CP068256.2	18611385	19514319	chr22	17939968	19139706	22q11.21	HG00731_hgsvc_pbsq2-ccs_1000-hifiasm.h2-un	1199738	0	0	ref	Contig-break	FALSE	FALSE
CP068256.2	18611385	19514319	chr22	17939968	19139706	22q11.21	HG00732_hgsvc_pbsq2-ccs_1000-hifiasm.h1-un	1199738	0	0	ref	Contig-break	FALSE	FALSE
CP068256.2	18611385	19514319	chr22	17939968	19139706	22q11.21	HG00732_hgsvc_pbsq2-ccs_1000-hifiasm.h2-un	1199738	87.151	98.324	20_24_inv	1	FALSE	FALSE
CP068256.2	18611385	19514319	chr22	17939968	19139706	22q11.21	HG00733_hgsvc_pbsq2-ccs_1000-hifiasm.h1-un	1199738	86.667	98.889	22_26_inv	1	FALSE	FALSE
CP068256.2	18611385	19514319	chr22	17939968	19139706	22q11.21	HG00733_hgsvc_pbsq2-ccs_1000-hifiasm.h2-un	1199738	88.199	100	9_18_del	1	FALSE	FALSE
CP068256.2	18611385	19514319	chr22	17939968	19139706	22q11.21	HG00864.asm.bp.hap1.p_ctg	1199738	86.957	100	3_19_inv+3_12_del	2	TRUE	FALSE
CP068256.2	18611385	19514319	chr22	17939968	19139706	22q11.21	HG00864.asm.bp.hap2.p_ctg	1199738	86.957	100	3_19_inv+3_12_del	2	TRUE	FALSE
CP068256.2	18611385	19514319	chr22	17939968	19139706	22q11.21	HG02018.asm.dip.hap1.p_ctg	1199738	0	0	ref	Contig-break	FALSE	FALSE
CP068256.2	18611385	19514319	chr22	17939968	19139706	22q11.21	HG02018.asm.dip.hap2.p_ctg	1199738	0	0	ref	Contig-break	FALSE	FALSE
CP068256.2	18611385	19514319	chr22	17939968	19139706	22q11.21	HG02282.asm.hic.hap1.p_ctg	1199738	0	0	ref	Contig-break	FALSE	FALSE
CP068256.2	18611385	19514319	chr22	17939968	19139706	22q11.21	HG02282.asm.hic.hap2.p_ctg	1199738	0	0	ref	Contig-break	FALSE	FALSE
CP068256.2	18611385	19514319	chr22	17939968	19139706	22q11.21	HG02769.asm.hic.hap1.p_ctg	1199738	0	0	ref	Contig-break	FALSE	FALSE
CP068256.2	18611385	19514319	chr22	17939968	19139706	22q11.21	HG02769.asm.hic.hap2.p_ctg	1199738	87.5	100	12_21_del	1	FALSE	FALSE
CP068256.2	18611385	19514319	chr22	17939968	19139706	22q11.21	HG02818_hgsvc_pbsq2-ccs_1000-hifiasm.h1-un	1199738	0	0	ref	Contig-break	FALSE	FALSE
CP068256.2	18611385	19514319	chr22	17939968	19139706	22q11.21	HG02818_hgsvc_pbsq2-ccs_1000-hifiasm.h2-un	1199738	0	0	ref	Contig-break	FALSE	FALSE
CP068256.2	18611385	19514319	chr22	17939968	19139706	22q11.21	HG02953.asm.hic.hap1.p_ctg	1199738	0	0	ref	Contig-break	FALSE	FALSE
CP068256.2	18611385	19514319	chr22	17939968	19139706	22q11.21	HG02953.asm.hic.hap2.p_ctg	1199738	0	0	ref	Not explained	FALSE	FALSE
CP068256.2	18611385	19514319	chr22	17939968	19139706	22q11.21	HG03125_hgsvc_pbsq2-ccs_1000-hifiasm.h1-un	1199738	0	0	ref	Contig-break	FALSE	FALSE
CP068256.2	18611385	19514319	chr22	17939968	19139706	22q11.21	HG03125_hgsvc_pbsq2-ccs_1000-hifiasm.h2-un	1199738	0	0	ref	Contig-break	FALSE	FALSE
CP068256.2	18611385	19514319	chr22	17939968	19139706	22q11.21	HG03452.asm.hic.hap1.p_ctg	1199738	0	0	ref	Contig-break	FALSE	FALSE
CP068256.2	18611385	19514319	chr22	17939968	19139706	22q11.21	HG03452.asm.hic.hap2.p_ctg	1199738	0	0	ref	Contig-break	FALSE	FALSE
CP068256.2	18611385	19514319	chr22	17939968	19139706	22q11.21	HG03486_hgsvc_pbsq2-ccs_1000-hifiasm.h1-un	1199738	0	0	ref	Contig-break	FALSE	FALSE
CP068256.2	18611385	19514319	chr22	17939968	19139706	22q11.21	HG03486_hgsvc_pbsq2-ccs_1000-hifiasm.h2-un	1199738	52.308	55.814	2_13_del	Not explained	FALSE	FALSE
CP068256.2	18611385	19514319	chr22	17939968	19139706	22q11.21	HG03520.asm.hic.hap1.p_ctg	1199738	0	0	ref	Contig-break	FALSE	FALSE
CP068256.2	18611385	19514319	chr22	17939968	19139706	22q11.21	HG03520.asm.hic.hap2.p_ctg	1199738	0	0	ref	Contig-break	FALSE	FALSE
CP068256.2	18611385	19514319	chr22	17939968	19139706	22q11.21	hg38	1199738	69.524	69.524	ref	Not explained	FALSE	FALSE
CP068256.2	18611385	19514319	chr22	17939968	19139706	22q11.21	NA12329.asm.dip.hap1.p_ctg	1199738	86.25	100	2_14_del+2_22_inv	2	TRUE	FALSE
CP068256.2	18611385	19514319	chr22	17939968	19139706	22q11.21	NA12329.asm.dip.hap2.p_ctg	1199738	88.442	88.442	ref	Not explained	FALSE	FALSE
CP068256.2	18611385	19514319	chr22	17939968	19139706	22q11.21	NA12878_giab_pbsq2-ccs_1000-hifiasm.h1-un	1199738	0	0	ref	Contig-break	FALSE	FALSE
CP068256.2	18611385	19514319	chr22	17939968	19139706	22q11.21	NA12878_giab_pbsq2-ccs_1000-hifiasm.h2-un	1199738	88.442	88.442	ref	Not explained	FALSE	FALSE
CP068256.2	18611385	19514319	chr22	17939968	19139706	22q11.21	NA19036.asm.bp.hap1.p_ctg	1199738	81.111	97.778	2_11_inv+21_27_inv	Not explained	FALSE	FALSE
CP068256.2	18611385	19514319	chr22	17939968	19139706	22q11.21	NA19036.asm.bp.hap2.p_ctg	1199738	73.109	83.755	2_41_dup+41_29_inv	Not explained	TRUE	FALSE
CP068256.2	18611385	19514319	chr22	17939968	19139706	22q11.21	NA19238_hgsvc_pbsq2-ccs_1000-hifiasm.h1-un	1199738	0	0	ref	Contig-break	FALSE	FALSE
CP068256.2	18611385	19514319	chr22	17939968	19139706	22q11.21	NA19238_hgsvc_pbsq2-ccs_1000-hifiasm.h2-un	1199738	77.348	92.818	4_11_inv+29_43_inv	Not explained	FALSE	FALSE
CP068256.2	18611385	19514319	chr22	17939968	19139706	22q11.21	NA19239_hgsvc_pbsq2-ccs_1000-hifiasm.h1-un	1199738	86.957	100	3_10_inv+7_16_del	2	TRUE	FALSE
CP068256.2	18611385	19514319	chr22	17939968	19139706	22q11.21	NA19239_hgsvc_pbsq2-ccs_1000-hifiasm.h2-un	1199738	87.5	100	7_17_del	1	FALSE	FALSE
CP068256.2	18611385	19514319	chr22	17939968	19139706	22q11.21	NA19240_hgsvc_pbsq2-ccs_1000-hifiasm.h1-un	1199738	87.5	98.571	2_12_del	1	FALSE	FALSE
CP068256.2	18611385	19514319	chr22	17939968	19139706	22q11.21	NA19240_hgsvc_pbsq2-ccs_1000-hifiasm.h2-un	1199738	82	82	ref	Not explained	FALSE	FALSE
CP068256.2	18611385	19514319	chr22	17939968	19139706	22q11.21	NA19983.asm.dip.hap1.p_ctg	1199738	83.838	89.451	12_19_inv+3_22_dup	Not explained	TRUE	FALSE
CP068256.2	18611385	19514319	chr22	17939968	19139706	22q11.21	NA19983.asm.dip.hap2.p_ctg	1199738	87.5	100	12_23_del	1	FALSE	FALSE
CP068256.2	18611385	19514319	chr22	17939968	19139706	22q11.21	NA20847.asm.bp.hap1.p_ctg	1199738	94.444	98.889	2_11_dup+8_16_del	2	TRUE	FALSE
CP068256.2	18611385	19514319	chr22	17939968	19139706	22q11.21	NA20847.asm.bp.hap2.p_ctg	1199738	78.378	86.822	2_10_del	Not explained	FALSE	FALSE
CP068256.2	18611385	19514319	chr22	17939968	19139706	22q11.21	NA24385_hpg_pbsq2-ccs_1000-hifiasm.h1-un	1199738	80.365	86.555	2_20_dup	Not explained	FALSE	FALSE
CP068256.2	18611385	19514319	chr22	17939968	19139706	22q11.21	NA24385_hpg_pbsq2-ccs_1000-hifiasm.h2-un	1199738	0	0	ref	Contig-break	FALSE	FALSE
CP068256.2	18611385	19514319	chr22	17939968	19139706	22q11.21	Mhudiblu_PPA.pri	1199738	65.714	94.089	4_10_del	Not explained	FALSE	FALSE
CP068256.2	18611385	19514319	chr22	17939968	19139706	22q11.21	Clint_PTR.pri	1199738	62.411	89.275	6_17_del	Not explained	FALSE	FALSE
CP068256.2	18611385	19514319	chr22	17939968	19139706	22q11.21	Kamilah_GGO.pri	1199738	56.376	67.615	6_12_del	Not explained	FALSE	FALSE
CP068256.2	18611385	19514319	chr22	17939968	19139706	22q11.21	Susie_PAB.pri	1199738	30.137	33.137	ref	Not explained	FALSE	FALSE
CP068256.2	21407306	22089162	chr22	20998524	21675687	22q11.21	GM19129.asm.dip.hap1.p_ctg	677163	86.765	95.588	18_22_inv	Not explained	FALSE	FALSE
CP068256.2	21407306	22089162	chr22	20998524	21675687	22q11.21	GM19129.asm.dip.hap2.p_ctg	677163	0	0	ref	Contig-break	FALSE	FALSE
CP068256.2	21407306	22089162	chr22	20998524	21675687	22q11.21	GM19434.asm.hic.hap1.p_ctg	677163	97.778	97.778	ref	Not explained	FALSE	FALSE
CP068256.2	21407306	22089162	chr22	20998524	21675687	22q11.21	GM19434.asm.hic.hap2.p_ctg	677163	68.056	95.425	4_13_inv+23_25_inv+7_16_dup	Not explained	TRUE	FALSE
CP068256.2	21407306	22089162	chr22	20998524	21675687	22q11.21	HG00171.asm.bp.hap1.p_ctg	677163	97.059	97.059	ref	Not explained	FALSE	FALSE
CP068256.2	21407306	22089162	chr22	20998524	21675687	22q11.21	HG00171.asm.bp.hap2.p_ctg	677163	97.059	97.059	ref	Not explained	FALSE	FALSE
CP068256.2	21407306	22089162	chr22	20998524	21675687	22q11.21	HG00512_hgsvc_pbsq2-ccs_1000-hifiasm.h1-un	677163	88.235	97.059	18_22_inv	Not explained	FALSE	FALSE
CP068256.2	21407306	22089162	chr22	20998524	21675687	22q11.21	HG00512_hgsvc_pbsq2-ccs_1000-hifiasm.h2-un	677163	88.235	97.059	14_20_inv	Not explained	FALSE	FALSE
CP068256.2	21407306	22089162	chr22	20998524	21675687	22q11.21	HG00513_hgsvc_pbsq2-ccs_1000-hifiasm.h1-un	677163	95.588	95.588	ref	Not explained	FALSE	FALSE
CP068256.2	21407306	22089162	chr22	20998524	21675687	22q11.21	HG00513_hgsvc_pbsq2-ccs_1000-hifiasm.h2-un	677163	86.765	95.588	17_21_inv	Not explained	FALSE	FALSE
CP068256.2	21407306	22089162	chr22	20998524	21675687	22q11.21	HG00514_hgsvc_pbsq2-ccs_1000-hifiasm.h1-un	677163	0	0	ref	Contig-break	FALSE	FALSE
CP068256.2	21407306	22089162	chr22	20998524	21675687	22q11.21	HG00514_hgsvc_pbsq2-ccs_1000-hifiasm.h2-un	677163	95.588	95.588	ref	Not explained	FALSE	FALSE
CP068256.2	21407306	22089162	chr22	20998524	21675687	22q11.21	HG00731_hgsvc_pbsq2-ccs_1000-hifiasm.h1-un	677163	100	100	ref	0	FALSE	FALSE
CP068256.2	21407306	22089162	chr22	20998524	21675687	22q11.21	HG00731_hgsvc_pbsq2-ccs_1000-hifiasm.h2-un	677163	0	0	ref	Contig-break	FALSE	FALSE
CP068256.2	21407306	22089162	chr22	20998524	21675687	22q11.21	HG00732_hgsvc_pbsq2-ccs_1000-hifiasm.h1-un	677163	0	0	ref	Contig-break	FALSE	FALSE
CP068256.2	21407306	22089162	chr22	20998524	21675687	22q11.21	HG00732_hgsvc_pbsq2-ccs_1000-hifiasm.h2-un	677163	0	0	ref	Contig-break	FALSE	FALSE
CP068256.2	21407306	22089162	chr22	20998524	21675687	22q11.21	HG00733_hgsvc_pbsq2-ccs_1000-hifiasm.h1-un	677163	85.294	94.118	21_25_inv	Not explained	FALSE	FALSE
CP068256.2	21407306	22089162	chr22	20998524	21675687	22q11.21	HG00733_hgsvc_pbsq2-ccs_1000-hifiasm.h2-un	677163	100	100	ref	0	FALSE	FALSE
CP068256.2	21407306	22089162	chr22	20998524	21675687	22q11.21	HG00864.asm.bp.hap1.p_ctg	677163	88.235	97.059	17_21_inv	Not explained	FALSE	FALSE
CP068256.2	21407306	22089162	chr22	20998524	21675687	22q11.21	HG00864.asm.bp.hap2.p_ctg	677163	95.588	95.588	ref	Not explained	FALSE	FALSE
CP068256.2	21407306	22089162	chr22	20998524	21675687	22q11.21	HG02018.asm.dip.hap1.p_ctg	677163	95.588	95.588	ref	Not explained	FALSE	FALSE
CP068256.2	21407306	22089162	chr22	20998524	21675687	22q11.21	HG02018.asm.dip.hap2.p_ctg	677163	98.529	98.529	ref	0	FALSE	FALSE
CP068256.2	21407306	22089162	chr22	20998524	21675687	22q11.21	HG02282.asm.hic.hap1.p_ctg	677163	0	0	ref	Contig-break	FALSE	FALSE
CP068256.2	21407306	22089162	chr22	20998524	21675687	22q11.21	HG02282.asm.hic.hap2.p_ctg	677163	0	0	ref	Contig-break	FALSE	FALSE
CP068256.2	21407306	22089162	chr22	20998524	21675687	22q11.21	HG02769.asm.hic.hap1.p_ctg	677163	0	0	ref	Contig-break	FALSE	FALSE
CP068256.2	21407306	22089162	chr22	20998524	21675687	22q11.21	HG02769.asm.hic.hap2.p_ctg	677163	0	0	ref	Contig-break	FALSE	FALSE
CP068256.2	21407306	22089162	chr22	20998524	21675687	22q11.21	HG02818_hgsvc_pbsq2-ccs_1000-hifiasm.h1-un	677163	0	0	ref	Contig-break	FALSE	FALSE
CP068256.2	21407306	22089162	chr22	20998524	21675687	22q11.21	HG02818_hgsvc_pbsq2-ccs_1000-hifiasm.h2-un	677163	0	0	ref	Contig-break	FALSE	FALSE
CP068256.2	21407306	22089162	chr22	20998524	21675687	22q11.21	HG02953.asm.hic.hap1.p_ctg	677163	0	0	ref	Contig-break	FALSE	FALSE
CP068256.2	21407306	22089162	chr22	20998524	21675687	22q11.21	HG02953.asm.hic.hap2.p_ctg	677163	0	0	ref	Contig-break	FALSE	FALSE
CP068256.2	21407306	22089162	chr22	20998524	21675687	22q11.21	HG03125_hgsvc_pbsq2-ccs_1000-hifiasm.h1-un	677163	0	0	ref	Contig-break	FALSE	FALSE
CP068256.2	21407306	22089162	chr22	20998524	21675687	22q11.21	HG03125_hgsvc_pbsq2-ccs_1000-hifiasm.h2-un	677163	0	0	ref	Contig-break	FALSE	FALSE
CP068256.2	21407306	22089162	chr22	20998524	21675687	22q11.21	HG03452.asm.hic.hap1.p_ctg	677163	0	0	ref	Contig-break	FALSE	FALSE
CP068256.2	21407306	22089162	chr22	20998524	21675687	22q11.21	HG03452.asm.hic.hap2.p_ctg	677163	95.588	95.588	ref	Not explained	FALSE	FALSE
CP068256.2	21407306	22089162	chr22	20998524	21675687	22q11.21	HG03486_hgsvc_pbsq2-ccs_1000-hifiasm.h1-un	677163	0	0	ref	Contig-break	FALSE	FALSE
CP068256.2	21407306	22089162	chr22	20998524	21675687	22q11.21	HG03486_hgsvc_pbsq2-ccs_1000-hifiasm.h2-un	677163	79.412	95.588	4_11_inv	Not explained	FALSE	FALSE
CP068256.2	21407306	22089162	chr22	20998524	21675687	22q11.21	HG03520.asm.hic.hap1.p_ctg	677163	89.706	97.059	18_20_inv	Not explained	FALSE	FALSE
CP068256.2	21407306	22089162	chr22	20998524	21675687	22q11.21	HG03520.asm.hic.hap2.p_ctg	677163	88.235	97.059	16_28_inv	Not explained	FALSE	FALSE
CP068256.2	21407306	22089162	chr22	20998524	21675687	22q11.21	hg38	677163	88.06	97.015	19_21_inv	Not explained	FALSE	FALSE
CP068256.2	21407306	22089162	chr22	20998524	21675687	22q11.21	NA12329.asm.dip.hap1.p_ctg	677163	73.913	73.913	ref	Not explained	FALSE	FALSE
CP068256.2	21407306	22089162	chr22	20998524	21675687	22q11.21	NA12329.asm.dip.hap2.p_ctg	677163	100	100	ref	0	FALSE	FALSE
CP068256.2	21407306	22089162	chr22	20998524	21675687	22q11.21	NA12878_giab_pbsq2-ccs_1000-hifiasm.h1-un	677163	0	0	ref	Contig-break	FALSE	FALSE
CP068256.2	21407306	22089162	chr22	20998524	21675687	22q11.21	NA12878_giab_pbsq2-ccs_1000-hifiasm.h2-un	677163	0	0	ref	Contig-break	FALSE	FALSE
CP068256.2	21407306	22089162	chr22	20998524	21675687	22q11.21	NA19036.asm.bp.hap1.p_ctg	677163	0	0	ref	Contig-break	FALSE	FALSE
CP068256.2	21407306	22089162	chr22	20998524	21675687	22q11.21	NA19036.asm.bp.hap2.p_ctg	677163	79.412	100	2_14_inv	1	FALSE	FALSE
CP068256.2	21407306	22089162	chr22	20998524	21675687	22q11.21	NA19238_hgsvc_pbsq2-ccs_1000-hifiasm.h1-un	677163	86.765	95.588	21_25_inv	Not explained	FALSE	FALSE
CP068256.2	21407306	22089162	chr22	20998524	21675687	22q11.21	NA19238_hgsvc_pbsq2-ccs_1000-hifiasm.h2-un	677163	97.059	97.059	ref	Not explained	FALSE	FALSE
CP068256.2	21407306	22089162	chr22	20998524	21675687	22q11.21	NA19239_hgsvc_pbsq2-ccs_1000-hifiasm.h1-un	677163	70.312	99.16	2_11_inv+6_13_del+16_22_inv	3	TRUE	FALSE
CP068256.2	21407306	22089162	chr22	20998524	21675687	22q11.21	NA19239_hgsvc_pbsq2-ccs_1000-hifiasm.h2-un	677163	0	0	ref	Contig-break	FALSE	FALSE
CP068256.2	21407306	22089162	chr22	20998524	21675687	22q11.21	NA19240_hgsvc_pbsq2-ccs_1000-hifiasm.h1-un	677163	28.866	41.237	2_9_inv	Not explained	FALSE	FALSE
CP068256.2	21407306	22089162	chr22	20998524	21675687	22q11.21	NA19240_hgsvc_pbsq2-ccs_1000-hifiasm.h2-un	677163	89.706	97.059	17_19_inv	Not explained	FALSE	FALSE
CP068256.2	21407306	22089162	chr22	20998524	21675687	22q11.21	NA19983.asm.dip.hap1.p_ctg	677163	100	100	ref	0	FALSE	FALSE
CP068256.2	21407306	22089162	chr22	20998524	21675687	22q11.21	NA19983.asm.dip.hap2.p_ctg	677163	0	0	ref	Contig-break	FALSE	FALSE
CP068256.2	21407306	22089162	chr22	20998524	21675687	22q11.21	NA20847.asm.bp.hap1.p_ctg	677163	98.529	98.529	ref	0	FALSE	FALSE
CP068256.2	21407306	22089162	chr22	20998524	21675687	22q11.21	NA20847.asm.bp.hap2.p_ctg	677163	88.235	97.059	19_23_inv	Not explained	FALSE	FALSE
CP068256.2	21407306	22089162	chr22	20998524	21675687	22q11.21	NA24385_hpg_pbsq2-ccs_1000-hifiasm.h1-un	677163	100	100	ref	0	FALSE	FALSE
CP068256.2	21407306	22089162	chr22	20998524	21675687	22q11.21	NA24385_hpg_pbsq2-ccs_1000-hifiasm.h2-un	677163	0	0	ref	Contig-break	FALSE	FALSE
CP068256.2	21407306	22089162	chr22	20998524	21675687	22q11.21	Mhudiblu_PPA.pri	677163	39.583	45.708	21_37_inv	Not explained	FALSE	FALSE
CP068256.2	21407306	22089162	chr22	20998524	21675687	22q11.21	Clint_PTR.pri	677163	50.932	53.932	ref	Not explained	FALSE	FALSE
CP068256.2	21407306	22089162	chr22	20998524	21675687	22q11.21	Kamilah_GGO.pri	677163	52.941	64.765	6_12_inv	Not explained	FALSE	FALSE
CP068256.2	21407306	22089162	chr22	20998524	21675687	22q11.21	Susie_PAB.pri	677163	30.534	33.534	ref	Not explained	FALSE	FALSE
CP068256.2	39419156	39603773	chr22	38948779	39133397	22q13.1	GM19129.asm.dip.hap1.p_ctg	184618	100	100	ref	0	FALSE	FALSE
CP068256.2	39419156	39603773	chr22	38948779	39133397	22q13.1	GM19129.asm.dip.hap2.p_ctg	184618	100	100	ref	0	FALSE	FALSE
CP068256.2	39419156	39603773	chr22	38948779	39133397	22q13.1	GM19434.asm.hic.hap1.p_ctg	184618	100	100	ref	0	FALSE	FALSE
CP068256.2	39419156	39603773	chr22	38948779	39133397	22q13.1	GM19434.asm.hic.hap2.p_ctg	184618	100	100	ref	0	FALSE	FALSE
CP068256.2	39419156	39603773	chr22	38948779	39133397	22q13.1	HG00171.asm.bp.hap1.p_ctg	184618	100	100	ref	0	FALSE	FALSE
CP068256.2	39419156	39603773	chr22	38948779	39133397	22q13.1	HG00171.asm.bp.hap2.p_ctg	184618	100	100	ref	0	FALSE	FALSE
CP068256.2	39419156	39603773	chr22	38948779	39133397	22q13.1	HG00512_hgsvc_pbsq2-ccs_1000-hifiasm.h1-un	184618	91.176	100	2_14_del	1	FALSE	FALSE
CP068256.2	39419156	39603773	chr22	38948779	39133397	22q13.1	HG00512_hgsvc_pbsq2-ccs_1000-hifiasm.h2-un	184618	100	100	ref	0	FALSE	FALSE
CP068256.2	39419156	39603773	chr22	38948779	39133397	22q13.1	HG00513_hgsvc_pbsq2-ccs_1000-hifiasm.h1-un	184618	100	100	ref	0	FALSE	FALSE
CP068256.2	39419156	39603773	chr22	38948779	39133397	22q13.1	HG00513_hgsvc_pbsq2-ccs_1000-hifiasm.h2-un	184618	100	100	ref	0	FALSE	FALSE
CP068256.2	39419156	39603773	chr22	38948779	39133397	22q13.1	HG00514_hgsvc_pbsq2-ccs_1000-hifiasm.h1-un	184618	100	100	ref	0	FALSE	FALSE
CP068256.2	39419156	39603773	chr22	38948779	39133397	22q13.1	HG00514_hgsvc_pbsq2-ccs_1000-hifiasm.h2-un	184618	100	100	ref	0	FALSE	FALSE
CP068256.2	39419156	39603773	chr22	38948779	39133397	22q13.1	HG00731_hgsvc_pbsq2-ccs_1000-hifiasm.h1-un	184618	100	100	ref	0	FALSE	FALSE
CP068256.2	39419156	39603773	chr22	38948779	39133397	22q13.1	HG00731_hgsvc_pbsq2-ccs_1000-hifiasm.h2-un	184618	100	100	ref	0	FALSE	FALSE
CP068256.2	39419156	39603773	chr22	38948779	39133397	22q13.1	HG00732_hgsvc_pbsq2-ccs_1000-hifiasm.h1-un	184618	100	100	ref	0	FALSE	FALSE
CP068256.2	39419156	39603773	chr22	38948779	39133397	22q13.1	HG00732_hgsvc_pbsq2-ccs_1000-hifiasm.h2-un	184618	100	100	ref	0	FALSE	FALSE
CP068256.2	39419156	39603773	chr22	38948779	39133397	22q13.1	HG00733_hgsvc_pbsq2-ccs_1000-hifiasm.h1-un	184618	100	100	ref	0	FALSE	FALSE
CP068256.2	39419156	39603773	chr22	38948779	39133397	22q13.1	HG00733_hgsvc_pbsq2-ccs_1000-hifiasm.h2-un	184618	100	100	ref	0	FALSE	FALSE
CP068256.2	39419156	39603773	chr22	38948779	39133397	22q13.1	HG00864.asm.bp.hap1.p_ctg	184618	100	100	ref	0	FALSE	FALSE
CP068256.2	39419156	39603773	chr22	38948779	39133397	22q13.1	HG00864.asm.bp.hap2.p_ctg	184618	100	100	ref	0	FALSE	FALSE
CP068256.2	39419156	39603773	chr22	38948779	39133397	22q13.1	HG02018.asm.dip.hap1.p_ctg	184618	100	100	ref	0	FALSE	FALSE
CP068256.2	39419156	39603773	chr22	38948779	39133397	22q13.1	HG02018.asm.dip.hap2.p_ctg	184618	91.176	100	2_14_del	1	FALSE	FALSE
CP068256.2	39419156	39603773	chr22	38948779	39133397	22q13.1	HG02282.asm.hic.hap1.p_ctg	184618	100	100	ref	0	FALSE	FALSE
CP068256.2	39419156	39603773	chr22	38948779	39133397	22q13.1	HG02282.asm.hic.hap2.p_ctg	184618	100	100	ref	0	FALSE	FALSE
CP068256.2	39419156	39603773	chr22	38948779	39133397	22q13.1	HG02769.asm.hic.hap1.p_ctg	184618	100	100	ref	0	FALSE	FALSE
CP068256.2	39419156	39603773	chr22	38948779	39133397	22q13.1	HG02769.asm.hic.hap2.p_ctg	184618	100	100	ref	0	FALSE	FALSE
CP068256.2	39419156	39603773	chr22	38948779	39133397	22q13.1	HG02818_hgsvc_pbsq2-ccs_1000-hifiasm.h1-un	184618	100	100	ref	0	FALSE	FALSE
CP068256.2	39419156	39603773	chr22	38948779	39133397	22q13.1	HG02818_hgsvc_pbsq2-ccs_1000-hifiasm.h2-un	184618	100	100	ref	0	FALSE	FALSE
CP068256.2	39419156	39603773	chr22	38948779	39133397	22q13.1	HG02953.asm.hic.hap1.p_ctg	184618	100	100	ref	0	FALSE	FALSE
CP068256.2	39419156	39603773	chr22	38948779	39133397	22q13.1	HG02953.asm.hic.hap2.p_ctg	184618	100	100	ref	0	FALSE	FALSE
CP068256.2	39419156	39603773	chr22	38948779	39133397	22q13.1	HG03125_hgsvc_pbsq2-ccs_1000-hifiasm.h1-un	184618	100	100	ref	0	FALSE	FALSE
CP068256.2	39419156	39603773	chr22	38948779	39133397	22q13.1	HG03125_hgsvc_pbsq2-ccs_1000-hifiasm.h2-un	184618	100	100	ref	0	FALSE	FALSE
CP068256.2	39419156	39603773	chr22	38948779	39133397	22q13.1	HG03452.asm.hic.hap1.p_ctg	184618	100	100	ref	0	FALSE	FALSE
CP068256.2	39419156	39603773	chr22	38948779	39133397	22q13.1	HG03452.asm.hic.hap2.p_ctg	184618	100	100	ref	0	FALSE	FALSE
CP068256.2	39419156	39603773	chr22	38948779	39133397	22q13.1	HG03486_hgsvc_pbsq2-ccs_1000-hifiasm.h1-un	184618	100	100	ref	0	FALSE	FALSE
CP068256.2	39419156	39603773	chr22	38948779	39133397	22q13.1	HG03486_hgsvc_pbsq2-ccs_1000-hifiasm.h2-un	184618	94.845	100	34_54_dup	1	FALSE	FALSE
CP068256.2	39419156	39603773	chr22	38948779	39133397	22q13.1	HG03520.asm.hic.hap1.p_ctg	184618	100	100	ref	0	FALSE	FALSE
CP068256.2	39419156	39603773	chr22	38948779	39133397	22q13.1	HG03520.asm.hic.hap2.p_ctg	184618	100	100	ref	0	FALSE	FALSE
CP068256.2	39419156	39603773	chr22	38948779	39133397	22q13.1	hg38	184618	100	100	ref	0	FALSE	FALSE
CP068256.2	39419156	39603773	chr22	38948779	39133397	22q13.1	NA12329.asm.dip.hap1.p_ctg	184618	100	100	ref	0	FALSE	FALSE
CP068256.2	39419156	39603773	chr22	38948779	39133397	22q13.1	NA12329.asm.dip.hap2.p_ctg	184618	100	100	ref	0	FALSE	FALSE
CP068256.2	39419156	39603773	chr22	38948779	39133397	22q13.1	NA12878_giab_pbsq2-ccs_1000-hifiasm.h1-un	184618	100	100	ref	0	FALSE	FALSE
CP068256.2	39419156	39603773	chr22	38948779	39133397	22q13.1	NA12878_giab_pbsq2-ccs_1000-hifiasm.h2-un	184618	100	100	ref	0	FALSE	FALSE
CP068256.2	39419156	39603773	chr22	38948779	39133397	22q13.1	NA19036.asm.bp.hap1.p_ctg	184618	100	100	ref	0	FALSE	FALSE
CP068256.2	39419156	39603773	chr22	38948779	39133397	22q13.1	NA19036.asm.bp.hap2.p_ctg	184618	100	100	ref	0	FALSE	FALSE
CP068256.2	39419156	39603773	chr22	38948779	39133397	22q13.1	NA19238_hgsvc_pbsq2-ccs_1000-hifiasm.h1-un	184618	100	100	ref	0	FALSE	FALSE
CP068256.2	39419156	39603773	chr22	38948779	39133397	22q13.1	NA19238_hgsvc_pbsq2-ccs_1000-hifiasm.h2-un	184618	100	100	ref	0	FALSE	FALSE
CP068256.2	39419156	39603773	chr22	38948779	39133397	22q13.1	NA19239_hgsvc_pbsq2-ccs_1000-hifiasm.h1-un	184618	100	100	ref	0	FALSE	FALSE
CP068256.2	39419156	39603773	chr22	38948779	39133397	22q13.1	NA19239_hgsvc_pbsq2-ccs_1000-hifiasm.h2-un	184618	100	100	ref	0	FALSE	FALSE
CP068256.2	39419156	39603773	chr22	38948779	39133397	22q13.1	NA19240_hgsvc_pbsq2-ccs_1000-hifiasm.h1-un	184618	100	100	ref	0	FALSE	FALSE
CP068256.2	39419156	39603773	chr22	38948779	39133397	22q13.1	NA19240_hgsvc_pbsq2-ccs_1000-hifiasm.h2-un	184618	100	100	ref	0	FALSE	FALSE
CP068256.2	39419156	39603773	chr22	38948779	39133397	22q13.1	NA19983.asm.dip.hap1.p_ctg	184618	100	100	ref	0	FALSE	FALSE
CP068256.2	39419156	39603773	chr22	38948779	39133397	22q13.1	NA19983.asm.dip.hap2.p_ctg	184618	100	100	ref	0	FALSE	FALSE
CP068256.2	39419156	39603773	chr22	38948779	39133397	22q13.1	NA20847.asm.bp.hap1.p_ctg	184618	100	100	ref	0	FALSE	FALSE
CP068256.2	39419156	39603773	chr22	38948779	39133397	22q13.1	NA20847.asm.bp.hap2.p_ctg	184618	100	100	ref	0	FALSE	FALSE
CP068256.2	39419156	39603773	chr22	38948779	39133397	22q13.1	NA24385_hpg_pbsq2-ccs_1000-hifiasm.h1-un	184618	100	100	ref	0	FALSE	FALSE
CP068256.2	39419156	39603773	chr22	38948779	39133397	22q13.1	NA24385_hpg_pbsq2-ccs_1000-hifiasm.h2-un	184618	100	100	ref	0	FALSE	FALSE
CP068256.2	39419156	39603773	chr22	38948779	39133397	22q13.1	Mhudiblu_PPA.pri	184618	99.169	100	ref	0	FALSE	FALSE
CP068256.2	39419156	39603773	chr22	38948779	39133397	22q13.1	Clint_PTR.pri	184618	99.169	100	ref	0	FALSE	FALSE
CP068256.2	39419156	39603773	chr22	38948779	39133397	22q13.1	Kamilah_GGO.pri	184618	90.196	100	16_26_dup+12_22_dup	2	TRUE	FALSE
CP068256.2	39419156	39603773	chr22	38948779	39133397	22q13.1	Susie_PAB.pri	184618	89.636	92.636	ref	Not explained	FALSE	FALSE
CP068275.2	198222193	198830182	chr3	195515228	196110394	3q29	GM19129.asm.dip.hap1.p_ctg	595166	100	100	ref	0	FALSE	FALSE
CP068275.2	198222193	198830182	chr3	195515228	196110394	3q29	GM19129.asm.dip.hap2.p_ctg	595166	0	0	ref	Not explained	FALSE	FALSE
CP068275.2	198222193	198830182	chr3	195515228	196110394	3q29	GM19434.asm.hic.hap1.p_ctg	595166	90.226	94.964	3_6_dup	Not explained	FALSE	FALSE
CP068275.2	198222193	198830182	chr3	195515228	196110394	3q29	GM19434.asm.hic.hap2.p_ctg	595166	91.603	94.891	4_10_dup	Not explained	FALSE	FALSE
CP068275.2	198222193	198830182	chr3	195515228	196110394	3q29	HG00171.asm.bp.hap1.p_ctg	595166	56.198	99.174	3_19_inv	1	FALSE	FALSE
CP068275.2	198222193	198830182	chr3	195515228	196110394	3q29	HG00171.asm.bp.hap2.p_ctg	595166	54.545	87.248	6_25_inv+6_12_dup	Not explained	TRUE	FALSE
CP068275.2	198222193	198830182	chr3	195515228	196110394	3q29	HG00512_hgsvc_pbsq2-ccs_1000-hifiasm.h1-un	595166	52.893	99.174	3_24_inv	1	FALSE	FALSE
CP068275.2	198222193	198830182	chr3	195515228	196110394	3q29	HG00512_hgsvc_pbsq2-ccs_1000-hifiasm.h2-un	595166	0	0	ref	Contig-break	FALSE	FALSE
CP068275.2	198222193	198830182	chr3	195515228	196110394	3q29	HG00513_hgsvc_pbsq2-ccs_1000-hifiasm.h1-un	595166	56.489	95.588	6_11_dup+9_20_inv	Not explained	TRUE	FALSE
CP068275.2	198222193	198830182	chr3	195515228	196110394	3q29	HG00513_hgsvc_pbsq2-ccs_1000-hifiasm.h2-un	595166	53.03	85.507	5_26_inv+21_27_dup	Not explained	TRUE	FALSE
CP068275.2	198222193	198830182	chr3	195515228	196110394	3q29	HG00514_hgsvc_pbsq2-ccs_1000-hifiasm.h1-un	595166	0	0	ref	Contig-break	FALSE	FALSE
CP068275.2	198222193	198830182	chr3	195515228	196110394	3q29	HG00514_hgsvc_pbsq2-ccs_1000-hifiasm.h2-un	595166	53.03	94.203	3_29_inv+4_10_dup	Not explained	TRUE	FALSE
CP068275.2	198222193	198830182	chr3	195515228	196110394	3q29	HG00731_hgsvc_pbsq2-ccs_1000-hifiasm.h1-un	595166	55.639	96.403	8_22_inv+20_26_dup	Not explained	TRUE	FALSE
CP068275.2	198222193	198830182	chr3	195515228	196110394	3q29	HG00731_hgsvc_pbsq2-ccs_1000-hifiasm.h2-un	595166	0	0	ref	Contig-break	FALSE	FALSE
CP068275.2	198222193	198830182	chr3	195515228	196110394	3q29	HG00732_hgsvc_pbsq2-ccs_1000-hifiasm.h1-un	595166	55.738	100	3_19_inv	1	FALSE	FALSE
CP068275.2	198222193	198830182	chr3	195515228	196110394	3q29	HG00732_hgsvc_pbsq2-ccs_1000-hifiasm.h2-un	595166	54.545	97.101	4_10_dup+5_29_inv	Not explained	TRUE	FALSE
CP068275.2	198222193	198830182	chr3	195515228	196110394	3q29	HG00733_hgsvc_pbsq2-ccs_1000-hifiasm.h1-un	595166	55	100	5_13_inv	1	FALSE	FALSE
CP068275.2	198222193	198830182	chr3	195515228	196110394	3q29	HG00733_hgsvc_pbsq2-ccs_1000-hifiasm.h2-un	595166	54.93	84.507	6_25_inv	Not explained	FALSE	FALSE
CP068275.2	198222193	198830182	chr3	195515228	196110394	3q29	HG00864.asm.bp.hap1.p_ctg	595166	53.435	98.592	5_30_inv+2_13_dup	2	TRUE	FALSE
CP068275.2	198222193	198830182	chr3	195515228	196110394	3q29	HG00864.asm.bp.hap2.p_ctg	595166	55.639	94.964	3_27_inv+4_10_dup	Not explained	TRUE	FALSE
CP068275.2	198222193	198830182	chr3	195515228	196110394	3q29	HG02018.asm.dip.hap1.p_ctg	595166	50.877	100	4_7_del+8_15_inv	2	FALSE	FALSE
CP068275.2	198222193	198830182	chr3	195515228	196110394	3q29	HG02018.asm.dip.hap2.p_ctg	595166	13.333	13.333	ref	Not explained	FALSE	FALSE
CP068275.2	198222193	198830182	chr3	195515228	196110394	3q29	HG02282.asm.hic.hap1.p_ctg	595166	91.045	93.617	2_9_dup	Not explained	FALSE	FALSE
CP068275.2	198222193	198830182	chr3	195515228	196110394	3q29	HG02282.asm.hic.hap2.p_ctg	595166	88.06	93.617	2_9_dup	Not explained	FALSE	FALSE
CP068275.2	198222193	198830182	chr3	195515228	196110394	3q29	HG02769.asm.hic.hap1.p_ctg	595166	55	100	3_11_inv	1	FALSE	FALSE
CP068275.2	198222193	198830182	chr3	195515228	196110394	3q29	HG02769.asm.hic.hap2.p_ctg	595166	100	100	ref	0	FALSE	FALSE
CP068275.2	198222193	198830182	chr3	195515228	196110394	3q29	HG02818_hgsvc_pbsq2-ccs_1000-hifiasm.h1-un	595166	56.716	94.286	3_27_inv+4_10_dup	Not explained	TRUE	FALSE
CP068275.2	198222193	198830182	chr3	195515228	196110394	3q29	HG02818_hgsvc_pbsq2-ccs_1000-hifiasm.h2-un	595166	76.433	85.714	ref	Not explained	FALSE	FALSE
CP068275.2	198222193	198830182	chr3	195515228	196110394	3q29	HG02953.asm.hic.hap1.p_ctg	595166	100	100	ref	0	FALSE	FALSE
CP068275.2	198222193	198830182	chr3	195515228	196110394	3q29	HG02953.asm.hic.hap2.p_ctg	595166	56.061	95.652	4_20_inv+4_10_dup	Not explained	TRUE	FALSE
CP068275.2	198222193	198830182	chr3	195515228	196110394	3q29	HG03125_hgsvc_pbsq2-ccs_1000-hifiasm.h1-un	595166	80.556	80.556	ref	Not explained	FALSE	FALSE
CP068275.2	198222193	198830182	chr3	195515228	196110394	3q29	HG03125_hgsvc_pbsq2-ccs_1000-hifiasm.h2-un	595166	90.226	94.964	3_6_dup	Not explained	FALSE	FALSE
CP068275.2	198222193	198830182	chr3	195515228	196110394	3q29	HG03452.asm.hic.hap1.p_ctg	595166	100	100	ref	0	FALSE	FALSE
CP068275.2	198222193	198830182	chr3	195515228	196110394	3q29	HG03452.asm.hic.hap2.p_ctg	595166	91.729	91.729	ref	Not explained	FALSE	FALSE
CP068275.2	198222193	198830182	chr3	195515228	196110394	3q29	HG03486_hgsvc_pbsq2-ccs_1000-hifiasm.h1-un	595166	0	0	ref	Contig-break	FALSE	FALSE
CP068275.2	198222193	198830182	chr3	195515228	196110394	3q29	HG03486_hgsvc_pbsq2-ccs_1000-hifiasm.h2-un	595166	0	0	ref	Contig-break	FALSE	FALSE
CP068275.2	198222193	198830182	chr3	195515228	196110394	3q29	HG03520.asm.hic.hap1.p_ctg	595166	57.143	94.964	5_24_inv+5_11_dup	Not explained	TRUE	FALSE
CP068275.2	198222193	198830182	chr3	195515228	196110394	3q29	HG03520.asm.hic.hap2.p_ctg	595166	95.312	100	2_8_dup	1	FALSE	FALSE
CP068275.2	198222193	198830182	chr3	195515228	196110394	3q29	hg38	595166	56.198	99.174	3_21_inv	1	FALSE	FALSE
CP068275.2	198222193	198830182	chr3	195515228	196110394	3q29	NA12329.asm.dip.hap1.p_ctg	595166	100	100	ref	0	FALSE	FALSE
CP068275.2	198222193	198830182	chr3	195515228	196110394	3q29	NA12329.asm.dip.hap2.p_ctg	595166	0	0	ref	Contig-break	FALSE	FALSE
CP068275.2	198222193	198830182	chr3	195515228	196110394	3q29	NA12878_giab_pbsq2-ccs_1000-hifiasm.h1-un	595166	54.545	89.394	6_17_inv	Not explained	FALSE	FALSE
CP068275.2	198222193	198830182	chr3	195515228	196110394	3q29	NA12878_giab_pbsq2-ccs_1000-hifiasm.h2-un	595166	55.285	99.187	3_18_inv	1	FALSE	FALSE
CP068275.2	198222193	198830182	chr3	195515228	196110394	3q29	NA19036.asm.bp.hap1.p_ctg	595166	53.435	99.291	4_28_inv+2_12_dup	2	TRUE	FALSE
CP068275.2	198222193	198830182	chr3	195515228	196110394	3q29	NA19036.asm.bp.hap2.p_ctg	595166	100	100	ref	0	FALSE	FALSE
CP068275.2	198222193	198830182	chr3	195515228	196110394	3q29	NA19238_hgsvc_pbsq2-ccs_1000-hifiasm.h1-un	595166	0	0	ref	Contig-break	FALSE	FALSE
CP068275.2	198222193	198830182	chr3	195515228	196110394	3q29	NA19238_hgsvc_pbsq2-ccs_1000-hifiasm.h2-un	595166	0	0	ref	Contig-break	FALSE	FALSE
CP068275.2	198222193	198830182	chr3	195515228	196110394	3q29	NA19239_hgsvc_pbsq2-ccs_1000-hifiasm.h1-un	595166	83.019	96.429	3_21_inv+4_20_inv+2_6_dup	Not explained	TRUE	FALSE
CP068275.2	198222193	198830182	chr3	195515228	196110394	3q29	NA19239_hgsvc_pbsq2-ccs_1000-hifiasm.h2-un	595166	100	100	ref	0	FALSE	FALSE
CP068275.2	198222193	198830182	chr3	195515228	196110394	3q29	NA19240_hgsvc_pbsq2-ccs_1000-hifiasm.h1-un	595166	48.684	86.061	3_10_dup+5_20_inv+5_11_dup	Not explained	TRUE	FALSE
CP068275.2	198222193	198830182	chr3	195515228	196110394	3q29	NA19240_hgsvc_pbsq2-ccs_1000-hifiasm.h2-un	595166	100	100	ref	0	FALSE	FALSE
CP068275.2	198222193	198830182	chr3	195515228	196110394	3q29	NA19983.asm.dip.hap1.p_ctg	595166	100	100	ref	0	FALSE	FALSE
CP068275.2	198222193	198830182	chr3	195515228	196110394	3q29	NA19983.asm.dip.hap2.p_ctg	595166	22.222	25.641	7_10_inv	Not explained	FALSE	FALSE
CP068275.2	198222193	198830182	chr3	195515228	196110394	3q29	NA20847.asm.bp.hap1.p_ctg	595166	54.167	81.944	6_21_inv	Not explained	FALSE	FALSE
CP068275.2	198222193	198830182	chr3	195515228	196110394	3q29	NA20847.asm.bp.hap2.p_ctg	595166	84.507	87.838	3_9_dup	Not explained	FALSE	FALSE
CP068275.2	198222193	198830182	chr3	195515228	196110394	3q29	NA24385_hpg_pbsq2-ccs_1000-hifiasm.h1-un	595166	56.198	99.174	3_21_inv	1	FALSE	FALSE
CP068275.2	198222193	198830182	chr3	195515228	196110394	3q29	NA24385_hpg_pbsq2-ccs_1000-hifiasm.h2-un	595166	0	0	ref	Contig-break	FALSE	FALSE
CP068275.2	198222193	198830182	chr3	195515228	196110394	3q29	Mhudiblu_PPA.pri	595166	48.696	100	2_8_del+9_22_inv	2	FALSE	FALSE
CP068275.2	198222193	198830182	chr3	195515228	196110394	3q29	Clint_PTR.pri	595166	50	100	6_19_inv+6_10_del	2	TRUE	FALSE
CP068275.2	198222193	198830182	chr3	195515228	196110394	3q29	Kamilah_GGO.pri	595166	43.75	100	2_15_inv	1	FALSE	FALSE
CP068275.2	198222193	198830182	chr3	195515228	196110394	3q29	Susie_PAB.pri	595166	0	0	ref	Not explained	FALSE	FALSE
CP068274.2	147012049	147557324	chr4	143694797	144240073	4q31.21	GM19129.asm.dip.hap1.p_ctg	545276	100	100	ref	0	FALSE	FALSE
CP068274.2	147012049	147557324	chr4	143694797	144240073	4q31.21	GM19129.asm.dip.hap2.p_ctg	545276	100	100	ref	0	FALSE	FALSE
CP068274.2	147012049	147557324	chr4	143694797	144240073	4q31.21	GM19434.asm.hic.hap1.p_ctg	545276	100	100	ref	0	FALSE	FALSE
CP068274.2	147012049	147557324	chr4	143694797	144240073	4q31.21	GM19434.asm.hic.hap2.p_ctg	545276	100	100	ref	0	FALSE	FALSE
CP068274.2	147012049	147557324	chr4	143694797	144240073	4q31.21	HG00171.asm.bp.hap1.p_ctg	545276	100	100	ref	0	FALSE	FALSE
CP068274.2	147012049	147557324	chr4	143694797	144240073	4q31.21	HG00171.asm.bp.hap2.p_ctg	545276	100	100	ref	0	FALSE	FALSE
CP068274.2	147012049	147557324	chr4	143694797	144240073	4q31.21	HG00512_hgsvc_pbsq2-ccs_1000-hifiasm.h1-un	545276	100	100	ref	0	FALSE	FALSE
CP068274.2	147012049	147557324	chr4	143694797	144240073	4q31.21	HG00512_hgsvc_pbsq2-ccs_1000-hifiasm.h2-un	545276	100	100	ref	0	FALSE	FALSE
CP068274.2	147012049	147557324	chr4	143694797	144240073	4q31.21	HG00513_hgsvc_pbsq2-ccs_1000-hifiasm.h1-un	545276	100	100	ref	0	FALSE	FALSE
CP068274.2	147012049	147557324	chr4	143694797	144240073	4q31.21	HG00513_hgsvc_pbsq2-ccs_1000-hifiasm.h2-un	545276	100	100	ref	0	FALSE	FALSE
CP068274.2	147012049	147557324	chr4	143694797	144240073	4q31.21	HG00514_hgsvc_pbsq2-ccs_1000-hifiasm.h1-un	545276	100	100	ref	0	FALSE	FALSE
CP068274.2	147012049	147557324	chr4	143694797	144240073	4q31.21	HG00514_hgsvc_pbsq2-ccs_1000-hifiasm.h2-un	545276	100	100	ref	0	FALSE	FALSE
CP068274.2	147012049	147557324	chr4	143694797	144240073	4q31.21	HG00731_hgsvc_pbsq2-ccs_1000-hifiasm.h1-un	545276	100	100	ref	0	FALSE	FALSE
CP068274.2	147012049	147557324	chr4	143694797	144240073	4q31.21	HG00731_hgsvc_pbsq2-ccs_1000-hifiasm.h2-un	545276	100	100	ref	0	FALSE	FALSE
CP068274.2	147012049	147557324	chr4	143694797	144240073	4q31.21	HG00732_hgsvc_pbsq2-ccs_1000-hifiasm.h1-un	545276	100	100	ref	0	FALSE	FALSE
CP068274.2	147012049	147557324	chr4	143694797	144240073	4q31.21	HG00732_hgsvc_pbsq2-ccs_1000-hifiasm.h2-un	545276	100	100	ref	0	FALSE	FALSE
CP068274.2	147012049	147557324	chr4	143694797	144240073	4q31.21	HG00733_hgsvc_pbsq2-ccs_1000-hifiasm.h1-un	545276	100	100	ref	0	FALSE	FALSE
CP068274.2	147012049	147557324	chr4	143694797	144240073	4q31.21	HG00733_hgsvc_pbsq2-ccs_1000-hifiasm.h2-un	545276	100	100	ref	0	FALSE	FALSE
CP068274.2	147012049	147557324	chr4	143694797	144240073	4q31.21	HG00864.asm.bp.hap1.p_ctg	545276	100	100	ref	0	FALSE	FALSE
CP068274.2	147012049	147557324	chr4	143694797	144240073	4q31.21	HG00864.asm.bp.hap2.p_ctg	545276	100	100	ref	0	FALSE	FALSE
CP068274.2	147012049	147557324	chr4	143694797	144240073	4q31.21	HG02018.asm.dip.hap1.p_ctg	545276	100	100	ref	0	FALSE	FALSE
CP068274.2	147012049	147557324	chr4	143694797	144240073	4q31.21	HG02018.asm.dip.hap2.p_ctg	545276	100	100	ref	0	FALSE	FALSE
CP068274.2	147012049	147557324	chr4	143694797	144240073	4q31.21	HG02282.asm.hic.hap1.p_ctg	545276	100	100	ref	0	FALSE	FALSE
CP068274.2	147012049	147557324	chr4	143694797	144240073	4q31.21	HG02282.asm.hic.hap2.p_ctg	545276	100	100	ref	0	FALSE	FALSE
CP068274.2	147012049	147557324	chr4	143694797	144240073	4q31.21	HG02769.asm.hic.hap1.p_ctg	545276	100	100	ref	0	FALSE	FALSE
CP068274.2	147012049	147557324	chr4	143694797	144240073	4q31.21	HG02769.asm.hic.hap2.p_ctg	545276	100	100	ref	0	FALSE	FALSE
CP068274.2	147012049	147557324	chr4	143694797	144240073	4q31.21	HG02818_hgsvc_pbsq2-ccs_1000-hifiasm.h1-un	545276	100	100	ref	0	FALSE	FALSE
CP068274.2	147012049	147557324	chr4	143694797	144240073	4q31.21	HG02818_hgsvc_pbsq2-ccs_1000-hifiasm.h2-un	545276	100	100	ref	0	FALSE	FALSE
CP068274.2	147012049	147557324	chr4	143694797	144240073	4q31.21	HG02953.asm.hic.hap1.p_ctg	545276	88.66	100	10_17_del	1	FALSE	FALSE
CP068274.2	147012049	147557324	chr4	143694797	144240073	4q31.21	HG02953.asm.hic.hap2.p_ctg	545276	100	100	ref	0	FALSE	FALSE
CP068274.2	147012049	147557324	chr4	143694797	144240073	4q31.21	HG03125_hgsvc_pbsq2-ccs_1000-hifiasm.h1-un	545276	100	100	ref	0	FALSE	FALSE
CP068274.2	147012049	147557324	chr4	143694797	144240073	4q31.21	HG03125_hgsvc_pbsq2-ccs_1000-hifiasm.h2-un	545276	100	100	ref	0	FALSE	FALSE
CP068274.2	147012049	147557324	chr4	143694797	144240073	4q31.21	HG03452.asm.hic.hap1.p_ctg	545276	100	100	ref	0	FALSE	FALSE
CP068274.2	147012049	147557324	chr4	143694797	144240073	4q31.21	HG03452.asm.hic.hap2.p_ctg	545276	87.755	100	11_23_del	1	FALSE	FALSE
CP068274.2	147012049	147557324	chr4	143694797	144240073	4q31.21	HG03486_hgsvc_pbsq2-ccs_1000-hifiasm.h1-un	545276	100	100	ref	0	FALSE	FALSE
CP068274.2	147012049	147557324	chr4	143694797	144240073	4q31.21	HG03486_hgsvc_pbsq2-ccs_1000-hifiasm.h2-un	545276	100	100	ref	0	FALSE	FALSE
CP068274.2	147012049	147557324	chr4	143694797	144240073	4q31.21	HG03520.asm.hic.hap1.p_ctg	545276	88.66	100	10_17_del	1	FALSE	FALSE
CP068274.2	147012049	147557324	chr4	143694797	144240073	4q31.21	HG03520.asm.hic.hap2.p_ctg	545276	100	100	ref	0	FALSE	FALSE
CP068274.2	147012049	147557324	chr4	143694797	144240073	4q31.21	hg38	545276	100	100	ref	0	FALSE	FALSE
CP068274.2	147012049	147557324	chr4	143694797	144240073	4q31.21	NA12329.asm.dip.hap1.p_ctg	545276	100	100	ref	0	FALSE	FALSE
CP068274.2	147012049	147557324	chr4	143694797	144240073	4q31.21	NA12329.asm.dip.hap2.p_ctg	545276	100	100	ref	0	FALSE	FALSE
CP068274.2	147012049	147557324	chr4	143694797	144240073	4q31.21	NA12878_giab_pbsq2-ccs_1000-hifiasm.h1-un	545276	100	100	ref	0	FALSE	FALSE
CP068274.2	147012049	147557324	chr4	143694797	144240073	4q31.21	NA12878_giab_pbsq2-ccs_1000-hifiasm.h2-un	545276	100	100	ref	0	FALSE	FALSE
CP068274.2	147012049	147557324	chr4	143694797	144240073	4q31.21	NA19036.asm.bp.hap1.p_ctg	545276	100	100	ref	0	FALSE	FALSE
CP068274.2	147012049	147557324	chr4	143694797	144240073	4q31.21	NA19036.asm.bp.hap2.p_ctg	545276	100	100	ref	0	FALSE	FALSE
CP068274.2	147012049	147557324	chr4	143694797	144240073	4q31.21	NA19238_hgsvc_pbsq2-ccs_1000-hifiasm.h1-un	545276	100	100	ref	0	FALSE	FALSE
CP068274.2	147012049	147557324	chr4	143694797	144240073	4q31.21	NA19238_hgsvc_pbsq2-ccs_1000-hifiasm.h2-un	545276	100	100	ref	0	FALSE	FALSE
[truncated: 990 more rows]
