# Supplementary material for: Impact and characterization of serial structural variations across humans and great apes
Source: Nat Commun. 2024 Sep 13;15:8007. doi: 10.1038/s41467-024-52027-9 (PMC11393467; doi:10.1038/s41467-024-52027-9)
Supplement: Supplementary file 4 — Supplementary Data 1-4 [file 41467_2024_52027_MOESM4_ESM.zip › Supplementary_Datasets_S1-S4/Supplementary Dataset S4_ NAHRwhal calls in 48 mCNV-associated regions of interest.xlsx]

## Sheet: README
Detailed results of identifying sSVs in 48 morbid CNV-associated loci in 58 assemblies with NAHRwhals
Genotypes reported w.r.t. chm13-T2T. Tested samples: 56 human haplotypes, hg38 reference
4A: NAHRwhals predictions for all 48 regions in 57 haplotypes
seqname_chm13	chromosome name in chm13-T2T coordinates
start_chm13	start coordinate in chm13-T2T coordinates
end_chm13	end coordinate in chm13-T2T coordinates
seqname_hg38	chromosome name in hg38 coordinates
start_hg38	start coordinate in hg38 coordinates
end_hg38	end coordinate in hg38coordinates
band	touching chromosome bands (hg38)
sample	haplotype sample
width_hg38	width in hg38 coordinates
score_ref	Percent sequence identity: reference vs alt
score_mut	Percent sequence identity: reference vs alt [mutated]
top_mut	name of best-scoring SV
result	classification of best scoring SV
overlapping_svs	are any SVs overlapping? [T/F]
cluttered_boundaries	are alignment edges clearly defined? [T/F]
4B: Location of 4 predicted sSVs
Columns: see above.

## Sheet: 4A NAHRwhals predictions for al
seqname_chm13	start_chm13	end_chm13	seqname_hg38	start_hg38	end_hg38	band	sample	width_hg38	score_ref	score_mut	top_mut	result	overlapping_svs	cluttered_boundaries
CP068277.2	34709	12063335	chr1	2	12519193	1p36.33-1p36.32-1p36.31-1p36.22-1p36.21-1p36.23	GM19129.asm.dip.hap1.p_ctg	12519193	0	0	ref	Contig-break	FALSE	FALSE
CP068277.2	34709	12063335	chr1	2	12519193	1p36.33-1p36.32-1p36.31-1p36.22-1p36.21-1p36.23	GM19129.asm.dip.hap2.p_ctg	12519193	0	0	ref	Contig-break	FALSE	FALSE
CP068277.2	34709	12063335	chr1	2	12519193	1p36.33-1p36.32-1p36.31-1p36.22-1p36.21-1p36.23	GM19434.asm.hic.hap1.p_ctg	12519193	0	0	ref	Contig-break	FALSE	FALSE
CP068277.2	34709	12063335	chr1	2	12519193	1p36.33-1p36.32-1p36.31-1p36.22-1p36.21-1p36.23	GM19434.asm.hic.hap2.p_ctg	12519193	0	0	ref	Contig-break	FALSE	FALSE
CP068277.2	34709	12063335	chr1	2	12519193	1p36.33-1p36.32-1p36.31-1p36.22-1p36.21-1p36.23	HG00171.asm.bp.hap1.p_ctg	12519193	0	0	ref	Contig-break	FALSE	FALSE
CP068277.2	34709	12063335	chr1	2	12519193	1p36.33-1p36.32-1p36.31-1p36.22-1p36.21-1p36.23	HG00171.asm.bp.hap2.p_ctg	12519193	0	0	ref	Contig-break	FALSE	FALSE
CP068277.2	34709	12063335	chr1	2	12519193	1p36.33-1p36.32-1p36.31-1p36.22-1p36.21-1p36.23	HG00512_hgsvc_pbsq2-ccs_1000-hifiasm.h1-un	12519193	0	0	ref	Contig-break	FALSE	FALSE
CP068277.2	34709	12063335	chr1	2	12519193	1p36.33-1p36.32-1p36.31-1p36.22-1p36.21-1p36.23	HG00512_hgsvc_pbsq2-ccs_1000-hifiasm.h2-un	12519193	0	0	ref	Contig-break	FALSE	FALSE
CP068277.2	34709	12063335	chr1	2	12519193	1p36.33-1p36.32-1p36.31-1p36.22-1p36.21-1p36.23	HG00513_hgsvc_pbsq2-ccs_1000-hifiasm.h1-un	12519193	0	0	ref	Contig-break	FALSE	FALSE
CP068277.2	34709	12063335	chr1	2	12519193	1p36.33-1p36.32-1p36.31-1p36.22-1p36.21-1p36.23	HG00513_hgsvc_pbsq2-ccs_1000-hifiasm.h2-un	12519193	0	0	ref	Contig-break	FALSE	FALSE
CP068277.2	34709	12063335	chr1	2	12519193	1p36.33-1p36.32-1p36.31-1p36.22-1p36.21-1p36.23	HG00514_hgsvc_pbsq2-ccs_1000-hifiasm.h1-un	12519193	0	0	ref	Contig-break	FALSE	FALSE
CP068277.2	34709	12063335	chr1	2	12519193	1p36.33-1p36.32-1p36.31-1p36.22-1p36.21-1p36.23	HG00514_hgsvc_pbsq2-ccs_1000-hifiasm.h2-un	12519193	0	0	ref	Contig-break	FALSE	FALSE
CP068277.2	34709	12063335	chr1	2	12519193	1p36.33-1p36.32-1p36.31-1p36.22-1p36.21-1p36.23	HG00731_hgsvc_pbsq2-ccs_1000-hifiasm.h1-un	12519193	0	0	ref	Contig-break	FALSE	FALSE
CP068277.2	34709	12063335	chr1	2	12519193	1p36.33-1p36.32-1p36.31-1p36.22-1p36.21-1p36.23	HG00731_hgsvc_pbsq2-ccs_1000-hifiasm.h2-un	12519193	0	0	ref	Contig-break	FALSE	FALSE
CP068277.2	34709	12063335	chr1	2	12519193	1p36.33-1p36.32-1p36.31-1p36.22-1p36.21-1p36.23	HG00732_hgsvc_pbsq2-ccs_1000-hifiasm.h1-un	12519193	0	0	ref	Contig-break	FALSE	FALSE
CP068277.2	34709	12063335	chr1	2	12519193	1p36.33-1p36.32-1p36.31-1p36.22-1p36.21-1p36.23	HG00732_hgsvc_pbsq2-ccs_1000-hifiasm.h2-un	12519193	0	0	ref	Contig-break	FALSE	FALSE
CP068277.2	34709	12063335	chr1	2	12519193	1p36.33-1p36.32-1p36.31-1p36.22-1p36.21-1p36.23	HG00733_hgsvc_pbsq2-ccs_1000-hifiasm.h1-un	12519193	0	0	ref	Contig-break	FALSE	FALSE
CP068277.2	34709	12063335	chr1	2	12519193	1p36.33-1p36.32-1p36.31-1p36.22-1p36.21-1p36.23	HG00733_hgsvc_pbsq2-ccs_1000-hifiasm.h2-un	12519193	0	0	ref	Contig-break	FALSE	FALSE
CP068277.2	34709	12063335	chr1	2	12519193	1p36.33-1p36.32-1p36.31-1p36.22-1p36.21-1p36.23	HG00864.asm.bp.hap1.p_ctg	12519193	0	0	ref	Contig-break	FALSE	FALSE
CP068277.2	34709	12063335	chr1	2	12519193	1p36.33-1p36.32-1p36.31-1p36.22-1p36.21-1p36.23	HG00864.asm.bp.hap2.p_ctg	12519193	0	0	ref	Contig-break	FALSE	FALSE
CP068277.2	34709	12063335	chr1	2	12519193	1p36.33-1p36.32-1p36.31-1p36.22-1p36.21-1p36.23	HG02018.asm.dip.hap1.p_ctg	12519193	0	0	ref	Contig-break	FALSE	FALSE
CP068277.2	34709	12063335	chr1	2	12519193	1p36.33-1p36.32-1p36.31-1p36.22-1p36.21-1p36.23	HG02018.asm.dip.hap2.p_ctg	12519193	0	0	ref	Contig-break	FALSE	FALSE
CP068277.2	34709	12063335	chr1	2	12519193	1p36.33-1p36.32-1p36.31-1p36.22-1p36.21-1p36.23	HG02282.asm.hic.hap1.p_ctg	12519193	0	0	ref	Contig-break	FALSE	FALSE
CP068277.2	34709	12063335	chr1	2	12519193	1p36.33-1p36.32-1p36.31-1p36.22-1p36.21-1p36.23	HG02282.asm.hic.hap2.p_ctg	12519193	0	0	ref	Contig-break	FALSE	FALSE
CP068277.2	34709	12063335	chr1	2	12519193	1p36.33-1p36.32-1p36.31-1p36.22-1p36.21-1p36.23	HG02769.asm.hic.hap1.p_ctg	12519193	0	0	ref	Contig-break	FALSE	FALSE
CP068277.2	34709	12063335	chr1	2	12519193	1p36.33-1p36.32-1p36.31-1p36.22-1p36.21-1p36.23	HG02769.asm.hic.hap2.p_ctg	12519193	0	0	ref	Contig-break	FALSE	FALSE
CP068277.2	34709	12063335	chr1	2	12519193	1p36.33-1p36.32-1p36.31-1p36.22-1p36.21-1p36.23	HG02818_hgsvc_pbsq2-ccs_1000-hifiasm.h1-un	12519193	0	0	ref	Contig-break	FALSE	FALSE
CP068277.2	34709	12063335	chr1	2	12519193	1p36.33-1p36.32-1p36.31-1p36.22-1p36.21-1p36.23	HG02818_hgsvc_pbsq2-ccs_1000-hifiasm.h2-un	12519193	0	0	ref	Contig-break	FALSE	FALSE
CP068277.2	34709	12063335	chr1	2	12519193	1p36.33-1p36.32-1p36.31-1p36.22-1p36.21-1p36.23	HG02953.asm.hic.hap1.p_ctg	12519193	0	0	ref	Contig-break	FALSE	FALSE
CP068277.2	34709	12063335	chr1	2	12519193	1p36.33-1p36.32-1p36.31-1p36.22-1p36.21-1p36.23	HG02953.asm.hic.hap2.p_ctg	12519193	0	0	ref	Contig-break	FALSE	FALSE
CP068277.2	34709	12063335	chr1	2	12519193	1p36.33-1p36.32-1p36.31-1p36.22-1p36.21-1p36.23	HG03125_hgsvc_pbsq2-ccs_1000-hifiasm.h1-un	12519193	0	0	ref	Contig-break	FALSE	FALSE
CP068277.2	34709	12063335	chr1	2	12519193	1p36.33-1p36.32-1p36.31-1p36.22-1p36.21-1p36.23	HG03125_hgsvc_pbsq2-ccs_1000-hifiasm.h2-un	12519193	0	0	ref	Contig-break	FALSE	FALSE
CP068277.2	34709	12063335	chr1	2	12519193	1p36.33-1p36.32-1p36.31-1p36.22-1p36.21-1p36.23	HG03452.asm.hic.hap1.p_ctg	12519193	0	0	ref	Contig-break	FALSE	FALSE
CP068277.2	34709	12063335	chr1	2	12519193	1p36.33-1p36.32-1p36.31-1p36.22-1p36.21-1p36.23	HG03452.asm.hic.hap2.p_ctg	12519193	0	0	ref	Contig-break	FALSE	FALSE
CP068277.2	34709	12063335	chr1	2	12519193	1p36.33-1p36.32-1p36.31-1p36.22-1p36.21-1p36.23	HG03486_hgsvc_pbsq2-ccs_1000-hifiasm.h1-un	12519193	0	0	ref	Contig-break	FALSE	FALSE
CP068277.2	34709	12063335	chr1	2	12519193	1p36.33-1p36.32-1p36.31-1p36.22-1p36.21-1p36.23	HG03486_hgsvc_pbsq2-ccs_1000-hifiasm.h2-un	12519193	0	0	ref	Contig-break	FALSE	FALSE
CP068277.2	34709	12063335	chr1	2	12519193	1p36.33-1p36.32-1p36.31-1p36.22-1p36.21-1p36.23	HG03520.asm.hic.hap1.p_ctg	12519193	0	0	ref	Contig-break	FALSE	FALSE
CP068277.2	34709	12063335	chr1	2	12519193	1p36.33-1p36.32-1p36.31-1p36.22-1p36.21-1p36.23	HG03520.asm.hic.hap2.p_ctg	12519193	0	0	ref	Contig-break	FALSE	FALSE
CP068277.2	34709	12063335	chr1	2	12519193	1p36.33-1p36.32-1p36.31-1p36.22-1p36.21-1p36.23	hg38	12519193	0	0	ref	Contig-break	FALSE	FALSE
CP068277.2	34709	12063335	chr1	2	12519193	1p36.33-1p36.32-1p36.31-1p36.22-1p36.21-1p36.23	NA12329.asm.dip.hap1.p_ctg	12519193	0	0	ref	Contig-break	FALSE	FALSE
CP068277.2	34709	12063335	chr1	2	12519193	1p36.33-1p36.32-1p36.31-1p36.22-1p36.21-1p36.23	NA12329.asm.dip.hap2.p_ctg	12519193	0	0	ref	Contig-break	FALSE	FALSE
CP068277.2	34709	12063335	chr1	2	12519193	1p36.33-1p36.32-1p36.31-1p36.22-1p36.21-1p36.23	NA12878_giab_pbsq2-ccs_1000-hifiasm.h1-un	12519193	0	0	ref	Contig-break	FALSE	FALSE
CP068277.2	34709	12063335	chr1	2	12519193	1p36.33-1p36.32-1p36.31-1p36.22-1p36.21-1p36.23	NA12878_giab_pbsq2-ccs_1000-hifiasm.h2-un	12519193	0	0	ref	Contig-break	FALSE	FALSE
CP068277.2	34709	12063335	chr1	2	12519193	1p36.33-1p36.32-1p36.31-1p36.22-1p36.21-1p36.23	NA19036.asm.bp.hap1.p_ctg	12519193	0	0	ref	Contig-break	FALSE	FALSE
CP068277.2	34709	12063335	chr1	2	12519193	1p36.33-1p36.32-1p36.31-1p36.22-1p36.21-1p36.23	NA19036.asm.bp.hap2.p_ctg	12519193	0	0	ref	Contig-break	FALSE	FALSE
CP068277.2	34709	12063335	chr1	2	12519193	1p36.33-1p36.32-1p36.31-1p36.22-1p36.21-1p36.23	NA19238_hgsvc_pbsq2-ccs_1000-hifiasm.h1-un	12519193	0	0	ref	Contig-break	FALSE	FALSE
CP068277.2	34709	12063335	chr1	2	12519193	1p36.33-1p36.32-1p36.31-1p36.22-1p36.21-1p36.23	NA19238_hgsvc_pbsq2-ccs_1000-hifiasm.h2-un	12519193	0	0	ref	Contig-break	FALSE	FALSE
CP068277.2	34709	12063335	chr1	2	12519193	1p36.33-1p36.32-1p36.31-1p36.22-1p36.21-1p36.23	NA19239_hgsvc_pbsq2-ccs_1000-hifiasm.h1-un	12519193	0	0	ref	Contig-break	FALSE	FALSE
CP068277.2	34709	12063335	chr1	2	12519193	1p36.33-1p36.32-1p36.31-1p36.22-1p36.21-1p36.23	NA19239_hgsvc_pbsq2-ccs_1000-hifiasm.h2-un	12519193	0	0	ref	Contig-break	FALSE	FALSE
CP068277.2	34709	12063335	chr1	2	12519193	1p36.33-1p36.32-1p36.31-1p36.22-1p36.21-1p36.23	NA19240_hgsvc_pbsq2-ccs_1000-hifiasm.h1-un	12519193	0	0	ref	Contig-break	FALSE	FALSE
CP068277.2	34709	12063335	chr1	2	12519193	1p36.33-1p36.32-1p36.31-1p36.22-1p36.21-1p36.23	NA19240_hgsvc_pbsq2-ccs_1000-hifiasm.h2-un	12519193	0	0	ref	Contig-break	FALSE	FALSE
CP068277.2	34709	12063335	chr1	2	12519193	1p36.33-1p36.32-1p36.31-1p36.22-1p36.21-1p36.23	NA19983.asm.dip.hap1.p_ctg	12519193	0	0	ref	Contig-break	FALSE	FALSE
CP068277.2	34709	12063335	chr1	2	12519193	1p36.33-1p36.32-1p36.31-1p36.22-1p36.21-1p36.23	NA19983.asm.dip.hap2.p_ctg	12519193	0	0	ref	Contig-break	FALSE	FALSE
CP068277.2	34709	12063335	chr1	2	12519193	1p36.33-1p36.32-1p36.31-1p36.22-1p36.21-1p36.23	NA20847.asm.bp.hap1.p_ctg	12519193	0	0	ref	Contig-break	FALSE	FALSE
CP068277.2	34709	12063335	chr1	2	12519193	1p36.33-1p36.32-1p36.31-1p36.22-1p36.21-1p36.23	NA20847.asm.bp.hap2.p_ctg	12519193	0	0	ref	Contig-break	FALSE	FALSE
CP068277.2	34709	12063335	chr1	2	12519193	1p36.33-1p36.32-1p36.31-1p36.22-1p36.21-1p36.23	NA24385_hpg_pbsq2-ccs_1000-hifiasm.h1-un	12519193	0	0	ref	Contig-break	FALSE	FALSE
CP068277.2	34709	12063335	chr1	2	12519193	1p36.33-1p36.32-1p36.31-1p36.22-1p36.21-1p36.23	NA24385_hpg_pbsq2-ccs_1000-hifiasm.h2-un	12519193	0	0	ref	Contig-break	FALSE	FALSE
CP068277.2	143205498	149976465	chr1	144797168	150852788	1q21.1-1q21.2-1q21.3	GM19129.asm.dip.hap1.p_ctg	6055620	0	0	ref	Contig-break	FALSE	FALSE
CP068277.2	143205498	149976465	chr1	144797168	150852788	1q21.1-1q21.2-1q21.3	GM19129.asm.dip.hap2.p_ctg	6055620	94.118	97.647	14_24_inv	Not explained	FALSE	FALSE
CP068277.2	143205498	149976465	chr1	144797168	150852788	1q21.1-1q21.2-1q21.3	GM19434.asm.hic.hap1.p_ctg	6055620	0	0	ref	Contig-break	FALSE	FALSE
CP068277.2	143205498	149976465	chr1	144797168	150852788	1q21.1-1q21.2-1q21.3	GM19434.asm.hic.hap2.p_ctg	6055620	0	0	ref	Contig-break	FALSE	FALSE
CP068277.2	143205498	149976465	chr1	144797168	150852788	1q21.1-1q21.2-1q21.3	HG00171.asm.bp.hap1.p_ctg	6055620	90.909	94.545	12_21_inv	Not explained	FALSE	FALSE
CP068277.2	143205498	149976465	chr1	144797168	150852788	1q21.1-1q21.2-1q21.3	HG00171.asm.bp.hap2.p_ctg	6055620	0	0	ref	Contig-break	FALSE	FALSE
CP068277.2	143205498	149976465	chr1	144797168	150852788	1q21.1-1q21.2-1q21.3	HG00512_hgsvc_pbsq2-ccs_1000-hifiasm.h1-un	6055620	0	0	ref	Contig-break	FALSE	FALSE
CP068277.2	143205498	149976465	chr1	144797168	150852788	1q21.1-1q21.2-1q21.3	HG00512_hgsvc_pbsq2-ccs_1000-hifiasm.h2-un	6055620	0	0	ref	Contig-break	FALSE	FALSE
CP068277.2	143205498	149976465	chr1	144797168	150852788	1q21.1-1q21.2-1q21.3	HG00513_hgsvc_pbsq2-ccs_1000-hifiasm.h1-un	6055620	0	0	ref	Contig-break	FALSE	FALSE
CP068277.2	143205498	149976465	chr1	144797168	150852788	1q21.1-1q21.2-1q21.3	HG00513_hgsvc_pbsq2-ccs_1000-hifiasm.h2-un	6055620	93.567	95.906	16_24_inv	Not explained	FALSE	FALSE
CP068277.2	143205498	149976465	chr1	144797168	150852788	1q21.1-1q21.2-1q21.3	HG00514_hgsvc_pbsq2-ccs_1000-hifiasm.h1-un	6055620	0	0	ref	Contig-break	FALSE	FALSE
CP068277.2	143205498	149976465	chr1	144797168	150852788	1q21.1-1q21.2-1q21.3	HG00514_hgsvc_pbsq2-ccs_1000-hifiasm.h2-un	6055620	0	0	ref	Contig-break	FALSE	FALSE
CP068277.2	143205498	149976465	chr1	144797168	150852788	1q21.1-1q21.2-1q21.3	HG00731_hgsvc_pbsq2-ccs_1000-hifiasm.h1-un	6055620	0	0	ref	Contig-break	FALSE	FALSE
CP068277.2	143205498	149976465	chr1	144797168	150852788	1q21.1-1q21.2-1q21.3	HG00731_hgsvc_pbsq2-ccs_1000-hifiasm.h2-un	6055620	0	0	ref	Contig-break	FALSE	FALSE
CP068277.2	143205498	149976465	chr1	144797168	150852788	1q21.1-1q21.2-1q21.3	HG00732_hgsvc_pbsq2-ccs_1000-hifiasm.h1-un	6055620	0	0	ref	Contig-break	FALSE	FALSE
CP068277.2	143205498	149976465	chr1	144797168	150852788	1q21.1-1q21.2-1q21.3	HG00732_hgsvc_pbsq2-ccs_1000-hifiasm.h2-un	6055620	0	0	ref	Contig-break	FALSE	FALSE
CP068277.2	143205498	149976465	chr1	144797168	150852788	1q21.1-1q21.2-1q21.3	HG00733_hgsvc_pbsq2-ccs_1000-hifiasm.h1-un	6055620	0	0	ref	Contig-break	FALSE	FALSE
CP068277.2	143205498	149976465	chr1	144797168	150852788	1q21.1-1q21.2-1q21.3	HG00733_hgsvc_pbsq2-ccs_1000-hifiasm.h2-un	6055620	0	0	ref	Contig-break	FALSE	FALSE
CP068277.2	143205498	149976465	chr1	144797168	150852788	1q21.1-1q21.2-1q21.3	HG00864.asm.bp.hap1.p_ctg	6055620	90.173	93.642	17_27_inv	Not explained	FALSE	FALSE
CP068277.2	143205498	149976465	chr1	144797168	150852788	1q21.1-1q21.2-1q21.3	HG00864.asm.bp.hap2.p_ctg	6055620	0	0	ref	Contig-break	FALSE	FALSE
CP068277.2	143205498	149976465	chr1	144797168	150852788	1q21.1-1q21.2-1q21.3	HG02018.asm.dip.hap1.p_ctg	6055620	0	0	ref	Contig-break	FALSE	FALSE
CP068277.2	143205498	149976465	chr1	144797168	150852788	1q21.1-1q21.2-1q21.3	HG02018.asm.dip.hap2.p_ctg	6055620	0	0	ref	Contig-break	FALSE	FALSE
CP068277.2	143205498	149976465	chr1	144797168	150852788	1q21.1-1q21.2-1q21.3	HG02282.asm.hic.hap1.p_ctg	6055620	0	0	ref	Contig-break	FALSE	FALSE
CP068277.2	143205498	149976465	chr1	144797168	150852788	1q21.1-1q21.2-1q21.3	HG02282.asm.hic.hap2.p_ctg	6055620	0	0	ref	Contig-break	FALSE	FALSE
CP068277.2	143205498	149976465	chr1	144797168	150852788	1q21.1-1q21.2-1q21.3	HG02769.asm.hic.hap1.p_ctg	6055620	0	0	ref	Contig-break	FALSE	FALSE
CP068277.2	143205498	149976465	chr1	144797168	150852788	1q21.1-1q21.2-1q21.3	HG02769.asm.hic.hap2.p_ctg	6055620	0	0	ref	Contig-break	FALSE	FALSE
CP068277.2	143205498	149976465	chr1	144797168	150852788	1q21.1-1q21.2-1q21.3	HG02818_hgsvc_pbsq2-ccs_1000-hifiasm.h1-un	6055620	0	0	ref	Contig-break	FALSE	FALSE
CP068277.2	143205498	149976465	chr1	144797168	150852788	1q21.1-1q21.2-1q21.3	HG02818_hgsvc_pbsq2-ccs_1000-hifiasm.h2-un	6055620	0	0	ref	Contig-break	FALSE	FALSE
CP068277.2	143205498	149976465	chr1	144797168	150852788	1q21.1-1q21.2-1q21.3	HG02953.asm.hic.hap1.p_ctg	6055620	0	0	ref	Contig-break	FALSE	FALSE
CP068277.2	143205498	149976465	chr1	144797168	150852788	1q21.1-1q21.2-1q21.3	HG02953.asm.hic.hap2.p_ctg	6055620	0	0	ref	Contig-break	FALSE	FALSE
CP068277.2	143205498	149976465	chr1	144797168	150852788	1q21.1-1q21.2-1q21.3	HG03125_hgsvc_pbsq2-ccs_1000-hifiasm.h1-un	6055620	0	0	ref	Contig-break	FALSE	FALSE
CP068277.2	143205498	149976465	chr1	144797168	150852788	1q21.1-1q21.2-1q21.3	HG03125_hgsvc_pbsq2-ccs_1000-hifiasm.h2-un	6055620	0	0	ref	Contig-break	FALSE	FALSE
CP068277.2	143205498	149976465	chr1	144797168	150852788	1q21.1-1q21.2-1q21.3	HG03452.asm.hic.hap1.p_ctg	6055620	0	0	ref	Contig-break	FALSE	FALSE
CP068277.2	143205498	149976465	chr1	144797168	150852788	1q21.1-1q21.2-1q21.3	HG03452.asm.hic.hap2.p_ctg	6055620	86.747	90.361	15_25_inv	Not explained	FALSE	FALSE
CP068277.2	143205498	149976465	chr1	144797168	150852788	1q21.1-1q21.2-1q21.3	HG03486_hgsvc_pbsq2-ccs_1000-hifiasm.h1-un	6055620	90.789	93.421	6_19_inv	Not explained	FALSE	FALSE
CP068277.2	143205498	149976465	chr1	144797168	150852788	1q21.1-1q21.2-1q21.3	HG03486_hgsvc_pbsq2-ccs_1000-hifiasm.h2-un	6055620	0	0	ref	Contig-break	FALSE	FALSE
CP068277.2	143205498	149976465	chr1	144797168	150852788	1q21.1-1q21.2-1q21.3	HG03520.asm.hic.hap1.p_ctg	6055620	0	0	ref	Contig-break	FALSE	FALSE
CP068277.2	143205498	149976465	chr1	144797168	150852788	1q21.1-1q21.2-1q21.3	HG03520.asm.hic.hap2.p_ctg	6055620	0	0	ref	Contig-break	FALSE	FALSE
CP068277.2	143205498	149976465	chr1	144797168	150852788	1q21.1-1q21.2-1q21.3	hg38	6055620	56	96	5_17_inv+6_20_inv	Not explained	TRUE	FALSE
CP068277.2	143205498	149976465	chr1	144797168	150852788	1q21.1-1q21.2-1q21.3	NA12329.asm.dip.hap1.p_ctg	6055620	0	0	ref	Contig-break	FALSE	FALSE
CP068277.2	143205498	149976465	chr1	144797168	150852788	1q21.1-1q21.2-1q21.3	NA12329.asm.dip.hap2.p_ctg	6055620	0	0	ref	Contig-break	FALSE	FALSE
CP068277.2	143205498	149976465	chr1	144797168	150852788	1q21.1-1q21.2-1q21.3	NA12878_giab_pbsq2-ccs_1000-hifiasm.h1-un	6055620	0	0	ref	Contig-break	FALSE	FALSE
CP068277.2	143205498	149976465	chr1	144797168	150852788	1q21.1-1q21.2-1q21.3	NA12878_giab_pbsq2-ccs_1000-hifiasm.h2-un	6055620	0	0	ref	Contig-break	FALSE	FALSE
CP068277.2	143205498	149976465	chr1	144797168	150852788	1q21.1-1q21.2-1q21.3	NA19036.asm.bp.hap1.p_ctg	6055620	0	0	ref	Contig-break	FALSE	FALSE
CP068277.2	143205498	149976465	chr1	144797168	150852788	1q21.1-1q21.2-1q21.3	NA19036.asm.bp.hap2.p_ctg	6055620	0	0	ref	Contig-break	FALSE	FALSE
CP068277.2	143205498	149976465	chr1	144797168	150852788	1q21.1-1q21.2-1q21.3	NA19238_hgsvc_pbsq2-ccs_1000-hifiasm.h1-un	6055620	0	0	ref	Contig-break	FALSE	FALSE
CP068277.2	143205498	149976465	chr1	144797168	150852788	1q21.1-1q21.2-1q21.3	NA19238_hgsvc_pbsq2-ccs_1000-hifiasm.h2-un	6055620	0	0	ref	Contig-break	FALSE	FALSE
CP068277.2	143205498	149976465	chr1	144797168	150852788	1q21.1-1q21.2-1q21.3	NA19239_hgsvc_pbsq2-ccs_1000-hifiasm.h1-un	6055620	0	0	ref	Contig-break	FALSE	FALSE
CP068277.2	143205498	149976465	chr1	144797168	150852788	1q21.1-1q21.2-1q21.3	NA19239_hgsvc_pbsq2-ccs_1000-hifiasm.h2-un	6055620	0	0	ref	Contig-break	FALSE	FALSE
CP068277.2	143205498	149976465	chr1	144797168	150852788	1q21.1-1q21.2-1q21.3	NA19240_hgsvc_pbsq2-ccs_1000-hifiasm.h1-un	6055620	0	0	ref	Contig-break	FALSE	FALSE
CP068277.2	143205498	149976465	chr1	144797168	150852788	1q21.1-1q21.2-1q21.3	NA19240_hgsvc_pbsq2-ccs_1000-hifiasm.h2-un	6055620	0	0	ref	Contig-break	FALSE	FALSE
CP068277.2	143205498	149976465	chr1	144797168	150852788	1q21.1-1q21.2-1q21.3	NA19983.asm.dip.hap1.p_ctg	6055620	88.742	88.742	ref	Not explained	FALSE	FALSE
CP068277.2	143205498	149976465	chr1	144797168	150852788	1q21.1-1q21.2-1q21.3	NA19983.asm.dip.hap2.p_ctg	6055620	0	0	ref	Contig-break	FALSE	FALSE
CP068277.2	143205498	149976465	chr1	144797168	150852788	1q21.1-1q21.2-1q21.3	NA20847.asm.bp.hap1.p_ctg	6055620	0	0	ref	Contig-break	FALSE	FALSE
CP068277.2	143205498	149976465	chr1	144797168	150852788	1q21.1-1q21.2-1q21.3	NA20847.asm.bp.hap2.p_ctg	6055620	0	0	ref	Contig-break	FALSE	FALSE
CP068277.2	143205498	149976465	chr1	144797168	150852788	1q21.1-1q21.2-1q21.3	NA24385_hpg_pbsq2-ccs_1000-hifiasm.h1-un	6055620	0	0	ref	Contig-break	FALSE	FALSE
CP068277.2	143205498	149976465	chr1	144797168	150852788	1q21.1-1q21.2-1q21.3	NA24385_hpg_pbsq2-ccs_1000-hifiasm.h2-un	6055620	0	0	ref	Contig-break	FALSE	FALSE
CP068277.2	170970702	171870700	chr1	171614237	172514237	1q24.3	GM19129.asm.dip.hap1.p_ctg	9e+05	100	100	ref	0	FALSE	FALSE
CP068277.2	170970702	171870700	chr1	171614237	172514237	1q24.3	GM19129.asm.dip.hap2.p_ctg	9e+05	100	100	ref	0	FALSE	FALSE
CP068277.2	170970702	171870700	chr1	171614237	172514237	1q24.3	GM19434.asm.hic.hap1.p_ctg	9e+05	100	100	ref	0	FALSE	FALSE
CP068277.2	170970702	171870700	chr1	171614237	172514237	1q24.3	GM19434.asm.hic.hap2.p_ctg	9e+05	100	100	ref	0	FALSE	FALSE
CP068277.2	170970702	171870700	chr1	171614237	172514237	1q24.3	HG00171.asm.bp.hap1.p_ctg	9e+05	0	0	ref	Not explained	FALSE	FALSE
CP068277.2	170970702	171870700	chr1	171614237	172514237	1q24.3	HG00171.asm.bp.hap2.p_ctg	9e+05	100	100	ref	0	FALSE	FALSE
CP068277.2	170970702	171870700	chr1	171614237	172514237	1q24.3	HG00512_hgsvc_pbsq2-ccs_1000-hifiasm.h1-un	9e+05	100	100	ref	0	FALSE	FALSE
CP068277.2	170970702	171870700	chr1	171614237	172514237	1q24.3	HG00512_hgsvc_pbsq2-ccs_1000-hifiasm.h2-un	9e+05	100	100	ref	0	FALSE	FALSE
CP068277.2	170970702	171870700	chr1	171614237	172514237	1q24.3	HG00513_hgsvc_pbsq2-ccs_1000-hifiasm.h1-un	9e+05	100	100	ref	0	FALSE	FALSE
CP068277.2	170970702	171870700	chr1	171614237	172514237	1q24.3	HG00513_hgsvc_pbsq2-ccs_1000-hifiasm.h2-un	9e+05	100	100	ref	0	FALSE	FALSE
CP068277.2	170970702	171870700	chr1	171614237	172514237	1q24.3	HG00514_hgsvc_pbsq2-ccs_1000-hifiasm.h1-un	9e+05	100	100	ref	0	FALSE	FALSE
CP068277.2	170970702	171870700	chr1	171614237	172514237	1q24.3	HG00514_hgsvc_pbsq2-ccs_1000-hifiasm.h2-un	9e+05	100	100	ref	0	FALSE	FALSE
CP068277.2	170970702	171870700	chr1	171614237	172514237	1q24.3	HG00731_hgsvc_pbsq2-ccs_1000-hifiasm.h1-un	9e+05	100	100	ref	0	FALSE	FALSE
CP068277.2	170970702	171870700	chr1	171614237	172514237	1q24.3	HG00731_hgsvc_pbsq2-ccs_1000-hifiasm.h2-un	9e+05	100	100	ref	0	FALSE	FALSE
CP068277.2	170970702	171870700	chr1	171614237	172514237	1q24.3	HG00732_hgsvc_pbsq2-ccs_1000-hifiasm.h1-un	9e+05	100	100	ref	0	FALSE	FALSE
CP068277.2	170970702	171870700	chr1	171614237	172514237	1q24.3	HG00732_hgsvc_pbsq2-ccs_1000-hifiasm.h2-un	9e+05	100	100	ref	0	FALSE	FALSE
CP068277.2	170970702	171870700	chr1	171614237	172514237	1q24.3	HG00733_hgsvc_pbsq2-ccs_1000-hifiasm.h1-un	9e+05	0	0	ref	Not explained	FALSE	FALSE
CP068277.2	170970702	171870700	chr1	171614237	172514237	1q24.3	HG00733_hgsvc_pbsq2-ccs_1000-hifiasm.h2-un	9e+05	100	100	ref	0	FALSE	FALSE
CP068277.2	170970702	171870700	chr1	171614237	172514237	1q24.3	HG00864.asm.bp.hap1.p_ctg	9e+05	100	100	ref	0	FALSE	FALSE
CP068277.2	170970702	171870700	chr1	171614237	172514237	1q24.3	HG00864.asm.bp.hap2.p_ctg	9e+05	100	100	ref	0	FALSE	FALSE
CP068277.2	170970702	171870700	chr1	171614237	172514237	1q24.3	HG02018.asm.dip.hap1.p_ctg	9e+05	100	100	ref	0	FALSE	FALSE
CP068277.2	170970702	171870700	chr1	171614237	172514237	1q24.3	HG02018.asm.dip.hap2.p_ctg	9e+05	100	100	ref	0	FALSE	FALSE
CP068277.2	170970702	171870700	chr1	171614237	172514237	1q24.3	HG02282.asm.hic.hap1.p_ctg	9e+05	100	100	ref	0	FALSE	FALSE
CP068277.2	170970702	171870700	chr1	171614237	172514237	1q24.3	HG02282.asm.hic.hap2.p_ctg	9e+05	100	100	ref	0	FALSE	FALSE
CP068277.2	170970702	171870700	chr1	171614237	172514237	1q24.3	HG02769.asm.hic.hap1.p_ctg	9e+05	100	100	ref	0	FALSE	FALSE
CP068277.2	170970702	171870700	chr1	171614237	172514237	1q24.3	HG02769.asm.hic.hap2.p_ctg	9e+05	100	100	ref	0	FALSE	FALSE
CP068277.2	170970702	171870700	chr1	171614237	172514237	1q24.3	HG02818_hgsvc_pbsq2-ccs_1000-hifiasm.h1-un	9e+05	100	100	ref	0	FALSE	FALSE
CP068277.2	170970702	171870700	chr1	171614237	172514237	1q24.3	HG02818_hgsvc_pbsq2-ccs_1000-hifiasm.h2-un	9e+05	100	100	ref	0	FALSE	FALSE
CP068277.2	170970702	171870700	chr1	171614237	172514237	1q24.3	HG02953.asm.hic.hap1.p_ctg	9e+05	100	100	ref	0	FALSE	FALSE
CP068277.2	170970702	171870700	chr1	171614237	172514237	1q24.3	HG02953.asm.hic.hap2.p_ctg	9e+05	100	100	ref	0	FALSE	FALSE
CP068277.2	170970702	171870700	chr1	171614237	172514237	1q24.3	HG03125_hgsvc_pbsq2-ccs_1000-hifiasm.h1-un	9e+05	100	100	ref	0	FALSE	FALSE
CP068277.2	170970702	171870700	chr1	171614237	172514237	1q24.3	HG03125_hgsvc_pbsq2-ccs_1000-hifiasm.h2-un	9e+05	100	100	ref	0	FALSE	FALSE
CP068277.2	170970702	171870700	chr1	171614237	172514237	1q24.3	HG03452.asm.hic.hap1.p_ctg	9e+05	100	100	ref	0	FALSE	FALSE
CP068277.2	170970702	171870700	chr1	171614237	172514237	1q24.3	HG03452.asm.hic.hap2.p_ctg	9e+05	100	100	ref	0	FALSE	FALSE
CP068277.2	170970702	171870700	chr1	171614237	172514237	1q24.3	HG03486_hgsvc_pbsq2-ccs_1000-hifiasm.h1-un	9e+05	100	100	ref	0	FALSE	FALSE
CP068277.2	170970702	171870700	chr1	171614237	172514237	1q24.3	HG03486_hgsvc_pbsq2-ccs_1000-hifiasm.h2-un	9e+05	100	100	ref	0	FALSE	FALSE
CP068277.2	170970702	171870700	chr1	171614237	172514237	1q24.3	HG03520.asm.hic.hap1.p_ctg	9e+05	100	100	ref	0	FALSE	FALSE
CP068277.2	170970702	171870700	chr1	171614237	172514237	1q24.3	HG03520.asm.hic.hap2.p_ctg	9e+05	100	100	ref	0	FALSE	FALSE
CP068277.2	170970702	171870700	chr1	171614237	172514237	1q24.3	hg38	9e+05	100	100	ref	0	FALSE	FALSE
CP068277.2	170970702	171870700	chr1	171614237	172514237	1q24.3	NA12329.asm.dip.hap1.p_ctg	9e+05	0	0	ref	Not explained	FALSE	FALSE
CP068277.2	170970702	171870700	chr1	171614237	172514237	1q24.3	NA12329.asm.dip.hap2.p_ctg	9e+05	100	100	ref	0	FALSE	FALSE
CP068277.2	170970702	171870700	chr1	171614237	172514237	1q24.3	NA12878_giab_pbsq2-ccs_1000-hifiasm.h1-un	9e+05	100	100	ref	0	FALSE	FALSE
CP068277.2	170970702	171870700	chr1	171614237	172514237	1q24.3	NA12878_giab_pbsq2-ccs_1000-hifiasm.h2-un	9e+05	100	100	ref	0	FALSE	FALSE
CP068277.2	170970702	171870700	chr1	171614237	172514237	1q24.3	NA19036.asm.bp.hap1.p_ctg	9e+05	100	100	ref	0	FALSE	FALSE
CP068277.2	170970702	171870700	chr1	171614237	172514237	1q24.3	NA19036.asm.bp.hap2.p_ctg	9e+05	100	100	ref	0	FALSE	FALSE
CP068277.2	170970702	171870700	chr1	171614237	172514237	1q24.3	NA19238_hgsvc_pbsq2-ccs_1000-hifiasm.h1-un	9e+05	100	100	ref	0	FALSE	FALSE
CP068277.2	170970702	171870700	chr1	171614237	172514237	1q24.3	NA19238_hgsvc_pbsq2-ccs_1000-hifiasm.h2-un	9e+05	100	100	ref	0	FALSE	FALSE
CP068277.2	170970702	171870700	chr1	171614237	172514237	1q24.3	NA19239_hgsvc_pbsq2-ccs_1000-hifiasm.h1-un	9e+05	100	100	ref	0	FALSE	FALSE
CP068277.2	170970702	171870700	chr1	171614237	172514237	1q24.3	NA19239_hgsvc_pbsq2-ccs_1000-hifiasm.h2-un	9e+05	100	100	ref	0	FALSE	FALSE
CP068277.2	170970702	171870700	chr1	171614237	172514237	1q24.3	NA19240_hgsvc_pbsq2-ccs_1000-hifiasm.h1-un	9e+05	100	100	ref	0	FALSE	FALSE
CP068277.2	170970702	171870700	chr1	171614237	172514237	1q24.3	NA19240_hgsvc_pbsq2-ccs_1000-hifiasm.h2-un	9e+05	100	100	ref	0	FALSE	FALSE
CP068277.2	170970702	171870700	chr1	171614237	172514237	1q24.3	NA19983.asm.dip.hap1.p_ctg	9e+05	100	100	ref	0	FALSE	FALSE
CP068277.2	170970702	171870700	chr1	171614237	172514237	1q24.3	NA19983.asm.dip.hap2.p_ctg	9e+05	100	100	ref	0	FALSE	FALSE
CP068277.2	170970702	171870700	chr1	171614237	172514237	1q24.3	NA20847.asm.bp.hap1.p_ctg	9e+05	100	100	ref	0	FALSE	FALSE
CP068277.2	170970702	171870700	chr1	171614237	172514237	1q24.3	NA20847.asm.bp.hap2.p_ctg	9e+05	100	100	ref	0	FALSE	FALSE
CP068277.2	170970702	171870700	chr1	171614237	172514237	1q24.3	NA24385_hpg_pbsq2-ccs_1000-hifiasm.h1-un	9e+05	0	0	ref	Contig-break	FALSE	FALSE
CP068277.2	170970702	171870700	chr1	171614237	172514237	1q24.3	NA24385_hpg_pbsq2-ccs_1000-hifiasm.h2-un	9e+05	100	100	ref	0	FALSE	FALSE
CP068268.2	78532082	90351893	chr10	77663353	89468056	10q22.3-10q23.2-10q23.31-10q23.1	GM19129.asm.dip.hap1.p_ctg	11804703	0	0	ref	Contig-break	FALSE	FALSE
CP068268.2	78532082	90351893	chr10	77663353	89468056	10q22.3-10q23.2-10q23.31-10q23.1	GM19129.asm.dip.hap2.p_ctg	11804703	0	0	ref	Contig-break	FALSE	FALSE
CP068268.2	78532082	90351893	chr10	77663353	89468056	10q22.3-10q23.2-10q23.31-10q23.1	GM19434.asm.hic.hap1.p_ctg	11804703	0	0	ref	Contig-break	FALSE	FALSE
CP068268.2	78532082	90351893	chr10	77663353	89468056	10q22.3-10q23.2-10q23.31-10q23.1	GM19434.asm.hic.hap2.p_ctg	11804703	99.577	99.577	ref	0	FALSE	FALSE
CP068268.2	78532082	90351893	chr10	77663353	89468056	10q22.3-10q23.2-10q23.31-10q23.1	HG00171.asm.bp.hap1.p_ctg	11804703	100	100	ref	0	FALSE	FALSE
CP068268.2	78532082	90351893	chr10	77663353	89468056	10q22.3-10q23.2-10q23.31-10q23.1	HG00171.asm.bp.hap2.p_ctg	11804703	100	100	ref	0	FALSE	FALSE
CP068268.2	78532082	90351893	chr10	77663353	89468056	10q22.3-10q23.2-10q23.31-10q23.1	HG00512_hgsvc_pbsq2-ccs_1000-hifiasm.h1-un	11804703	99.492	99.492	ref	0	FALSE	FALSE
CP068268.2	78532082	90351893	chr10	77663353	89468056	10q22.3-10q23.2-10q23.31-10q23.1	HG00512_hgsvc_pbsq2-ccs_1000-hifiasm.h2-un	11804703	99.492	99.492	ref	0	FALSE	FALSE
CP068268.2	78532082	90351893	chr10	77663353	89468056	10q22.3-10q23.2-10q23.31-10q23.1	HG00513_hgsvc_pbsq2-ccs_1000-hifiasm.h1-un	11804703	99.746	99.746	ref	0	FALSE	FALSE
CP068268.2	78532082	90351893	chr10	77663353	89468056	10q22.3-10q23.2-10q23.31-10q23.1	HG00513_hgsvc_pbsq2-ccs_1000-hifiasm.h2-un	11804703	100	100	ref	0	FALSE	FALSE
CP068268.2	78532082	90351893	chr10	77663353	89468056	10q22.3-10q23.2-10q23.31-10q23.1	HG00514_hgsvc_pbsq2-ccs_1000-hifiasm.h1-un	11804703	99.661	99.661	ref	0	FALSE	FALSE
CP068268.2	78532082	90351893	chr10	77663353	89468056	10q22.3-10q23.2-10q23.31-10q23.1	HG00514_hgsvc_pbsq2-ccs_1000-hifiasm.h2-un	11804703	99.492	99.492	ref	0	FALSE	FALSE
CP068268.2	78532082	90351893	chr10	77663353	89468056	10q22.3-10q23.2-10q23.31-10q23.1	HG00731_hgsvc_pbsq2-ccs_1000-hifiasm.h1-un	11804703	100	100	ref	0	FALSE	FALSE
CP068268.2	78532082	90351893	chr10	77663353	89468056	10q22.3-10q23.2-10q23.31-10q23.1	HG00731_hgsvc_pbsq2-ccs_1000-hifiasm.h2-un	11804703	100	100	ref	0	FALSE	FALSE
CP068268.2	78532082	90351893	chr10	77663353	89468056	10q22.3-10q23.2-10q23.31-10q23.1	HG00732_hgsvc_pbsq2-ccs_1000-hifiasm.h1-un	11804703	0	0	ref	Contig-break	FALSE	FALSE
CP068268.2	78532082	90351893	chr10	77663353	89468056	10q22.3-10q23.2-10q23.31-10q23.1	HG00732_hgsvc_pbsq2-ccs_1000-hifiasm.h2-un	11804703	100	100	ref	0	FALSE	FALSE
CP068268.2	78532082	90351893	chr10	77663353	89468056	10q22.3-10q23.2-10q23.31-10q23.1	HG00733_hgsvc_pbsq2-ccs_1000-hifiasm.h1-un	11804703	100	100	ref	0	FALSE	FALSE
CP068268.2	78532082	90351893	chr10	77663353	89468056	10q22.3-10q23.2-10q23.31-10q23.1	HG00733_hgsvc_pbsq2-ccs_1000-hifiasm.h2-un	11804703	100	100	ref	0	FALSE	FALSE
CP068268.2	78532082	90351893	chr10	77663353	89468056	10q22.3-10q23.2-10q23.31-10q23.1	HG00864.asm.bp.hap1.p_ctg	11804703	0	0	ref	Contig-break	FALSE	FALSE
CP068268.2	78532082	90351893	chr10	77663353	89468056	10q22.3-10q23.2-10q23.31-10q23.1	HG00864.asm.bp.hap2.p_ctg	11804703	100	100	ref	0	FALSE	FALSE
CP068268.2	78532082	90351893	chr10	77663353	89468056	10q22.3-10q23.2-10q23.31-10q23.1	HG02018.asm.dip.hap1.p_ctg	11804703	0	0	ref	Contig-break	FALSE	FALSE
CP068268.2	78532082	90351893	chr10	77663353	89468056	10q22.3-10q23.2-10q23.31-10q23.1	HG02018.asm.dip.hap2.p_ctg	11804703	0	0	ref	Contig-break	FALSE	FALSE
CP068268.2	78532082	90351893	chr10	77663353	89468056	10q22.3-10q23.2-10q23.31-10q23.1	HG02282.asm.hic.hap1.p_ctg	11804703	99.661	99.661	ref	0	FALSE	FALSE
CP068268.2	78532082	90351893	chr10	77663353	89468056	10q22.3-10q23.2-10q23.31-10q23.1	HG02282.asm.hic.hap2.p_ctg	11804703	99.41	99.41	ref	0	FALSE	FALSE
CP068268.2	78532082	90351893	chr10	77663353	89468056	10q22.3-10q23.2-10q23.31-10q23.1	HG02769.asm.hic.hap1.p_ctg	11804703	100	100	ref	0	FALSE	FALSE
CP068268.2	78532082	90351893	chr10	77663353	89468056	10q22.3-10q23.2-10q23.31-10q23.1	HG02769.asm.hic.hap2.p_ctg	11804703	99.915	99.915	ref	0	FALSE	FALSE
CP068268.2	78532082	90351893	chr10	77663353	89468056	10q22.3-10q23.2-10q23.31-10q23.1	HG02818_hgsvc_pbsq2-ccs_1000-hifiasm.h1-un	11804703	99.831	99.831	ref	0	FALSE	FALSE
CP068268.2	78532082	90351893	chr10	77663353	89468056	10q22.3-10q23.2-10q23.31-10q23.1	HG02818_hgsvc_pbsq2-ccs_1000-hifiasm.h2-un	11804703	98.985	100	ref	0	FALSE	FALSE
CP068268.2	78532082	90351893	chr10	77663353	89468056	10q22.3-10q23.2-10q23.31-10q23.1	HG02953.asm.hic.hap1.p_ctg	11804703	99.746	99.746	ref	0	FALSE	FALSE
CP068268.2	78532082	90351893	chr10	77663353	89468056	10q22.3-10q23.2-10q23.31-10q23.1	HG02953.asm.hic.hap2.p_ctg	11804703	100	100	ref	0	FALSE	FALSE
CP068268.2	78532082	90351893	chr10	77663353	89468056	10q22.3-10q23.2-10q23.31-10q23.1	HG03125_hgsvc_pbsq2-ccs_1000-hifiasm.h1-un	11804703	99.831	99.831	ref	0	FALSE	FALSE
CP068268.2	78532082	90351893	chr10	77663353	89468056	10q22.3-10q23.2-10q23.31-10q23.1	HG03125_hgsvc_pbsq2-ccs_1000-hifiasm.h2-un	11804703	0	0	ref	Contig-break	FALSE	FALSE
CP068268.2	78532082	90351893	chr10	77663353	89468056	10q22.3-10q23.2-10q23.31-10q23.1	HG03452.asm.hic.hap1.p_ctg	11804703	98.816	100	ref	0	FALSE	FALSE
CP068268.2	78532082	90351893	chr10	77663353	89468056	10q22.3-10q23.2-10q23.31-10q23.1	HG03452.asm.hic.hap2.p_ctg	11804703	100	100	ref	0	FALSE	FALSE
CP068268.2	78532082	90351893	chr10	77663353	89468056	10q22.3-10q23.2-10q23.31-10q23.1	HG03486_hgsvc_pbsq2-ccs_1000-hifiasm.h1-un	11804703	0	0	ref	Contig-break	FALSE	FALSE
CP068268.2	78532082	90351893	chr10	77663353	89468056	10q22.3-10q23.2-10q23.31-10q23.1	HG03486_hgsvc_pbsq2-ccs_1000-hifiasm.h2-un	11804703	0	0	ref	Contig-break	FALSE	FALSE
CP068268.2	78532082	90351893	chr10	77663353	89468056	10q22.3-10q23.2-10q23.31-10q23.1	HG03520.asm.hic.hap1.p_ctg	11804703	98.644	99.661	ref	0	FALSE	FALSE
CP068268.2	78532082	90351893	chr10	77663353	89468056	10q22.3-10q23.2-10q23.31-10q23.1	HG03520.asm.hic.hap2.p_ctg	11804703	99.915	99.915	ref	0	FALSE	FALSE
CP068268.2	78532082	90351893	chr10	77663353	89468056	10q22.3-10q23.2-10q23.31-10q23.1	hg38	11804703	99.915	99.915	ref	0	FALSE	FALSE
CP068268.2	78532082	90351893	chr10	77663353	89468056	10q22.3-10q23.2-10q23.31-10q23.1	NA12329.asm.dip.hap1.p_ctg	11804703	0	0	ref	Contig-break	FALSE	FALSE
CP068268.2	78532082	90351893	chr10	77663353	89468056	10q22.3-10q23.2-10q23.31-10q23.1	NA12329.asm.dip.hap2.p_ctg	11804703	0	0	ref	Contig-break	FALSE	FALSE
CP068268.2	78532082	90351893	chr10	77663353	89468056	10q22.3-10q23.2-10q23.31-10q23.1	NA12878_giab_pbsq2-ccs_1000-hifiasm.h1-un	11804703	99.746	99.746	ref	0	FALSE	FALSE
CP068268.2	78532082	90351893	chr10	77663353	89468056	10q22.3-10q23.2-10q23.31-10q23.1	NA12878_giab_pbsq2-ccs_1000-hifiasm.h2-un	11804703	99.831	99.831	ref	0	FALSE	FALSE
CP068268.2	78532082	90351893	chr10	77663353	89468056	10q22.3-10q23.2-10q23.31-10q23.1	NA19036.asm.bp.hap1.p_ctg	11804703	99.746	99.746	ref	0	FALSE	FALSE
CP068268.2	78532082	90351893	chr10	77663353	89468056	10q22.3-10q23.2-10q23.31-10q23.1	NA19036.asm.bp.hap2.p_ctg	11804703	99.404	99.404	ref	0	FALSE	FALSE
CP068268.2	78532082	90351893	chr10	77663353	89468056	10q22.3-10q23.2-10q23.31-10q23.1	NA19238_hgsvc_pbsq2-ccs_1000-hifiasm.h1-un	11804703	100	100	ref	0	FALSE	FALSE
CP068268.2	78532082	90351893	chr10	77663353	89468056	10q22.3-10q23.2-10q23.31-10q23.1	NA19238_hgsvc_pbsq2-ccs_1000-hifiasm.h2-un	11804703	0	0	ref	Contig-break	FALSE	FALSE
CP068268.2	78532082	90351893	chr10	77663353	89468056	10q22.3-10q23.2-10q23.31-10q23.1	NA19239_hgsvc_pbsq2-ccs_1000-hifiasm.h1-un	11804703	100	100	ref	0	FALSE	FALSE
CP068268.2	78532082	90351893	chr10	77663353	89468056	10q22.3-10q23.2-10q23.31-10q23.1	NA19239_hgsvc_pbsq2-ccs_1000-hifiasm.h2-un	11804703	0	0	ref	Contig-break	FALSE	FALSE
CP068268.2	78532082	90351893	chr10	77663353	89468056	10q22.3-10q23.2-10q23.31-10q23.1	NA19240_hgsvc_pbsq2-ccs_1000-hifiasm.h1-un	11804703	100	100	ref	0	FALSE	FALSE
CP068268.2	78532082	90351893	chr10	77663353	89468056	10q22.3-10q23.2-10q23.31-10q23.1	NA19240_hgsvc_pbsq2-ccs_1000-hifiasm.h2-un	11804703	100	100	ref	0	FALSE	FALSE
CP068268.2	78532082	90351893	chr10	77663353	89468056	10q22.3-10q23.2-10q23.31-10q23.1	NA19983.asm.dip.hap1.p_ctg	11804703	0	0	ref	Contig-break	FALSE	FALSE
CP068268.2	78532082	90351893	chr10	77663353	89468056	10q22.3-10q23.2-10q23.31-10q23.1	NA19983.asm.dip.hap2.p_ctg	11804703	100	100	ref	0	FALSE	FALSE
CP068268.2	78532082	90351893	chr10	77663353	89468056	10q22.3-10q23.2-10q23.31-10q23.1	NA20847.asm.bp.hap1.p_ctg	11804703	0	0	ref	Contig-break	FALSE	FALSE
CP068268.2	78532082	90351893	chr10	77663353	89468056	10q22.3-10q23.2-10q23.31-10q23.1	NA20847.asm.bp.hap2.p_ctg	11804703	100	100	ref	0	FALSE	FALSE
CP068268.2	78532082	90351893	chr10	77663353	89468056	10q22.3-10q23.2-10q23.31-10q23.1	NA24385_hpg_pbsq2-ccs_1000-hifiasm.h1-un	11804703	99.325	99.325	ref	0	FALSE	FALSE
CP068268.2	78532082	90351893	chr10	77663353	89468056	10q22.3-10q23.2-10q23.31-10q23.1	NA24385_hpg_pbsq2-ccs_1000-hifiasm.h2-un	11804703	0	0	ref	Contig-break	FALSE	FALSE
CP068267.2	43597238	46717926	chr11	43441875	46561872	11p11.2	GM19129.asm.dip.hap1.p_ctg	3119997	99.679	99.679	ref	0	FALSE	FALSE
CP068267.2	43597238	46717926	chr11	43441875	46561872	11p11.2	GM19129.asm.dip.hap2.p_ctg	3119997	0	0	ref	Contig-break	FALSE	FALSE
CP068267.2	43597238	46717926	chr11	43441875	46561872	11p11.2	GM19434.asm.hic.hap1.p_ctg	3119997	99.679	99.679	ref	0	FALSE	FALSE
CP068267.2	43597238	46717926	chr11	43441875	46561872	11p11.2	GM19434.asm.hic.hap2.p_ctg	3119997	99.679	99.679	ref	0	FALSE	FALSE
CP068267.2	43597238	46717926	chr11	43441875	46561872	11p11.2	HG00171.asm.bp.hap1.p_ctg	3119997	0	0	ref	Not explained	FALSE	FALSE
CP068267.2	43597238	46717926	chr11	43441875	46561872	11p11.2	HG00171.asm.bp.hap2.p_ctg	3119997	100	100	ref	0	FALSE	FALSE
CP068267.2	43597238	46717926	chr11	43441875	46561872	11p11.2	HG00512_hgsvc_pbsq2-ccs_1000-hifiasm.h1-un	3119997	99.679	99.679	ref	0	FALSE	FALSE
CP068267.2	43597238	46717926	chr11	43441875	46561872	11p11.2	HG00512_hgsvc_pbsq2-ccs_1000-hifiasm.h2-un	3119997	100	100	ref	0	FALSE	FALSE
CP068267.2	43597238	46717926	chr11	43441875	46561872	11p11.2	HG00513_hgsvc_pbsq2-ccs_1000-hifiasm.h1-un	3119997	100	100	ref	0	FALSE	FALSE
CP068267.2	43597238	46717926	chr11	43441875	46561872	11p11.2	HG00513_hgsvc_pbsq2-ccs_1000-hifiasm.h2-un	3119997	99.679	99.679	ref	0	FALSE	FALSE
CP068267.2	43597238	46717926	chr11	43441875	46561872	11p11.2	HG00514_hgsvc_pbsq2-ccs_1000-hifiasm.h1-un	3119997	100	100	ref	0	FALSE	FALSE
CP068267.2	43597238	46717926	chr11	43441875	46561872	11p11.2	HG00514_hgsvc_pbsq2-ccs_1000-hifiasm.h2-un	3119997	100	100	ref	0	FALSE	FALSE
CP068267.2	43597238	46717926	chr11	43441875	46561872	11p11.2	HG00731_hgsvc_pbsq2-ccs_1000-hifiasm.h1-un	3119997	99.679	99.679	ref	0	FALSE	FALSE
CP068267.2	43597238	46717926	chr11	43441875	46561872	11p11.2	HG00731_hgsvc_pbsq2-ccs_1000-hifiasm.h2-un	3119997	99.359	99.359	ref	0	FALSE	FALSE
CP068267.2	43597238	46717926	chr11	43441875	46561872	11p11.2	HG00732_hgsvc_pbsq2-ccs_1000-hifiasm.h1-un	3119997	0	0	ref	Contig-break	FALSE	FALSE
CP068267.2	43597238	46717926	chr11	43441875	46561872	11p11.2	HG00732_hgsvc_pbsq2-ccs_1000-hifiasm.h2-un	3119997	99.679	99.679	ref	0	FALSE	FALSE
CP068267.2	43597238	46717926	chr11	43441875	46561872	11p11.2	HG00733_hgsvc_pbsq2-ccs_1000-hifiasm.h1-un	3119997	99.679	99.679	ref	0	FALSE	FALSE
CP068267.2	43597238	46717926	chr11	43441875	46561872	11p11.2	HG00733_hgsvc_pbsq2-ccs_1000-hifiasm.h2-un	3119997	99.679	99.679	ref	0	FALSE	FALSE
CP068267.2	43597238	46717926	chr11	43441875	46561872	11p11.2	HG00864.asm.bp.hap1.p_ctg	3119997	99.679	99.679	ref	0	FALSE	FALSE
CP068267.2	43597238	46717926	chr11	43441875	46561872	11p11.2	HG00864.asm.bp.hap2.p_ctg	3119997	99.679	99.679	ref	0	FALSE	FALSE
CP068267.2	43597238	46717926	chr11	43441875	46561872	11p11.2	HG02018.asm.dip.hap1.p_ctg	3119997	99.038	99.038	ref	0	FALSE	FALSE
CP068267.2	43597238	46717926	chr11	43441875	46561872	11p11.2	HG02018.asm.dip.hap2.p_ctg	3119997	100	100	ref	0	FALSE	FALSE
CP068267.2	43597238	46717926	chr11	43441875	46561872	11p11.2	HG02282.asm.hic.hap1.p_ctg	3119997	100	100	ref	0	FALSE	FALSE
CP068267.2	43597238	46717926	chr11	43441875	46561872	11p11.2	HG02282.asm.hic.hap2.p_ctg	3119997	99.679	99.679	ref	0	FALSE	FALSE
CP068267.2	43597238	46717926	chr11	43441875	46561872	11p11.2	HG02769.asm.hic.hap1.p_ctg	3119997	99.679	99.679	ref	0	FALSE	FALSE
CP068267.2	43597238	46717926	chr11	43441875	46561872	11p11.2	HG02769.asm.hic.hap2.p_ctg	3119997	100	100	ref	0	FALSE	FALSE
CP068267.2	43597238	46717926	chr11	43441875	46561872	11p11.2	HG02818_hgsvc_pbsq2-ccs_1000-hifiasm.h1-un	3119997	99.679	99.679	ref	0	FALSE	FALSE
CP068267.2	43597238	46717926	chr11	43441875	46561872	11p11.2	HG02818_hgsvc_pbsq2-ccs_1000-hifiasm.h2-un	3119997	0	0	ref	Contig-break	FALSE	FALSE
CP068267.2	43597238	46717926	chr11	43441875	46561872	11p11.2	HG02953.asm.hic.hap1.p_ctg	3119997	99.679	99.679	ref	0	FALSE	FALSE
CP068267.2	43597238	46717926	chr11	43441875	46561872	11p11.2	HG02953.asm.hic.hap2.p_ctg	3119997	0	0	ref	Contig-break	FALSE	FALSE
CP068267.2	43597238	46717926	chr11	43441875	46561872	11p11.2	HG03125_hgsvc_pbsq2-ccs_1000-hifiasm.h1-un	3119997	100	100	ref	0	FALSE	FALSE
CP068267.2	43597238	46717926	chr11	43441875	46561872	11p11.2	HG03125_hgsvc_pbsq2-ccs_1000-hifiasm.h2-un	3119997	99.195	99.195	ref	0	FALSE	FALSE
CP068267.2	43597238	46717926	chr11	43441875	46561872	11p11.2	HG03452.asm.hic.hap1.p_ctg	3119997	99.679	99.679	ref	0	FALSE	FALSE
CP068267.2	43597238	46717926	chr11	43441875	46561872	11p11.2	HG03452.asm.hic.hap2.p_ctg	3119997	99.679	99.679	ref	0	FALSE	FALSE
CP068267.2	43597238	46717926	chr11	43441875	46561872	11p11.2	HG03486_hgsvc_pbsq2-ccs_1000-hifiasm.h1-un	3119997	100	100	ref	0	FALSE	FALSE
CP068267.2	43597238	46717926	chr11	43441875	46561872	11p11.2	HG03486_hgsvc_pbsq2-ccs_1000-hifiasm.h2-un	3119997	99.679	99.679	ref	0	FALSE	FALSE
CP068267.2	43597238	46717926	chr11	43441875	46561872	11p11.2	HG03520.asm.hic.hap1.p_ctg	3119997	99.679	99.679	ref	0	FALSE	FALSE
CP068267.2	43597238	46717926	chr11	43441875	46561872	11p11.2	HG03520.asm.hic.hap2.p_ctg	3119997	99.679	99.679	ref	0	FALSE	FALSE
CP068267.2	43597238	46717926	chr11	43441875	46561872	11p11.2	hg38	3119997	99.679	99.679	ref	0	FALSE	FALSE
CP068267.2	43597238	46717926	chr11	43441875	46561872	11p11.2	NA12329.asm.dip.hap1.p_ctg	3119997	0	0	ref	Not explained	FALSE	FALSE
CP068267.2	43597238	46717926	chr11	43441875	46561872	11p11.2	NA12329.asm.dip.hap2.p_ctg	3119997	99.679	99.679	ref	0	FALSE	FALSE
CP068267.2	43597238	46717926	chr11	43441875	46561872	11p11.2	NA12878_giab_pbsq2-ccs_1000-hifiasm.h1-un	3119997	100	100	ref	0	FALSE	FALSE
CP068267.2	43597238	46717926	chr11	43441875	46561872	11p11.2	NA12878_giab_pbsq2-ccs_1000-hifiasm.h2-un	3119997	100	100	ref	0	FALSE	FALSE
CP068267.2	43597238	46717926	chr11	43441875	46561872	11p11.2	NA19036.asm.bp.hap1.p_ctg	3119997	100	100	ref	0	FALSE	FALSE
CP068267.2	43597238	46717926	chr11	43441875	46561872	11p11.2	NA19036.asm.bp.hap2.p_ctg	3119997	99.679	99.679	ref	0	FALSE	FALSE
CP068267.2	43597238	46717926	chr11	43441875	46561872	11p11.2	NA19238_hgsvc_pbsq2-ccs_1000-hifiasm.h1-un	3119997	99.679	99.679	ref	0	FALSE	FALSE
CP068267.2	43597238	46717926	chr11	43441875	46561872	11p11.2	NA19238_hgsvc_pbsq2-ccs_1000-hifiasm.h2-un	3119997	99.679	99.679	ref	0	FALSE	FALSE
CP068267.2	43597238	46717926	chr11	43441875	46561872	11p11.2	NA19239_hgsvc_pbsq2-ccs_1000-hifiasm.h1-un	3119997	0	0	ref	Contig-break	FALSE	FALSE
CP068267.2	43597238	46717926	chr11	43441875	46561872	11p11.2	NA19239_hgsvc_pbsq2-ccs_1000-hifiasm.h2-un	3119997	99.679	99.679	ref	0	FALSE	FALSE
CP068267.2	43597238	46717926	chr11	43441875	46561872	11p11.2	NA19240_hgsvc_pbsq2-ccs_1000-hifiasm.h1-un	3119997	99.679	99.679	ref	0	FALSE	FALSE
CP068267.2	43597238	46717926	chr11	43441875	46561872	11p11.2	NA19240_hgsvc_pbsq2-ccs_1000-hifiasm.h2-un	3119997	99.679	99.679	ref	0	FALSE	FALSE
CP068267.2	43597238	46717926	chr11	43441875	46561872	11p11.2	NA19983.asm.dip.hap1.p_ctg	3119997	100	100	ref	0	FALSE	FALSE
CP068267.2	43597238	46717926	chr11	43441875	46561872	11p11.2	NA19983.asm.dip.hap2.p_ctg	3119997	0	0	ref	Contig-break	FALSE	FALSE
CP068267.2	43597238	46717926	chr11	43441875	46561872	11p11.2	NA20847.asm.bp.hap1.p_ctg	3119997	100	100	ref	0	FALSE	FALSE
CP068267.2	43597238	46717926	chr11	43441875	46561872	11p11.2	NA20847.asm.bp.hap2.p_ctg	3119997	100	100	ref	0	FALSE	FALSE
CP068267.2	43597238	46717926	chr11	43441875	46561872	11p11.2	NA24385_hpg_pbsq2-ccs_1000-hifiasm.h1-un	3119997	100	100	ref	0	FALSE	FALSE
CP068267.2	43597238	46717926	chr11	43441875	46561872	11p11.2	NA24385_hpg_pbsq2-ccs_1000-hifiasm.h2-un	3119997	99.679	99.679	ref	0	FALSE	FALSE
CP068267.2	66736500	72464608	chr11	66740251	72538132	11q13.3-11q13.4-11q13.2	GM19129.asm.dip.hap1.p_ctg	5797881	0	0	ref	Contig-break	FALSE	FALSE
CP068267.2	66736500	72464608	chr11	66740251	72538132	11q13.3-11q13.4-11q13.2	GM19129.asm.dip.hap2.p_ctg	5797881	99.825	99.825	ref	0	FALSE	FALSE
CP068267.2	66736500	72464608	chr11	66740251	72538132	11q13.3-11q13.4-11q13.2	GM19434.asm.hic.hap1.p_ctg	5797881	0	0	ref	Contig-break	FALSE	FALSE
CP068267.2	66736500	72464608	chr11	66740251	72538132	11q13.3-11q13.4-11q13.2	GM19434.asm.hic.hap2.p_ctg	5797881	0	0	ref	Contig-break	FALSE	FALSE
CP068267.2	66736500	72464608	chr11	66740251	72538132	11q13.3-11q13.4-11q13.2	HG00171.asm.bp.hap1.p_ctg	5797881	99.825	99.825	ref	0	FALSE	FALSE
CP068267.2	66736500	72464608	chr11	66740251	72538132	11q13.3-11q13.4-11q13.2	HG00171.asm.bp.hap2.p_ctg	5797881	99.65	99.65	ref	0	FALSE	FALSE
CP068267.2	66736500	72464608	chr11	66740251	72538132	11q13.3-11q13.4-11q13.2	HG00512_hgsvc_pbsq2-ccs_1000-hifiasm.h1-un	5797881	99.476	99.476	ref	0	FALSE	FALSE
CP068267.2	66736500	72464608	chr11	66740251	72538132	11q13.3-11q13.4-11q13.2	HG00512_hgsvc_pbsq2-ccs_1000-hifiasm.h2-un	5797881	100	100	ref	0	FALSE	FALSE
CP068267.2	66736500	72464608	chr11	66740251	72538132	11q13.3-11q13.4-11q13.2	HG00513_hgsvc_pbsq2-ccs_1000-hifiasm.h1-un	5797881	100	100	ref	0	FALSE	FALSE
CP068267.2	66736500	72464608	chr11	66740251	72538132	11q13.3-11q13.4-11q13.2	HG00513_hgsvc_pbsq2-ccs_1000-hifiasm.h2-un	5797881	0	0	ref	Contig-break	FALSE	FALSE
CP068267.2	66736500	72464608	chr11	66740251	72538132	11q13.3-11q13.4-11q13.2	HG00514_hgsvc_pbsq2-ccs_1000-hifiasm.h1-un	5797881	100	100	ref	0	FALSE	FALSE
CP068267.2	66736500	72464608	chr11	66740251	72538132	11q13.3-11q13.4-11q13.2	HG00514_hgsvc_pbsq2-ccs_1000-hifiasm.h2-un	5797881	100	100	ref	0	FALSE	FALSE
CP068267.2	66736500	72464608	chr11	66740251	72538132	11q13.3-11q13.4-11q13.2	HG00731_hgsvc_pbsq2-ccs_1000-hifiasm.h1-un	5797881	100	100	ref	0	FALSE	FALSE
CP068267.2	66736500	72464608	chr11	66740251	72538132	11q13.3-11q13.4-11q13.2	HG00731_hgsvc_pbsq2-ccs_1000-hifiasm.h2-un	5797881	100	100	ref	0	FALSE	FALSE
CP068267.2	66736500	72464608	chr11	66740251	72538132	11q13.3-11q13.4-11q13.2	HG00732_hgsvc_pbsq2-ccs_1000-hifiasm.h1-un	5797881	100	100	ref	0	FALSE	FALSE
CP068267.2	66736500	72464608	chr11	66740251	72538132	11q13.3-11q13.4-11q13.2	HG00732_hgsvc_pbsq2-ccs_1000-hifiasm.h2-un	5797881	0	0	ref	Contig-break	FALSE	FALSE
CP068267.2	66736500	72464608	chr11	66740251	72538132	11q13.3-11q13.4-11q13.2	HG00733_hgsvc_pbsq2-ccs_1000-hifiasm.h1-un	5797881	100	100	ref	0	FALSE	FALSE
CP068267.2	66736500	72464608	chr11	66740251	72538132	11q13.3-11q13.4-11q13.2	HG00733_hgsvc_pbsq2-ccs_1000-hifiasm.h2-un	5797881	100	100	ref	0	FALSE	FALSE
CP068267.2	66736500	72464608	chr11	66740251	72538132	11q13.3-11q13.4-11q13.2	HG00864.asm.bp.hap1.p_ctg	5797881	100	100	ref	0	FALSE	FALSE
CP068267.2	66736500	72464608	chr11	66740251	72538132	11q13.3-11q13.4-11q13.2	HG00864.asm.bp.hap2.p_ctg	5797881	100	100	ref	0	FALSE	FALSE
CP068267.2	66736500	72464608	chr11	66740251	72538132	11q13.3-11q13.4-11q13.2	HG02018.asm.dip.hap1.p_ctg	5797881	0	0	ref	Contig-break	FALSE	FALSE
CP068267.2	66736500	72464608	chr11	66740251	72538132	11q13.3-11q13.4-11q13.2	HG02018.asm.dip.hap2.p_ctg	5797881	100	100	ref	0	FALSE	FALSE
CP068267.2	66736500	72464608	chr11	66740251	72538132	11q13.3-11q13.4-11q13.2	HG02282.asm.hic.hap1.p_ctg	5797881	99.65	99.65	ref	0	FALSE	FALSE
CP068267.2	66736500	72464608	chr11	66740251	72538132	11q13.3-11q13.4-11q13.2	HG02282.asm.hic.hap2.p_ctg	5797881	99.301	99.301	ref	0	FALSE	FALSE
CP068267.2	66736500	72464608	chr11	66740251	72538132	11q13.3-11q13.4-11q13.2	HG02769.asm.hic.hap1.p_ctg	5797881	100	100	ref	0	FALSE	FALSE
CP068267.2	66736500	72464608	chr11	66740251	72538132	11q13.3-11q13.4-11q13.2	HG02769.asm.hic.hap2.p_ctg	5797881	100	100	ref	0	FALSE	FALSE
CP068267.2	66736500	72464608	chr11	66740251	72538132	11q13.3-11q13.4-11q13.2	HG02818_hgsvc_pbsq2-ccs_1000-hifiasm.h1-un	5797881	99.825	99.825	ref	0	FALSE	FALSE
CP068267.2	66736500	72464608	chr11	66740251	72538132	11q13.3-11q13.4-11q13.2	HG02818_hgsvc_pbsq2-ccs_1000-hifiasm.h2-un	5797881	99.825	99.825	ref	0	FALSE	FALSE
CP068267.2	66736500	72464608	chr11	66740251	72538132	11q13.3-11q13.4-11q13.2	HG02953.asm.hic.hap1.p_ctg	5797881	99.65	99.65	ref	0	FALSE	FALSE
CP068267.2	66736500	72464608	chr11	66740251	72538132	11q13.3-11q13.4-11q13.2	HG02953.asm.hic.hap2.p_ctg	5797881	99.65	99.65	ref	0	FALSE	FALSE
CP068267.2	66736500	72464608	chr11	66740251	72538132	11q13.3-11q13.4-11q13.2	HG03125_hgsvc_pbsq2-ccs_1000-hifiasm.h1-un	5797881	100	100	ref	0	FALSE	FALSE
CP068267.2	66736500	72464608	chr11	66740251	72538132	11q13.3-11q13.4-11q13.2	HG03125_hgsvc_pbsq2-ccs_1000-hifiasm.h2-un	5797881	0	0	ref	Contig-break	FALSE	FALSE
CP068267.2	66736500	72464608	chr11	66740251	72538132	11q13.3-11q13.4-11q13.2	HG03452.asm.hic.hap1.p_ctg	5797881	100	100	ref	0	FALSE	FALSE
CP068267.2	66736500	72464608	chr11	66740251	72538132	11q13.3-11q13.4-11q13.2	HG03452.asm.hic.hap2.p_ctg	5797881	100	100	ref	0	FALSE	FALSE
CP068267.2	66736500	72464608	chr11	66740251	72538132	11q13.3-11q13.4-11q13.2	HG03486_hgsvc_pbsq2-ccs_1000-hifiasm.h1-un	5797881	99.476	99.476	ref	0	FALSE	FALSE
CP068267.2	66736500	72464608	chr11	66740251	72538132	11q13.3-11q13.4-11q13.2	HG03486_hgsvc_pbsq2-ccs_1000-hifiasm.h2-un	5797881	99.65	99.65	ref	0	FALSE	FALSE
CP068267.2	66736500	72464608	chr11	66740251	72538132	11q13.3-11q13.4-11q13.2	HG03520.asm.hic.hap1.p_ctg	5797881	100	100	ref	0	FALSE	FALSE
CP068267.2	66736500	72464608	chr11	66740251	72538132	11q13.3-11q13.4-11q13.2	HG03520.asm.hic.hap2.p_ctg	5797881	100	100	ref	0	FALSE	FALSE
CP068267.2	66736500	72464608	chr11	66740251	72538132	11q13.3-11q13.4-11q13.2	hg38	5797881	98.958	98.958	ref	0	FALSE	FALSE
CP068267.2	66736500	72464608	chr11	66740251	72538132	11q13.3-11q13.4-11q13.2	NA12329.asm.dip.hap1.p_ctg	5797881	100	100	ref	0	FALSE	FALSE
CP068267.2	66736500	72464608	chr11	66740251	72538132	11q13.3-11q13.4-11q13.2	NA12329.asm.dip.hap2.p_ctg	5797881	100	100	ref	0	FALSE	FALSE
CP068267.2	66736500	72464608	chr11	66740251	72538132	11q13.3-11q13.4-11q13.2	NA12878_giab_pbsq2-ccs_1000-hifiasm.h1-un	5797881	100	100	ref	0	FALSE	FALSE
CP068267.2	66736500	72464608	chr11	66740251	72538132	11q13.3-11q13.4-11q13.2	NA12878_giab_pbsq2-ccs_1000-hifiasm.h2-un	5797881	99.65	99.65	ref	0	FALSE	FALSE
CP068267.2	66736500	72464608	chr11	66740251	72538132	11q13.3-11q13.4-11q13.2	NA19036.asm.bp.hap1.p_ctg	5797881	99.65	99.65	ref	0	FALSE	FALSE
CP068267.2	66736500	72464608	chr11	66740251	72538132	11q13.3-11q13.4-11q13.2	NA19036.asm.bp.hap2.p_ctg	5797881	99.301	99.301	ref	0	FALSE	FALSE
CP068267.2	66736500	72464608	chr11	66740251	72538132	11q13.3-11q13.4-11q13.2	NA19238_hgsvc_pbsq2-ccs_1000-hifiasm.h1-un	5797881	99.65	99.65	ref	0	FALSE	FALSE
CP068267.2	66736500	72464608	chr11	66740251	72538132	11q13.3-11q13.4-11q13.2	NA19238_hgsvc_pbsq2-ccs_1000-hifiasm.h2-un	5797881	0	0	ref	Contig-break	FALSE	FALSE
CP068267.2	66736500	72464608	chr11	66740251	72538132	11q13.3-11q13.4-11q13.2	NA19239_hgsvc_pbsq2-ccs_1000-hifiasm.h1-un	5797881	0	0	ref	Contig-break	FALSE	FALSE
CP068267.2	66736500	72464608	chr11	66740251	72538132	11q13.3-11q13.4-11q13.2	NA19239_hgsvc_pbsq2-ccs_1000-hifiasm.h2-un	5797881	99.301	99.301	ref	0	FALSE	FALSE
CP068267.2	66736500	72464608	chr11	66740251	72538132	11q13.3-11q13.4-11q13.2	NA19240_hgsvc_pbsq2-ccs_1000-hifiasm.h1-un	5797881	99.825	99.825	ref	0	FALSE	FALSE
CP068267.2	66736500	72464608	chr11	66740251	72538132	11q13.3-11q13.4-11q13.2	NA19240_hgsvc_pbsq2-ccs_1000-hifiasm.h2-un	5797881	99.476	99.476	ref	0	FALSE	FALSE
CP068267.2	66736500	72464608	chr11	66740251	72538132	11q13.3-11q13.4-11q13.2	NA19983.asm.dip.hap1.p_ctg	5797881	99.65	99.65	ref	0	FALSE	FALSE
CP068267.2	66736500	72464608	chr11	66740251	72538132	11q13.3-11q13.4-11q13.2	NA19983.asm.dip.hap2.p_ctg	5797881	0	0	ref	Contig-break	FALSE	FALSE
CP068267.2	66736500	72464608	chr11	66740251	72538132	11q13.3-11q13.4-11q13.2	NA20847.asm.bp.hap1.p_ctg	5797881	100	100	ref	0	FALSE	FALSE
CP068267.2	66736500	72464608	chr11	66740251	72538132	11q13.3-11q13.4-11q13.2	NA20847.asm.bp.hap2.p_ctg	5797881	99.65	99.65	ref	0	FALSE	FALSE
CP068267.2	66736500	72464608	chr11	66740251	72538132	11q13.3-11q13.4-11q13.2	NA24385_hpg_pbsq2-ccs_1000-hifiasm.h1-un	5797881	100	100	ref	0	FALSE	FALSE
CP068267.2	66736500	72464608	chr11	66740251	72538132	11q13.3-11q13.4-11q13.2	NA24385_hpg_pbsq2-ccs_1000-hifiasm.h2-un	5797881	100	100	ref	0	FALSE	FALSE
CP068266.2	7909539	8543896	chr12	7895352	8560062	12p13.31	GM19129.asm.dip.hap1.p_ctg	664710	96.923	96.923	ref	Not explained	FALSE	FALSE
CP068266.2	7909539	8543896	chr12	7895352	8560062	12p13.31	GM19129.asm.dip.hap2.p_ctg	664710	100	100	ref	0	FALSE	FALSE
CP068266.2	7909539	8543896	chr12	7895352	8560062	12p13.31	GM19434.asm.hic.hap1.p_ctg	664710	96.124	96.124	ref	Not explained	FALSE	FALSE
CP068266.2	7909539	8543896	chr12	7895352	8560062	12p13.31	GM19434.asm.hic.hap2.p_ctg	664710	0	0	ref	Not explained	FALSE	FALSE
CP068266.2	7909539	8543896	chr12	7895352	8560062	12p13.31	HG00171.asm.bp.hap1.p_ctg	664710	100	100	ref	0	FALSE	FALSE
CP068266.2	7909539	8543896	chr12	7895352	8560062	12p13.31	HG00171.asm.bp.hap2.p_ctg	664710	100	100	ref	0	FALSE	FALSE
CP068266.2	7909539	8543896	chr12	7895352	8560062	12p13.31	HG00512_hgsvc_pbsq2-ccs_1000-hifiasm.h1-un	664710	100	100	ref	0	FALSE	FALSE
CP068266.2	7909539	8543896	chr12	7895352	8560062	12p13.31	HG00512_hgsvc_pbsq2-ccs_1000-hifiasm.h2-un	664710	100	100	ref	0	FALSE	FALSE
CP068266.2	7909539	8543896	chr12	7895352	8560062	12p13.31	HG00513_hgsvc_pbsq2-ccs_1000-hifiasm.h1-un	664710	100	100	ref	0	FALSE	FALSE
CP068266.2	7909539	8543896	chr12	7895352	8560062	12p13.31	HG00513_hgsvc_pbsq2-ccs_1000-hifiasm.h2-un	664710	100	100	ref	0	FALSE	FALSE
CP068266.2	7909539	8543896	chr12	7895352	8560062	12p13.31	HG00514_hgsvc_pbsq2-ccs_1000-hifiasm.h1-un	664710	100	100	ref	0	FALSE	FALSE
CP068266.2	7909539	8543896	chr12	7895352	8560062	12p13.31	HG00514_hgsvc_pbsq2-ccs_1000-hifiasm.h2-un	664710	100	100	ref	0	FALSE	FALSE
CP068266.2	7909539	8543896	chr12	7895352	8560062	12p13.31	HG00731_hgsvc_pbsq2-ccs_1000-hifiasm.h1-un	664710	100	100	ref	0	FALSE	FALSE
CP068266.2	7909539	8543896	chr12	7895352	8560062	12p13.31	HG00731_hgsvc_pbsq2-ccs_1000-hifiasm.h2-un	664710	100	100	ref	0	FALSE	FALSE
CP068266.2	7909539	8543896	chr12	7895352	8560062	12p13.31	HG00732_hgsvc_pbsq2-ccs_1000-hifiasm.h1-un	664710	100	100	ref	0	FALSE	FALSE
CP068266.2	7909539	8543896	chr12	7895352	8560062	12p13.31	HG00732_hgsvc_pbsq2-ccs_1000-hifiasm.h2-un	664710	100	100	ref	0	FALSE	FALSE
CP068266.2	7909539	8543896	chr12	7895352	8560062	12p13.31	HG00733_hgsvc_pbsq2-ccs_1000-hifiasm.h1-un	664710	100	100	ref	0	FALSE	FALSE
CP068266.2	7909539	8543896	chr12	7895352	8560062	12p13.31	HG00733_hgsvc_pbsq2-ccs_1000-hifiasm.h2-un	664710	100	100	ref	0	FALSE	FALSE
CP068266.2	7909539	8543896	chr12	7895352	8560062	12p13.31	HG00864.asm.bp.hap1.p_ctg	664710	100	100	ref	0	FALSE	FALSE
CP068266.2	7909539	8543896	chr12	7895352	8560062	12p13.31	HG00864.asm.bp.hap2.p_ctg	664710	100	100	ref	0	FALSE	FALSE
CP068266.2	7909539	8543896	chr12	7895352	8560062	12p13.31	HG02018.asm.dip.hap1.p_ctg	664710	100	100	ref	0	FALSE	FALSE
CP068266.2	7909539	8543896	chr12	7895352	8560062	12p13.31	HG02018.asm.dip.hap2.p_ctg	664710	100	100	ref	0	FALSE	FALSE
CP068266.2	7909539	8543896	chr12	7895352	8560062	12p13.31	HG02282.asm.hic.hap1.p_ctg	664710	97.638	97.638	ref	Not explained	FALSE	FALSE
CP068266.2	7909539	8543896	chr12	7895352	8560062	12p13.31	HG02282.asm.hic.hap2.p_ctg	664710	96.124	96.124	ref	Not explained	FALSE	FALSE
CP068266.2	7909539	8543896	chr12	7895352	8560062	12p13.31	HG02769.asm.hic.hap1.p_ctg	664710	97.638	97.638	ref	Not explained	FALSE	FALSE
CP068266.2	7909539	8543896	chr12	7895352	8560062	12p13.31	HG02769.asm.hic.hap2.p_ctg	664710	100	100	ref	0	FALSE	FALSE
CP068266.2	7909539	8543896	chr12	7895352	8560062	12p13.31	HG02818_hgsvc_pbsq2-ccs_1000-hifiasm.h1-un	664710	100	100	ref	0	FALSE	FALSE
CP068266.2	7909539	8543896	chr12	7895352	8560062	12p13.31	HG02818_hgsvc_pbsq2-ccs_1000-hifiasm.h2-un	664710	100	100	ref	0	FALSE	FALSE
CP068266.2	7909539	8543896	chr12	7895352	8560062	12p13.31	HG02953.asm.hic.hap1.p_ctg	664710	100	100	ref	0	FALSE	FALSE
CP068266.2	7909539	8543896	chr12	7895352	8560062	12p13.31	HG02953.asm.hic.hap2.p_ctg	664710	97.674	97.674	ref	Not explained	FALSE	FALSE
CP068266.2	7909539	8543896	chr12	7895352	8560062	12p13.31	HG03125_hgsvc_pbsq2-ccs_1000-hifiasm.h1-un	664710	99.213	99.213	ref	0	FALSE	FALSE
CP068266.2	7909539	8543896	chr12	7895352	8560062	12p13.31	HG03125_hgsvc_pbsq2-ccs_1000-hifiasm.h2-un	664710	0	0	ref	Contig-break	FALSE	FALSE
CP068266.2	7909539	8543896	chr12	7895352	8560062	12p13.31	HG03452.asm.hic.hap1.p_ctg	664710	100	100	ref	0	FALSE	FALSE
CP068266.2	7909539	8543896	chr12	7895352	8560062	12p13.31	HG03452.asm.hic.hap2.p_ctg	664710	96.124	96.124	ref	Not explained	FALSE	FALSE
CP068266.2	7909539	8543896	chr12	7895352	8560062	12p13.31	HG03486_hgsvc_pbsq2-ccs_1000-hifiasm.h1-un	664710	0	0	ref	Contig-break	FALSE	FALSE
CP068266.2	7909539	8543896	chr12	7895352	8560062	12p13.31	HG03486_hgsvc_pbsq2-ccs_1000-hifiasm.h2-un	664710	100	100	ref	0	FALSE	FALSE
CP068266.2	7909539	8543896	chr12	7895352	8560062	12p13.31	HG03520.asm.hic.hap1.p_ctg	664710	96.124	96.124	ref	Not explained	FALSE	FALSE
CP068266.2	7909539	8543896	chr12	7895352	8560062	12p13.31	HG03520.asm.hic.hap2.p_ctg	664710	100	100	ref	0	FALSE	FALSE
CP068266.2	7909539	8543896	chr12	7895352	8560062	12p13.31	hg38	664710	96.124	96.124	ref	Not explained	FALSE	FALSE
CP068266.2	7909539	8543896	chr12	7895352	8560062	12p13.31	NA12329.asm.dip.hap1.p_ctg	664710	100	100	ref	0	FALSE	FALSE
CP068266.2	7909539	8543896	chr12	7895352	8560062	12p13.31	NA12329.asm.dip.hap2.p_ctg	664710	97.345	97.345	ref	Not explained	FALSE	FALSE
CP068266.2	7909539	8543896	chr12	7895352	8560062	12p13.31	NA12878_giab_pbsq2-ccs_1000-hifiasm.h1-un	664710	100	100	ref	0	FALSE	FALSE
CP068266.2	7909539	8543896	chr12	7895352	8560062	12p13.31	NA12878_giab_pbsq2-ccs_1000-hifiasm.h2-un	664710	100	100	ref	0	FALSE	FALSE
CP068266.2	7909539	8543896	chr12	7895352	8560062	12p13.31	NA19036.asm.bp.hap1.p_ctg	664710	100	100	ref	0	FALSE	FALSE
CP068266.2	7909539	8543896	chr12	7895352	8560062	12p13.31	NA19036.asm.bp.hap2.p_ctg	664710	100	100	ref	0	FALSE	FALSE
CP068266.2	7909539	8543896	chr12	7895352	8560062	12p13.31	NA19238_hgsvc_pbsq2-ccs_1000-hifiasm.h1-un	664710	97.638	97.638	ref	Not explained	FALSE	FALSE
CP068266.2	7909539	8543896	chr12	7895352	8560062	12p13.31	NA19238_hgsvc_pbsq2-ccs_1000-hifiasm.h2-un	664710	100	100	ref	0	FALSE	FALSE
CP068266.2	7909539	8543896	chr12	7895352	8560062	12p13.31	NA19239_hgsvc_pbsq2-ccs_1000-hifiasm.h1-un	664710	96.923	96.923	ref	Not explained	FALSE	FALSE
CP068266.2	7909539	8543896	chr12	7895352	8560062	12p13.31	NA19239_hgsvc_pbsq2-ccs_1000-hifiasm.h2-un	664710	100	100	ref	0	FALSE	FALSE
CP068266.2	7909539	8543896	chr12	7895352	8560062	12p13.31	NA19240_hgsvc_pbsq2-ccs_1000-hifiasm.h1-un	664710	100	100	ref	0	FALSE	FALSE
CP068266.2	7909539	8543896	chr12	7895352	8560062	12p13.31	NA19240_hgsvc_pbsq2-ccs_1000-hifiasm.h2-un	664710	96.923	96.923	ref	Not explained	FALSE	FALSE
CP068266.2	7909539	8543896	chr12	7895352	8560062	12p13.31	NA19983.asm.dip.hap1.p_ctg	664710	96.923	96.923	ref	Not explained	FALSE	FALSE
CP068266.2	7909539	8543896	chr12	7895352	8560062	12p13.31	NA19983.asm.dip.hap2.p_ctg	664710	100	100	ref	0	FALSE	FALSE
CP068266.2	7909539	8543896	chr12	7895352	8560062	12p13.31	NA20847.asm.bp.hap1.p_ctg	664710	100	100	ref	0	FALSE	FALSE
CP068266.2	7909539	8543896	chr12	7895352	8560062	12p13.31	NA20847.asm.bp.hap2.p_ctg	664710	100	100	ref	0	FALSE	FALSE
CP068266.2	7909539	8543896	chr12	7895352	8560062	12p13.31	NA24385_hpg_pbsq2-ccs_1000-hifiasm.h1-un	664710	100	100	ref	0	FALSE	FALSE
CP068266.2	7909539	8543896	chr12	7895352	8560062	12p13.31	NA24385_hpg_pbsq2-ccs_1000-hifiasm.h2-un	664710	100	100	ref	0	FALSE	FALSE
CP068266.2	63766161	69121815	chr12	63787453	69142453	12q14.2-12q15-12q14.3	GM19129.asm.dip.hap1.p_ctg	5355000	100	100	ref	0	FALSE	FALSE
CP068266.2	63766161	69121815	chr12	63787453	69142453	12q14.2-12q15-12q14.3	GM19129.asm.dip.hap2.p_ctg	5355000	100	100	ref	0	FALSE	FALSE
CP068266.2	63766161	69121815	chr12	63787453	69142453	12q14.2-12q15-12q14.3	GM19434.asm.hic.hap1.p_ctg	5355000	100	100	ref	0	FALSE	FALSE
CP068266.2	63766161	69121815	chr12	63787453	69142453	12q14.2-12q15-12q14.3	GM19434.asm.hic.hap2.p_ctg	5355000	0	0	ref	Contig-break	FALSE	FALSE
CP068266.2	63766161	69121815	chr12	63787453	69142453	12q14.2-12q15-12q14.3	HG00171.asm.bp.hap1.p_ctg	5355000	100	100	ref	0	FALSE	FALSE
CP068266.2	63766161	69121815	chr12	63787453	69142453	12q14.2-12q15-12q14.3	HG00171.asm.bp.hap2.p_ctg	5355000	100	100	ref	0	FALSE	FALSE
CP068266.2	63766161	69121815	chr12	63787453	69142453	12q14.2-12q15-12q14.3	HG00512_hgsvc_pbsq2-ccs_1000-hifiasm.h1-un	5355000	100	100	ref	0	FALSE	FALSE
CP068266.2	63766161	69121815	chr12	63787453	69142453	12q14.2-12q15-12q14.3	HG00512_hgsvc_pbsq2-ccs_1000-hifiasm.h2-un	5355000	100	100	ref	0	FALSE	FALSE
CP068266.2	63766161	69121815	chr12	63787453	69142453	12q14.2-12q15-12q14.3	HG00513_hgsvc_pbsq2-ccs_1000-hifiasm.h1-un	5355000	100	100	ref	0	FALSE	FALSE
CP068266.2	63766161	69121815	chr12	63787453	69142453	12q14.2-12q15-12q14.3	HG00513_hgsvc_pbsq2-ccs_1000-hifiasm.h2-un	5355000	100	100	ref	0	FALSE	FALSE
CP068266.2	63766161	69121815	chr12	63787453	69142453	12q14.2-12q15-12q14.3	HG00514_hgsvc_pbsq2-ccs_1000-hifiasm.h1-un	5355000	100	100	ref	0	FALSE	FALSE
CP068266.2	63766161	69121815	chr12	63787453	69142453	12q14.2-12q15-12q14.3	HG00514_hgsvc_pbsq2-ccs_1000-hifiasm.h2-un	5355000	100	100	ref	0	FALSE	FALSE
CP068266.2	63766161	69121815	chr12	63787453	69142453	12q14.2-12q15-12q14.3	HG00731_hgsvc_pbsq2-ccs_1000-hifiasm.h1-un	5355000	100	100	ref	0	FALSE	FALSE
CP068266.2	63766161	69121815	chr12	63787453	69142453	12q14.2-12q15-12q14.3	HG00731_hgsvc_pbsq2-ccs_1000-hifiasm.h2-un	5355000	100	100	ref	0	FALSE	FALSE
CP068266.2	63766161	69121815	chr12	63787453	69142453	12q14.2-12q15-12q14.3	HG00732_hgsvc_pbsq2-ccs_1000-hifiasm.h1-un	5355000	100	100	ref	0	FALSE	FALSE
CP068266.2	63766161	69121815	chr12	63787453	69142453	12q14.2-12q15-12q14.3	HG00732_hgsvc_pbsq2-ccs_1000-hifiasm.h2-un	5355000	100	100	ref	0	FALSE	FALSE
CP068266.2	63766161	69121815	chr12	63787453	69142453	12q14.2-12q15-12q14.3	HG00733_hgsvc_pbsq2-ccs_1000-hifiasm.h1-un	5355000	100	100	ref	0	FALSE	FALSE
CP068266.2	63766161	69121815	chr12	63787453	69142453	12q14.2-12q15-12q14.3	HG00733_hgsvc_pbsq2-ccs_1000-hifiasm.h2-un	5355000	100	100	ref	0	FALSE	FALSE
CP068266.2	63766161	69121815	chr12	63787453	69142453	12q14.2-12q15-12q14.3	HG00864.asm.bp.hap1.p_ctg	5355000	100	100	ref	0	FALSE	FALSE
CP068266.2	63766161	69121815	chr12	63787453	69142453	12q14.2-12q15-12q14.3	HG00864.asm.bp.hap2.p_ctg	5355000	100	100	ref	0	FALSE	FALSE
CP068266.2	63766161	69121815	chr12	63787453	69142453	12q14.2-12q15-12q14.3	HG02018.asm.dip.hap1.p_ctg	5355000	100	100	ref	0	FALSE	FALSE
CP068266.2	63766161	69121815	chr12	63787453	69142453	12q14.2-12q15-12q14.3	HG02018.asm.dip.hap2.p_ctg	5355000	100	100	ref	0	FALSE	FALSE
CP068266.2	63766161	69121815	chr12	63787453	69142453	12q14.2-12q15-12q14.3	HG02282.asm.hic.hap1.p_ctg	5355000	100	100	ref	0	FALSE	FALSE
CP068266.2	63766161	69121815	chr12	63787453	69142453	12q14.2-12q15-12q14.3	HG02282.asm.hic.hap2.p_ctg	5355000	100	100	ref	0	FALSE	FALSE
CP068266.2	63766161	69121815	chr12	63787453	69142453	12q14.2-12q15-12q14.3	HG02769.asm.hic.hap1.p_ctg	5355000	100	100	ref	0	FALSE	FALSE
CP068266.2	63766161	69121815	chr12	63787453	69142453	12q14.2-12q15-12q14.3	HG02769.asm.hic.hap2.p_ctg	5355000	100	100	ref	0	FALSE	FALSE
CP068266.2	63766161	69121815	chr12	63787453	69142453	12q14.2-12q15-12q14.3	HG02818_hgsvc_pbsq2-ccs_1000-hifiasm.h1-un	5355000	100	100	ref	0	FALSE	FALSE
CP068266.2	63766161	69121815	chr12	63787453	69142453	12q14.2-12q15-12q14.3	HG02818_hgsvc_pbsq2-ccs_1000-hifiasm.h2-un	5355000	100	100	ref	0	FALSE	FALSE
CP068266.2	63766161	69121815	chr12	63787453	69142453	12q14.2-12q15-12q14.3	HG02953.asm.hic.hap1.p_ctg	5355000	99.813	99.813	ref	0	FALSE	FALSE
CP068266.2	63766161	69121815	chr12	63787453	69142453	12q14.2-12q15-12q14.3	HG02953.asm.hic.hap2.p_ctg	5355000	100	100	ref	0	FALSE	FALSE
CP068266.2	63766161	69121815	chr12	63787453	69142453	12q14.2-12q15-12q14.3	HG03125_hgsvc_pbsq2-ccs_1000-hifiasm.h1-un	5355000	100	100	ref	0	FALSE	FALSE
CP068266.2	63766161	69121815	chr12	63787453	69142453	12q14.2-12q15-12q14.3	HG03125_hgsvc_pbsq2-ccs_1000-hifiasm.h2-un	5355000	100	100	ref	0	FALSE	FALSE
CP068266.2	63766161	69121815	chr12	63787453	69142453	12q14.2-12q15-12q14.3	HG03452.asm.hic.hap1.p_ctg	5355000	100	100	ref	0	FALSE	FALSE
CP068266.2	63766161	69121815	chr12	63787453	69142453	12q14.2-12q15-12q14.3	HG03452.asm.hic.hap2.p_ctg	5355000	100	100	ref	0	FALSE	FALSE
CP068266.2	63766161	69121815	chr12	63787453	69142453	12q14.2-12q15-12q14.3	HG03486_hgsvc_pbsq2-ccs_1000-hifiasm.h1-un	5355000	0	0	ref	Contig-break	FALSE	FALSE
CP068266.2	63766161	69121815	chr12	63787453	69142453	12q14.2-12q15-12q14.3	HG03486_hgsvc_pbsq2-ccs_1000-hifiasm.h2-un	5355000	100	100	ref	0	FALSE	FALSE
CP068266.2	63766161	69121815	chr12	63787453	69142453	12q14.2-12q15-12q14.3	HG03520.asm.hic.hap1.p_ctg	5355000	0	0	ref	Contig-break	FALSE	FALSE
CP068266.2	63766161	69121815	chr12	63787453	69142453	12q14.2-12q15-12q14.3	HG03520.asm.hic.hap2.p_ctg	5355000	0	0	ref	Contig-break	FALSE	FALSE
CP068266.2	63766161	69121815	chr12	63787453	69142453	12q14.2-12q15-12q14.3	hg38	5355000	100	100	ref	0	FALSE	FALSE
CP068266.2	63766161	69121815	chr12	63787453	69142453	12q14.2-12q15-12q14.3	NA12329.asm.dip.hap1.p_ctg	5355000	100	100	ref	0	FALSE	FALSE
CP068266.2	63766161	69121815	chr12	63787453	69142453	12q14.2-12q15-12q14.3	NA12329.asm.dip.hap2.p_ctg	5355000	100	100	ref	0	FALSE	FALSE
CP068266.2	63766161	69121815	chr12	63787453	69142453	12q14.2-12q15-12q14.3	NA12878_giab_pbsq2-ccs_1000-hifiasm.h1-un	5355000	100	100	ref	0	FALSE	FALSE
CP068266.2	63766161	69121815	chr12	63787453	69142453	12q14.2-12q15-12q14.3	NA12878_giab_pbsq2-ccs_1000-hifiasm.h2-un	5355000	100	100	ref	0	FALSE	FALSE
CP068266.2	63766161	69121815	chr12	63787453	69142453	12q14.2-12q15-12q14.3	NA19036.asm.bp.hap1.p_ctg	5355000	100	100	ref	0	FALSE	FALSE
CP068266.2	63766161	69121815	chr12	63787453	69142453	12q14.2-12q15-12q14.3	NA19036.asm.bp.hap2.p_ctg	5355000	100	100	ref	0	FALSE	FALSE
CP068266.2	63766161	69121815	chr12	63787453	69142453	12q14.2-12q15-12q14.3	NA19238_hgsvc_pbsq2-ccs_1000-hifiasm.h1-un	5355000	100	100	ref	0	FALSE	FALSE
CP068266.2	63766161	69121815	chr12	63787453	69142453	12q14.2-12q15-12q14.3	NA19238_hgsvc_pbsq2-ccs_1000-hifiasm.h2-un	5355000	100	100	ref	0	FALSE	FALSE
CP068266.2	63766161	69121815	chr12	63787453	69142453	12q14.2-12q15-12q14.3	NA19239_hgsvc_pbsq2-ccs_1000-hifiasm.h1-un	5355000	100	100	ref	0	FALSE	FALSE
CP068266.2	63766161	69121815	chr12	63787453	69142453	12q14.2-12q15-12q14.3	NA19239_hgsvc_pbsq2-ccs_1000-hifiasm.h2-un	5355000	100	100	ref	0	FALSE	FALSE
CP068266.2	63766161	69121815	chr12	63787453	69142453	12q14.2-12q15-12q14.3	NA19240_hgsvc_pbsq2-ccs_1000-hifiasm.h1-un	5355000	100	100	ref	0	FALSE	FALSE
CP068266.2	63766161	69121815	chr12	63787453	69142453	12q14.2-12q15-12q14.3	NA19240_hgsvc_pbsq2-ccs_1000-hifiasm.h2-un	5355000	100	100	ref	0	FALSE	FALSE
CP068266.2	63766161	69121815	chr12	63787453	69142453	12q14.2-12q15-12q14.3	NA19983.asm.dip.hap1.p_ctg	5355000	100	100	ref	0	FALSE	FALSE
CP068266.2	63766161	69121815	chr12	63787453	69142453	12q14.2-12q15-12q14.3	NA19983.asm.dip.hap2.p_ctg	5355000	100	100	ref	0	FALSE	FALSE
CP068266.2	63766161	69121815	chr12	63787453	69142453	12q14.2-12q15-12q14.3	NA20847.asm.bp.hap1.p_ctg	5355000	100	100	ref	0	FALSE	FALSE
CP068266.2	63766161	69121815	chr12	63787453	69142453	12q14.2-12q15-12q14.3	NA20847.asm.bp.hap2.p_ctg	5355000	100	100	ref	0	FALSE	FALSE
CP068266.2	63766161	69121815	chr12	63787453	69142453	12q14.2-12q15-12q14.3	NA24385_hpg_pbsq2-ccs_1000-hifiasm.h1-un	5355000	0	0	ref	Contig-break	FALSE	FALSE
CP068266.2	63766161	69121815	chr12	63787453	69142453	12q14.2-12q15-12q14.3	NA24385_hpg_pbsq2-ccs_1000-hifiasm.h2-un	5355000	100	100	ref	0	FALSE	FALSE
CP068265.2	19384291	19677991	chr13	20187861	20487861	13q12.11	GM19129.asm.dip.hap1.p_ctg	3e+05	99.492	99.492	ref	0	FALSE	FALSE
CP068265.2	19384291	19677991	chr13	20187861	20487861	13q12.11	GM19129.asm.dip.hap2.p_ctg	3e+05	0	0	ref	Not explained	FALSE	FALSE
CP068265.2	19384291	19677991	chr13	20187861	20487861	13q12.11	GM19434.asm.hic.hap1.p_ctg	3e+05	99.154	99.154	ref	0	FALSE	FALSE
CP068265.2	19384291	19677991	chr13	20187861	20487861	13q12.11	GM19434.asm.hic.hap2.p_ctg	3e+05	99.492	99.492	ref	0	FALSE	FALSE
CP068265.2	19384291	19677991	chr13	20187861	20487861	13q12.11	HG00171.asm.bp.hap1.p_ctg	3e+05	99.492	99.492	ref	0	FALSE	FALSE
CP068265.2	19384291	19677991	chr13	20187861	20487861	13q12.11	HG00171.asm.bp.hap2.p_ctg	3e+05	0	0	ref	Not explained	FALSE	TRUE
CP068265.2	19384291	19677991	chr13	20187861	20487861	13q12.11	HG00512_hgsvc_pbsq2-ccs_1000-hifiasm.h1-un	3e+05	0	0	ref	Not explained	FALSE	TRUE
CP068265.2	19384291	19677991	chr13	20187861	20487861	13q12.11	HG00512_hgsvc_pbsq2-ccs_1000-hifiasm.h2-un	3e+05	99.324	99.324	ref	0	FALSE	FALSE
CP068265.2	19384291	19677991	chr13	20187861	20487861	13q12.11	HG00513_hgsvc_pbsq2-ccs_1000-hifiasm.h1-un	3e+05	0	0	ref	Not explained	FALSE	TRUE
CP068265.2	19384291	19677991	chr13	20187861	20487861	13q12.11	HG00513_hgsvc_pbsq2-ccs_1000-hifiasm.h2-un	3e+05	99.492	99.492	ref	0	FALSE	FALSE
CP068265.2	19384291	19677991	chr13	20187861	20487861	13q12.11	HG00514_hgsvc_pbsq2-ccs_1000-hifiasm.h1-un	3e+05	99.492	99.492	ref	0	FALSE	FALSE
CP068265.2	19384291	19677991	chr13	20187861	20487861	13q12.11	HG00514_hgsvc_pbsq2-ccs_1000-hifiasm.h2-un	3e+05	0	0	ref	Not explained	FALSE	TRUE
CP068265.2	19384291	19677991	chr13	20187861	20487861	13q12.11	HG00731_hgsvc_pbsq2-ccs_1000-hifiasm.h1-un	3e+05	99.492	99.492	ref	0	FALSE	FALSE
CP068265.2	19384291	19677991	chr13	20187861	20487861	13q12.11	HG00731_hgsvc_pbsq2-ccs_1000-hifiasm.h2-un	3e+05	99.154	99.154	ref	0	FALSE	FALSE
CP068265.2	19384291	19677991	chr13	20187861	20487861	13q12.11	HG00732_hgsvc_pbsq2-ccs_1000-hifiasm.h1-un	3e+05	99.492	99.492	ref	0	FALSE	FALSE
CP068265.2	19384291	19677991	chr13	20187861	20487861	13q12.11	HG00732_hgsvc_pbsq2-ccs_1000-hifiasm.h2-un	3e+05	99.492	99.492	ref	0	FALSE	FALSE
CP068265.2	19384291	19677991	chr13	20187861	20487861	13q12.11	HG00733_hgsvc_pbsq2-ccs_1000-hifiasm.h1-un	3e+05	99.492	99.492	ref	0	FALSE	FALSE
CP068265.2	19384291	19677991	chr13	20187861	20487861	13q12.11	HG00733_hgsvc_pbsq2-ccs_1000-hifiasm.h2-un	3e+05	0	0	ref	Not explained	FALSE	TRUE
CP068265.2	19384291	19677991	chr13	20187861	20487861	13q12.11	HG00864.asm.bp.hap1.p_ctg	3e+05	99.492	99.492	ref	0	FALSE	FALSE
CP068265.2	19384291	19677991	chr13	20187861	20487861	13q12.11	HG00864.asm.bp.hap2.p_ctg	3e+05	99.492	99.492	ref	0	FALSE	FALSE
CP068265.2	19384291	19677991	chr13	20187861	20487861	13q12.11	HG02018.asm.dip.hap1.p_ctg	3e+05	99.492	99.492	ref	0	FALSE	FALSE
CP068265.2	19384291	19677991	chr13	20187861	20487861	13q12.11	HG02018.asm.dip.hap2.p_ctg	3e+05	99.492	99.492	ref	0	FALSE	FALSE
CP068265.2	19384291	19677991	chr13	20187861	20487861	13q12.11	HG02282.asm.hic.hap1.p_ctg	3e+05	99.154	99.154	ref	0	FALSE	FALSE
CP068265.2	19384291	19677991	chr13	20187861	20487861	13q12.11	HG02282.asm.hic.hap2.p_ctg	3e+05	99.492	99.492	ref	0	FALSE	FALSE
CP068265.2	19384291	19677991	chr13	20187861	20487861	13q12.11	HG02769.asm.hic.hap1.p_ctg	3e+05	99.491	99.491	ref	0	FALSE	FALSE
CP068265.2	19384291	19677991	chr13	20187861	20487861	13q12.11	HG02769.asm.hic.hap2.p_ctg	3e+05	99.492	99.492	ref	0	FALSE	FALSE
CP068265.2	19384291	19677991	chr13	20187861	20487861	13q12.11	HG02818_hgsvc_pbsq2-ccs_1000-hifiasm.h1-un	3e+05	98.983	98.983	ref	0	FALSE	FALSE
CP068265.2	19384291	19677991	chr13	20187861	20487861	13q12.11	HG02818_hgsvc_pbsq2-ccs_1000-hifiasm.h2-un	3e+05	99.492	99.492	ref	0	FALSE	FALSE
CP068265.2	19384291	19677991	chr13	20187861	20487861	13q12.11	HG02953.asm.hic.hap1.p_ctg	3e+05	99.492	99.492	ref	0	FALSE	FALSE
CP068265.2	19384291	19677991	chr13	20187861	20487861	13q12.11	HG02953.asm.hic.hap2.p_ctg	3e+05	99.154	99.154	ref	0	FALSE	FALSE
CP068265.2	19384291	19677991	chr13	20187861	20487861	13q12.11	HG03125_hgsvc_pbsq2-ccs_1000-hifiasm.h1-un	3e+05	99.154	99.154	ref	0	FALSE	FALSE
CP068265.2	19384291	19677991	chr13	20187861	20487861	13q12.11	HG03125_hgsvc_pbsq2-ccs_1000-hifiasm.h2-un	3e+05	99.154	99.154	ref	0	FALSE	FALSE
CP068265.2	19384291	19677991	chr13	20187861	20487861	13q12.11	HG03452.asm.hic.hap1.p_ctg	3e+05	99.154	99.154	ref	0	FALSE	FALSE
CP068265.2	19384291	19677991	chr13	20187861	20487861	13q12.11	HG03452.asm.hic.hap2.p_ctg	3e+05	99.492	99.492	ref	0	FALSE	FALSE
CP068265.2	19384291	19677991	chr13	20187861	20487861	13q12.11	HG03486_hgsvc_pbsq2-ccs_1000-hifiasm.h1-un	3e+05	99.154	99.154	ref	0	FALSE	FALSE
CP068265.2	19384291	19677991	chr13	20187861	20487861	13q12.11	HG03486_hgsvc_pbsq2-ccs_1000-hifiasm.h2-un	3e+05	99.492	99.492	ref	0	FALSE	FALSE
CP068265.2	19384291	19677991	chr13	20187861	20487861	13q12.11	HG03520.asm.hic.hap1.p_ctg	3e+05	99.492	99.492	ref	0	FALSE	FALSE
CP068265.2	19384291	19677991	chr13	20187861	20487861	13q12.11	HG03520.asm.hic.hap2.p_ctg	3e+05	99.154	99.154	ref	0	FALSE	FALSE
CP068265.2	19384291	19677991	chr13	20187861	20487861	13q12.11	hg38	3e+05	99.154	99.154	ref	0	FALSE	FALSE
CP068265.2	19384291	19677991	chr13	20187861	20487861	13q12.11	NA12329.asm.dip.hap1.p_ctg	3e+05	0	0	ref	Not explained	FALSE	TRUE
CP068265.2	19384291	19677991	chr13	20187861	20487861	13q12.11	NA12329.asm.dip.hap2.p_ctg	3e+05	0	0	ref	Not explained	FALSE	TRUE
CP068265.2	19384291	19677991	chr13	20187861	20487861	13q12.11	NA12878_giab_pbsq2-ccs_1000-hifiasm.h1-un	3e+05	0	0	ref	Not explained	FALSE	TRUE
CP068265.2	19384291	19677991	chr13	20187861	20487861	13q12.11	NA12878_giab_pbsq2-ccs_1000-hifiasm.h2-un	3e+05	99.154	99.154	ref	0	FALSE	FALSE
CP068265.2	19384291	19677991	chr13	20187861	20487861	13q12.11	NA19036.asm.bp.hap1.p_ctg	3e+05	99.154	99.154	ref	0	FALSE	FALSE
CP068265.2	19384291	19677991	chr13	20187861	20487861	13q12.11	NA19036.asm.bp.hap2.p_ctg	3e+05	99.154	99.154	ref	0	FALSE	FALSE
CP068265.2	19384291	19677991	chr13	20187861	20487861	13q12.11	NA19238_hgsvc_pbsq2-ccs_1000-hifiasm.h1-un	3e+05	0	0	ref	Not explained	FALSE	TRUE
CP068265.2	19384291	19677991	chr13	20187861	20487861	13q12.11	NA19238_hgsvc_pbsq2-ccs_1000-hifiasm.h2-un	3e+05	99.154	99.154	ref	0	FALSE	FALSE
CP068265.2	19384291	19677991	chr13	20187861	20487861	13q12.11	NA19239_hgsvc_pbsq2-ccs_1000-hifiasm.h1-un	3e+05	99.492	99.492	ref	0	FALSE	FALSE
CP068265.2	19384291	19677991	chr13	20187861	20487861	13q12.11	NA19239_hgsvc_pbsq2-ccs_1000-hifiasm.h2-un	3e+05	99.154	99.154	ref	0	FALSE	FALSE
CP068265.2	19384291	19677991	chr13	20187861	20487861	13q12.11	NA19240_hgsvc_pbsq2-ccs_1000-hifiasm.h1-un	3e+05	99.492	99.492	ref	0	FALSE	FALSE
CP068265.2	19384291	19677991	chr13	20187861	20487861	13q12.11	NA19240_hgsvc_pbsq2-ccs_1000-hifiasm.h2-un	3e+05	99.492	99.492	ref	0	FALSE	FALSE
CP068265.2	19384291	19677991	chr13	20187861	20487861	13q12.11	NA19983.asm.dip.hap1.p_ctg	3e+05	99.492	99.492	ref	0	FALSE	FALSE
CP068265.2	19384291	19677991	chr13	20187861	20487861	13q12.11	NA19983.asm.dip.hap2.p_ctg	3e+05	99.492	99.492	ref	0	FALSE	FALSE
CP068265.2	19384291	19677991	chr13	20187861	20487861	13q12.11	NA20847.asm.bp.hap1.p_ctg	3e+05	0	0	ref	Not explained	FALSE	TRUE
CP068265.2	19384291	19677991	chr13	20187861	20487861	13q12.11	NA20847.asm.bp.hap2.p_ctg	3e+05	99.492	99.492	ref	0	FALSE	FALSE
CP068265.2	19384291	19677991	chr13	20187861	20487861	13q12.11	NA24385_hpg_pbsq2-ccs_1000-hifiasm.h1-un	3e+05	99.492	99.492	ref	0	FALSE	FALSE
CP068265.2	19384291	19677991	chr13	20187861	20487861	13q12.11	NA24385_hpg_pbsq2-ccs_1000-hifiasm.h2-un	3e+05	99.154	99.154	ref	0	FALSE	FALSE
CP068263.2	20346003	21067035	chr15	22673917	23337465	15q11.2	GM19129.asm.dip.hap1.p_ctg	663548	0	0	ref	Contig-break	FALSE	FALSE
CP068263.2	20346003	21067035	chr15	22673917	23337465	15q11.2	GM19129.asm.dip.hap2.p_ctg	663548	0	0	ref	Contig-break	FALSE	FALSE
CP068263.2	20346003	21067035	chr15	22673917	23337465	15q11.2	GM19434.asm.hic.hap1.p_ctg	663548	96.503	96.503	ref	Not explained	FALSE	FALSE
CP068263.2	20346003	21067035	chr15	22673917	23337465	15q11.2	GM19434.asm.hic.hap2.p_ctg	663548	95.035	97.872	5_9_inv	Not explained	FALSE	FALSE
CP068263.2	20346003	21067035	chr15	22673917	23337465	15q11.2	HG00171.asm.bp.hap1.p_ctg	663548	96.503	96.503	ref	Not explained	FALSE	FALSE
CP068263.2	20346003	21067035	chr15	22673917	23337465	15q11.2	HG00171.asm.bp.hap2.p_ctg	663548	99.301	99.301	ref	0	FALSE	FALSE
CP068263.2	20346003	21067035	chr15	22673917	23337465	15q11.2	HG00512_hgsvc_pbsq2-ccs_1000-hifiasm.h1-un	663548	90.164	90.164	ref	Not explained	FALSE	FALSE
CP068263.2	20346003	21067035	chr15	22673917	23337465	15q11.2	HG00512_hgsvc_pbsq2-ccs_1000-hifiasm.h2-un	663548	93.056	98.611	10_13_inv	1	FALSE	FALSE
CP068263.2	20346003	21067035	chr15	22673917	23337465	15q11.2	HG00513_hgsvc_pbsq2-ccs_1000-hifiasm.h1-un	663548	93.617	93.617	ref	Not explained	FALSE	FALSE
CP068263.2	20346003	21067035	chr15	22673917	23337465	15q11.2	HG00513_hgsvc_pbsq2-ccs_1000-hifiasm.h2-un	663548	93.706	97.902	2_21_inv	Not explained	FALSE	FALSE
CP068263.2	20346003	21067035	chr15	22673917	23337465	15q11.2	HG00514_hgsvc_pbsq2-ccs_1000-hifiasm.h1-un	663548	0	0	ref	Contig-break	FALSE	FALSE
CP068263.2	20346003	21067035	chr15	22673917	23337465	15q11.2	HG00514_hgsvc_pbsq2-ccs_1000-hifiasm.h2-un	663548	0	0	ref	Contig-break	FALSE	FALSE
CP068263.2	20346003	21067035	chr15	22673917	23337465	15q11.2	HG00731_hgsvc_pbsq2-ccs_1000-hifiasm.h1-un	663548	100	100	ref	0	FALSE	FALSE
CP068263.2	20346003	21067035	chr15	22673917	23337465	15q11.2	HG00731_hgsvc_pbsq2-ccs_1000-hifiasm.h2-un	663548	0	0	ref	Contig-break	FALSE	FALSE
CP068263.2	20346003	21067035	chr15	22673917	23337465	15q11.2	HG00732_hgsvc_pbsq2-ccs_1000-hifiasm.h1-un	663548	99.301	99.301	ref	0	FALSE	FALSE
CP068263.2	20346003	21067035	chr15	22673917	23337465	15q11.2	HG00732_hgsvc_pbsq2-ccs_1000-hifiasm.h2-un	663548	94.286	94.286	ref	Not explained	FALSE	FALSE
CP068263.2	20346003	21067035	chr15	22673917	23337465	15q11.2	HG00733_hgsvc_pbsq2-ccs_1000-hifiasm.h1-un	663548	97.222	97.222	ref	Not explained	FALSE	FALSE
CP068263.2	20346003	21067035	chr15	22673917	23337465	15q11.2	HG00733_hgsvc_pbsq2-ccs_1000-hifiasm.h2-un	663548	99.301	99.301	ref	0	FALSE	FALSE
CP068263.2	20346003	21067035	chr15	22673917	23337465	15q11.2	HG00864.asm.bp.hap1.p_ctg	663548	0	0	ref	Not explained	FALSE	TRUE
CP068263.2	20346003	21067035	chr15	22673917	23337465	15q11.2	HG00864.asm.bp.hap2.p_ctg	663548	8.392	8.392	ref	Not explained	FALSE	FALSE
CP068263.2	20346003	21067035	chr15	22673917	23337465	15q11.2	HG02018.asm.dip.hap1.p_ctg	663548	95.035	99.291	10_12_inv	1	FALSE	FALSE
CP068263.2	20346003	21067035	chr15	22673917	23337465	15q11.2	HG02018.asm.dip.hap2.p_ctg	663548	98.592	98.592	ref	0	FALSE	FALSE
CP068263.2	20346003	21067035	chr15	22673917	23337465	15q11.2	HG02282.asm.hic.hap1.p_ctg	663548	97.872	97.872	ref	Not explained	FALSE	FALSE
CP068263.2	20346003	21067035	chr15	22673917	23337465	15q11.2	HG02282.asm.hic.hap2.p_ctg	663548	92.199	99.291	4_8_inv+9_11_inv	2	FALSE	FALSE
CP068263.2	20346003	21067035	chr15	22673917	23337465	15q11.2	HG02769.asm.hic.hap1.p_ctg	663548	100	100	ref	0	FALSE	FALSE
CP068263.2	20346003	21067035	chr15	22673917	23337465	15q11.2	HG02769.asm.hic.hap2.p_ctg	663548	99.291	99.291	ref	0	FALSE	FALSE
CP068263.2	20346003	21067035	chr15	22673917	23337465	15q11.2	HG02818_hgsvc_pbsq2-ccs_1000-hifiasm.h1-un	663548	93.706	96.503	6_10_inv	Not explained	FALSE	FALSE
CP068263.2	20346003	21067035	chr15	22673917	23337465	15q11.2	HG02818_hgsvc_pbsq2-ccs_1000-hifiasm.h2-un	663548	95.714	100	9_11_inv	1	FALSE	FALSE
CP068263.2	20346003	21067035	chr15	22673917	23337465	15q11.2	HG02953.asm.hic.hap1.p_ctg	663548	100	100	ref	0	FALSE	FALSE
CP068263.2	20346003	21067035	chr15	22673917	23337465	15q11.2	HG02953.asm.hic.hap2.p_ctg	663548	94.964	97.842	5_9_inv	Not explained	FALSE	FALSE
CP068263.2	20346003	21067035	chr15	22673917	23337465	15q11.2	HG03125_hgsvc_pbsq2-ccs_1000-hifiasm.h1-un	663548	93.706	96.503	5_24_inv	Not explained	FALSE	FALSE
CP068263.2	20346003	21067035	chr15	22673917	23337465	15q11.2	HG03125_hgsvc_pbsq2-ccs_1000-hifiasm.h2-un	663548	97.222	97.222	ref	Not explained	FALSE	FALSE
CP068263.2	20346003	21067035	chr15	22673917	23337465	15q11.2	HG03452.asm.hic.hap1.p_ctg	663548	99.301	99.301	ref	0	FALSE	FALSE
CP068263.2	20346003	21067035	chr15	22673917	23337465	15q11.2	HG03452.asm.hic.hap2.p_ctg	663548	83.23	85.714	6_10_inv	Not explained	FALSE	FALSE
CP068263.2	20346003	21067035	chr15	22673917	23337465	15q11.2	HG03486_hgsvc_pbsq2-ccs_1000-hifiasm.h1-un	663548	95.833	98.611	5_9_inv	1	FALSE	FALSE
CP068263.2	20346003	21067035	chr15	22673917	23337465	15q11.2	HG03486_hgsvc_pbsq2-ccs_1000-hifiasm.h2-un	663548	95.035	97.872	4_8_inv	Not explained	FALSE	FALSE
CP068263.2	20346003	21067035	chr15	22673917	23337465	15q11.2	HG03520.asm.hic.hap1.p_ctg	663548	83.75	83.75	ref	Not explained	FALSE	FALSE
CP068263.2	20346003	21067035	chr15	22673917	23337465	15q11.2	HG03520.asm.hic.hap2.p_ctg	663548	27.143	30	4_8_inv	Not explained	FALSE	FALSE
CP068263.2	20346003	21067035	chr15	22673917	23337465	15q11.2	hg38	663548	80.292	80.292	ref	Not explained	FALSE	FALSE
CP068263.2	20346003	21067035	chr15	22673917	23337465	15q11.2	NA12329.asm.dip.hap1.p_ctg	663548	93.056	100	13_15_inv	1	FALSE	FALSE
CP068263.2	20346003	21067035	chr15	22673917	23337465	15q11.2	NA12329.asm.dip.hap2.p_ctg	663548	69.93	69.93	ref	Not explained	FALSE	FALSE
CP068263.2	20346003	21067035	chr15	22673917	23337465	15q11.2	NA12878_giab_pbsq2-ccs_1000-hifiasm.h1-un	663548	96.503	96.503	ref	Not explained	FALSE	FALSE
CP068263.2	20346003	21067035	chr15	22673917	23337465	15q11.2	NA12878_giab_pbsq2-ccs_1000-hifiasm.h2-un	663548	96.503	96.503	ref	Not explained	FALSE	FALSE
CP068263.2	20346003	21067035	chr15	22673917	23337465	15q11.2	NA19036.asm.bp.hap1.p_ctg	663548	0	0	ref	Contig-break	FALSE	FALSE
CP068263.2	20346003	21067035	chr15	22673917	23337465	15q11.2	NA19036.asm.bp.hap2.p_ctg	663548	99.291	99.291	ref	0	FALSE	FALSE
CP068263.2	20346003	21067035	chr15	22673917	23337465	15q11.2	NA19238_hgsvc_pbsq2-ccs_1000-hifiasm.h1-un	663548	92.308	92.308	ref	Not explained	FALSE	FALSE
CP068263.2	20346003	21067035	chr15	22673917	23337465	15q11.2	NA19238_hgsvc_pbsq2-ccs_1000-hifiasm.h2-un	663548	0	0	ref	Contig-break	FALSE	FALSE
CP068263.2	20346003	21067035	chr15	22673917	23337465	15q11.2	NA19239_hgsvc_pbsq2-ccs_1000-hifiasm.h1-un	663548	96.454	99.291	4_8_inv	1	FALSE	FALSE
CP068263.2	20346003	21067035	chr15	22673917	23337465	15q11.2	NA19239_hgsvc_pbsq2-ccs_1000-hifiasm.h2-un	663548	99.291	99.291	ref	0	FALSE	FALSE
CP068263.2	20346003	21067035	chr15	22673917	23337465	15q11.2	NA19240_hgsvc_pbsq2-ccs_1000-hifiasm.h1-un	663548	95.035	97.872	6_10_inv	Not explained	FALSE	FALSE
CP068263.2	20346003	21067035	chr15	22673917	23337465	15q11.2	NA19240_hgsvc_pbsq2-ccs_1000-hifiasm.h2-un	663548	96.503	96.503	ref	Not explained	FALSE	FALSE
CP068263.2	20346003	21067035	chr15	22673917	23337465	15q11.2	NA19983.asm.dip.hap1.p_ctg	663548	96.454	96.454	ref	Not explained	FALSE	FALSE
CP068263.2	20346003	21067035	chr15	22673917	23337465	15q11.2	NA19983.asm.dip.hap2.p_ctg	663548	0	0	ref	Contig-break	FALSE	FALSE
CP068263.2	20346003	21067035	chr15	22673917	23337465	15q11.2	NA20847.asm.bp.hap1.p_ctg	663548	99.301	99.301	ref	0	FALSE	FALSE
CP068263.2	20346003	21067035	chr15	22673917	23337465	15q11.2	NA20847.asm.bp.hap2.p_ctg	663548	0	0	ref	Contig-break	FALSE	FALSE
CP068263.2	20346003	21067035	chr15	22673917	23337465	15q11.2	NA24385_hpg_pbsq2-ccs_1000-hifiasm.h1-un	663548	95.775	100	9_11_inv	1	FALSE	FALSE
CP068263.2	20346003	21067035	chr15	22673917	23337465	15q11.2	NA24385_hpg_pbsq2-ccs_1000-hifiasm.h2-un	663548	97.872	97.872	ref	Not explained	FALSE	FALSE
CP068263.2	21310301	26879091	chr15	23575877	29102335	15q12-15q13.1-15q11.2	GM19129.asm.dip.hap1.p_ctg	5526458	98.917	99.639	ref	0	FALSE	FALSE
CP068263.2	21310301	26879091	chr15	23575877	29102335	15q12-15q13.1-15q11.2	GM19129.asm.dip.hap2.p_ctg	5526458	0	0	ref	Contig-break	FALSE	FALSE
CP068263.2	21310301	26879091	chr15	23575877	29102335	15q12-15q13.1-15q11.2	GM19434.asm.hic.hap1.p_ctg	5526458	0	0	ref	Contig-break	FALSE	FALSE
CP068263.2	21310301	26879091	chr15	23575877	29102335	15q12-15q13.1-15q11.2	GM19434.asm.hic.hap2.p_ctg	5526458	0	0	ref	Contig-break	FALSE	FALSE
CP068263.2	21310301	26879091	chr15	23575877	29102335	15q12-15q13.1-15q11.2	HG00171.asm.bp.hap1.p_ctg	5526458	99.458	99.458	ref	0	FALSE	FALSE
CP068263.2	21310301	26879091	chr15	23575877	29102335	15q12-15q13.1-15q11.2	HG00171.asm.bp.hap2.p_ctg	5526458	99.283	99.283	ref	0	FALSE	FALSE
CP068263.2	21310301	26879091	chr15	23575877	29102335	15q12-15q13.1-15q11.2	HG00512_hgsvc_pbsq2-ccs_1000-hifiasm.h1-un	5526458	99.278	99.278	ref	0	FALSE	FALSE
CP068263.2	21310301	26879091	chr15	23575877	29102335	15q12-15q13.1-15q11.2	HG00512_hgsvc_pbsq2-ccs_1000-hifiasm.h2-un	5526458	0	0	ref	Contig-break	FALSE	FALSE
CP068263.2	21310301	26879091	chr15	23575877	29102335	15q12-15q13.1-15q11.2	HG00513_hgsvc_pbsq2-ccs_1000-hifiasm.h1-un	5526458	0	0	ref	Contig-break	FALSE	FALSE
CP068263.2	21310301	26879091	chr15	23575877	29102335	15q12-15q13.1-15q11.2	HG00513_hgsvc_pbsq2-ccs_1000-hifiasm.h2-un	5526458	0	0	ref	Contig-break	FALSE	FALSE
CP068263.2	21310301	26879091	chr15	23575877	29102335	15q12-15q13.1-15q11.2	HG00514_hgsvc_pbsq2-ccs_1000-hifiasm.h1-un	5526458	0	0	ref	Contig-break	FALSE	FALSE
CP068263.2	21310301	26879091	chr15	23575877	29102335	15q12-15q13.1-15q11.2	HG00514_hgsvc_pbsq2-ccs_1000-hifiasm.h2-un	5526458	0	0	ref	Contig-break	FALSE	FALSE
CP068263.2	21310301	26879091	chr15	23575877	29102335	15q12-15q13.1-15q11.2	HG00731_hgsvc_pbsq2-ccs_1000-hifiasm.h1-un	5526458	100	100	ref	0	FALSE	FALSE
CP068263.2	21310301	26879091	chr15	23575877	29102335	15q12-15q13.1-15q11.2	HG00731_hgsvc_pbsq2-ccs_1000-hifiasm.h2-un	5526458	99.82	99.82	ref	0	FALSE	FALSE
CP068263.2	21310301	26879091	chr15	23575877	29102335	15q12-15q13.1-15q11.2	HG00732_hgsvc_pbsq2-ccs_1000-hifiasm.h1-un	5526458	0	0	ref	Contig-break	FALSE	FALSE
CP068263.2	21310301	26879091	chr15	23575877	29102335	15q12-15q13.1-15q11.2	HG00732_hgsvc_pbsq2-ccs_1000-hifiasm.h2-un	5526458	99.82	99.82	ref	0	FALSE	FALSE
CP068263.2	21310301	26879091	chr15	23575877	29102335	15q12-15q13.1-15q11.2	HG00733_hgsvc_pbsq2-ccs_1000-hifiasm.h1-un	5526458	99.82	99.82	ref	0	FALSE	FALSE
CP068263.2	21310301	26879091	chr15	23575877	29102335	15q12-15q13.1-15q11.2	HG00733_hgsvc_pbsq2-ccs_1000-hifiasm.h2-un	5526458	0	0	ref	Contig-break	FALSE	FALSE
CP068263.2	21310301	26879091	chr15	23575877	29102335	15q12-15q13.1-15q11.2	HG00864.asm.bp.hap1.p_ctg	5526458	97.802	98.343	17_20_del	1	FALSE	FALSE
CP068263.2	21310301	26879091	chr15	23575877	29102335	15q12-15q13.1-15q11.2	HG00864.asm.bp.hap2.p_ctg	5526458	98.913	99.454	ref	0	FALSE	FALSE
CP068263.2	21310301	26879091	chr15	23575877	29102335	15q12-15q13.1-15q11.2	HG02018.asm.dip.hap1.p_ctg	5526458	0	0	ref	Contig-break	FALSE	FALSE
CP068263.2	21310301	26879091	chr15	23575877	29102335	15q12-15q13.1-15q11.2	HG02018.asm.dip.hap2.p_ctg	5526458	0	0	ref	Contig-break	FALSE	FALSE
CP068263.2	21310301	26879091	chr15	23575877	29102335	15q12-15q13.1-15q11.2	HG02282.asm.hic.hap1.p_ctg	5526458	99.639	99.639	ref	0	FALSE	FALSE
CP068263.2	21310301	26879091	chr15	23575877	29102335	15q12-15q13.1-15q11.2	HG02282.asm.hic.hap2.p_ctg	5526458	0	0	ref	Contig-break	FALSE	FALSE
CP068263.2	21310301	26879091	chr15	23575877	29102335	15q12-15q13.1-15q11.2	HG02769.asm.hic.hap1.p_ctg	5526458	0	0	ref	Contig-break	FALSE	FALSE
CP068263.2	21310301	26879091	chr15	23575877	29102335	15q12-15q13.1-15q11.2	HG02769.asm.hic.hap2.p_ctg	5526458	0	0	ref	Contig-break	FALSE	FALSE
CP068263.2	21310301	26879091	chr15	23575877	29102335	15q12-15q13.1-15q11.2	HG02818_hgsvc_pbsq2-ccs_1000-hifiasm.h1-un	5526458	0	0	ref	Contig-break	FALSE	FALSE
CP068263.2	21310301	26879091	chr15	23575877	29102335	15q12-15q13.1-15q11.2	HG02818_hgsvc_pbsq2-ccs_1000-hifiasm.h2-un	5526458	0	0	ref	Contig-break	FALSE	FALSE
CP068263.2	21310301	26879091	chr15	23575877	29102335	15q12-15q13.1-15q11.2	HG02953.asm.hic.hap1.p_ctg	5526458	98.917	98.917	ref	0	FALSE	FALSE
CP068263.2	21310301	26879091	chr15	23575877	29102335	15q12-15q13.1-15q11.2	HG02953.asm.hic.hap2.p_ctg	5526458	89.689	89.689	ref	Not explained	FALSE	FALSE
CP068263.2	21310301	26879091	chr15	23575877	29102335	15q12-15q13.1-15q11.2	HG03125_hgsvc_pbsq2-ccs_1000-hifiasm.h1-un	5526458	0	0	ref	Contig-break	FALSE	FALSE
CP068263.2	21310301	26879091	chr15	23575877	29102335	15q12-15q13.1-15q11.2	HG03125_hgsvc_pbsq2-ccs_1000-hifiasm.h2-un	5526458	0	0	ref	Contig-break	FALSE	FALSE
CP068263.2	21310301	26879091	chr15	23575877	29102335	15q12-15q13.1-15q11.2	HG03452.asm.hic.hap1.p_ctg	5526458	0	0	ref	Contig-break	FALSE	FALSE
CP068263.2	21310301	26879091	chr15	23575877	29102335	15q12-15q13.1-15q11.2	HG03452.asm.hic.hap2.p_ctg	5526458	89.508	89.508	ref	Not explained	FALSE	FALSE
CP068263.2	21310301	26879091	chr15	23575877	29102335	15q12-15q13.1-15q11.2	HG03486_hgsvc_pbsq2-ccs_1000-hifiasm.h1-un	5526458	0	0	ref	Contig-break	FALSE	FALSE
CP068263.2	21310301	26879091	chr15	23575877	29102335	15q12-15q13.1-15q11.2	HG03486_hgsvc_pbsq2-ccs_1000-hifiasm.h2-un	5526458	0	0	ref	Contig-break	FALSE	FALSE
CP068263.2	21310301	26879091	chr15	23575877	29102335	15q12-15q13.1-15q11.2	HG03520.asm.hic.hap1.p_ctg	5526458	0	0	ref	Contig-break	FALSE	FALSE
CP068263.2	21310301	26879091	chr15	23575877	29102335	15q12-15q13.1-15q11.2	HG03520.asm.hic.hap2.p_ctg	5526458	98.917	99.639	ref	0	FALSE	FALSE
CP068263.2	21310301	26879091	chr15	23575877	29102335	15q12-15q13.1-15q11.2	hg38	5526458	99.639	99.639	ref	0	FALSE	FALSE
CP068263.2	21310301	26879091	chr15	23575877	29102335	15q12-15q13.1-15q11.2	NA12329.asm.dip.hap1.p_ctg	5526458	0	0	ref	Contig-break	FALSE	FALSE
CP068263.2	21310301	26879091	chr15	23575877	29102335	15q12-15q13.1-15q11.2	NA12329.asm.dip.hap2.p_ctg	5526458	100	100	ref	0	FALSE	FALSE
CP068263.2	21310301	26879091	chr15	23575877	29102335	15q12-15q13.1-15q11.2	NA12878_giab_pbsq2-ccs_1000-hifiasm.h1-un	5526458	99.639	99.639	ref	0	FALSE	FALSE
CP068263.2	21310301	26879091	chr15	23575877	29102335	15q12-15q13.1-15q11.2	NA12878_giab_pbsq2-ccs_1000-hifiasm.h2-un	5526458	99.639	99.639	ref	0	FALSE	FALSE
CP068263.2	21310301	26879091	chr15	23575877	29102335	15q12-15q13.1-15q11.2	NA19036.asm.bp.hap1.p_ctg	5526458	99.278	99.278	ref	0	FALSE	FALSE
CP068263.2	21310301	26879091	chr15	23575877	29102335	15q12-15q13.1-15q11.2	NA19036.asm.bp.hap2.p_ctg	5526458	98.551	99.818	ref	0	FALSE	FALSE
CP068263.2	21310301	26879091	chr15	23575877	29102335	15q12-15q13.1-15q11.2	NA19238_hgsvc_pbsq2-ccs_1000-hifiasm.h1-un	5526458	0	0	ref	Contig-break	FALSE	FALSE
CP068263.2	21310301	26879091	chr15	23575877	29102335	15q12-15q13.1-15q11.2	NA19238_hgsvc_pbsq2-ccs_1000-hifiasm.h2-un	5526458	0	0	ref	Contig-break	FALSE	FALSE
CP068263.2	21310301	26879091	chr15	23575877	29102335	15q12-15q13.1-15q11.2	NA19239_hgsvc_pbsq2-ccs_1000-hifiasm.h1-un	5526458	0	0	ref	Contig-break	FALSE	FALSE
CP068263.2	21310301	26879091	chr15	23575877	29102335	15q12-15q13.1-15q11.2	NA19239_hgsvc_pbsq2-ccs_1000-hifiasm.h2-un	5526458	0	0	ref	Contig-break	FALSE	FALSE
CP068263.2	21310301	26879091	chr15	23575877	29102335	15q12-15q13.1-15q11.2	NA19240_hgsvc_pbsq2-ccs_1000-hifiasm.h1-un	5526458	0	0	ref	Contig-break	FALSE	FALSE
CP068263.2	21310301	26879091	chr15	23575877	29102335	15q12-15q13.1-15q11.2	NA19240_hgsvc_pbsq2-ccs_1000-hifiasm.h2-un	5526458	0	0	ref	Not explained	FALSE	FALSE
CP068263.2	21310301	26879091	chr15	23575877	29102335	15q12-15q13.1-15q11.2	NA19983.asm.dip.hap1.p_ctg	5526458	0	0	ref	Contig-break	FALSE	FALSE
CP068263.2	21310301	26879091	chr15	23575877	29102335	15q12-15q13.1-15q11.2	NA19983.asm.dip.hap2.p_ctg	5526458	0	0	ref	Contig-break	FALSE	FALSE
CP068263.2	21310301	26879091	chr15	23575877	29102335	15q12-15q13.1-15q11.2	NA20847.asm.bp.hap1.p_ctg	5526458	99.82	99.82	ref	0	FALSE	FALSE
CP068263.2	21310301	26879091	chr15	23575877	29102335	15q12-15q13.1-15q11.2	NA20847.asm.bp.hap2.p_ctg	5526458	0	0	ref	Contig-break	FALSE	FALSE
CP068263.2	21310301	26879091	chr15	23575877	29102335	15q12-15q13.1-15q11.2	NA24385_hpg_pbsq2-ccs_1000-hifiasm.h1-un	5526458	100	100	ref	0	FALSE	FALSE
CP068263.2	21310301	26879091	chr15	23575877	29102335	15q12-15q13.1-15q11.2	NA24385_hpg_pbsq2-ccs_1000-hifiasm.h2-un	5526458	0	0	ref	Contig-break	FALSE	FALSE
CP068263.2	28121580	30859816	chr15	30328267	33063355	15q13.2-15q13.3	GM19129.asm.dip.hap1.p_ctg	2735088	95.871	95.871	ref	Not explained	FALSE	FALSE
CP068263.2	28121580	30859816	chr15	30328267	33063355	15q13.2-15q13.3	GM19129.asm.dip.hap2.p_ctg	2735088	0	0	ref	Contig-break	FALSE	FALSE
CP068263.2	28121580	30859816	chr15	30328267	33063355	15q13.2-15q13.3	GM19434.asm.hic.hap1.p_ctg	2735088	99.632	99.632	ref	0	FALSE	FALSE
CP068263.2	28121580	30859816	chr15	30328267	33063355	15q13.2-15q13.3	GM19434.asm.hic.hap2.p_ctg	2735088	0	0	ref	Contig-break	FALSE	FALSE
CP068263.2	28121580	30859816	chr15	30328267	33063355	15q13.2-15q13.3	HG00171.asm.bp.hap1.p_ctg	2735088	95.971	100	6_18_inv	1	FALSE	FALSE
CP068263.2	28121580	30859816	chr15	30328267	33063355	15q13.2-15q13.3	HG00171.asm.bp.hap2.p_ctg	2735088	33.969	94.412	6_44_inv+32_37_del	Not explained	TRUE	FALSE
CP068263.2	28121580	30859816	chr15	30328267	33063355	15q13.2-15q13.3	HG00512_hgsvc_pbsq2-ccs_1000-hifiasm.h1-un	2735088	0	0	ref	Contig-break	FALSE	FALSE
CP068263.2	28121580	30859816	chr15	30328267	33063355	15q13.2-15q13.3	HG00512_hgsvc_pbsq2-ccs_1000-hifiasm.h2-un	2735088	97.5	97.5	ref	Not explained	FALSE	FALSE
CP068263.2	28121580	30859816	chr15	30328267	33063355	15q13.2-15q13.3	HG00513_hgsvc_pbsq2-ccs_1000-hifiasm.h1-un	2735088	0	0	ref	Not explained	FALSE	TRUE
CP068263.2	28121580	30859816	chr15	30328267	33063355	15q13.2-15q13.3	HG00513_hgsvc_pbsq2-ccs_1000-hifiasm.h2-un	2735088	100	100	ref	0	FALSE	FALSE
CP068263.2	28121580	30859816	chr15	30328267	33063355	15q13.2-15q13.3	HG00514_hgsvc_pbsq2-ccs_1000-hifiasm.h1-un	2735088	0	0	ref	Not explained	FALSE	TRUE
CP068263.2	28121580	30859816	chr15	30328267	33063355	15q13.2-15q13.3	HG00514_hgsvc_pbsq2-ccs_1000-hifiasm.h2-un	2735088	97.5	97.5	ref	Not explained	FALSE	FALSE
CP068263.2	28121580	30859816	chr15	30328267	33063355	15q13.2-15q13.3	HG00731_hgsvc_pbsq2-ccs_1000-hifiasm.h1-un	2735088	0	0	ref	Contig-break	FALSE	FALSE
CP068263.2	28121580	30859816	chr15	30328267	33063355	15q13.2-15q13.3	HG00731_hgsvc_pbsq2-ccs_1000-hifiasm.h2-un	2735088	0	0	ref	Contig-break	FALSE	FALSE
CP068263.2	28121580	30859816	chr15	30328267	33063355	15q13.2-15q13.3	HG00732_hgsvc_pbsq2-ccs_1000-hifiasm.h1-un	2735088	98.725	99.639	ref	0	FALSE	FALSE
CP068263.2	28121580	30859816	chr15	30328267	33063355	15q13.2-15q13.3	HG00732_hgsvc_pbsq2-ccs_1000-hifiasm.h2-un	2735088	96.337	100	52_67_inv	1	FALSE	FALSE
CP068263.2	28121580	30859816	chr15	30328267	33063355	15q13.2-15q13.3	HG00733_hgsvc_pbsq2-ccs_1000-hifiasm.h1-un	2735088	0	0	ref	Contig-break	FALSE	FALSE
CP068263.2	28121580	30859816	chr15	30328267	33063355	15q13.2-15q13.3	HG00733_hgsvc_pbsq2-ccs_1000-hifiasm.h2-un	2735088	0	0	ref	Contig-break	FALSE	FALSE
CP068263.2	28121580	30859816	chr15	30328267	33063355	15q13.2-15q13.3	HG00864.asm.bp.hap1.p_ctg	2735088	0	0	ref	Contig-break	FALSE	FALSE
CP068263.2	28121580	30859816	chr15	30328267	33063355	15q13.2-15q13.3	HG00864.asm.bp.hap2.p_ctg	2735088	38.879	88.112	17_37_inv	Not explained	FALSE	FALSE
CP068263.2	28121580	30859816	chr15	30328267	33063355	15q13.2-15q13.3	HG02018.asm.dip.hap1.p_ctg	2735088	40	97.5	2_45_inv	Not explained	FALSE	FALSE
CP068263.2	28121580	30859816	chr15	30328267	33063355	15q13.2-15q13.3	HG02018.asm.dip.hap2.p_ctg	2735088	39.367	95.958	2_45_inv	Not explained	FALSE	FALSE
CP068263.2	28121580	30859816	chr15	30328267	33063355	15q13.2-15q13.3	HG02282.asm.hic.hap1.p_ctg	2735088	95.971	99.634	6_26_inv	1	FALSE	FALSE
CP068263.2	28121580	30859816	chr15	30328267	33063355	15q13.2-15q13.3	HG02282.asm.hic.hap2.p_ctg	2735088	96.774	96.774	ref	Not explained	FALSE	FALSE
CP068263.2	28121580	30859816	chr15	30328267	33063355	15q13.2-15q13.3	HG02769.asm.hic.hap1.p_ctg	2735088	95.802	95.802	ref	Not explained	FALSE	FALSE
CP068263.2	28121580	30859816	chr15	30328267	33063355	15q13.2-15q13.3	HG02769.asm.hic.hap2.p_ctg	2735088	100	100	ref	0	FALSE	FALSE
CP068263.2	28121580	30859816	chr15	30328267	33063355	15q13.2-15q13.3	HG02818_hgsvc_pbsq2-ccs_1000-hifiasm.h1-un	2735088	99.093	99.093	ref	0	FALSE	FALSE
CP068263.2	28121580	30859816	chr15	30328267	33063355	15q13.2-15q13.3	HG02818_hgsvc_pbsq2-ccs_1000-hifiasm.h2-un	2735088	0	0	ref	Contig-break	FALSE	FALSE
CP068263.2	28121580	30859816	chr15	30328267	33063355	15q13.2-15q13.3	HG02953.asm.hic.hap1.p_ctg	2735088	95.802	95.802	ref	Not explained	FALSE	FALSE
CP068263.2	28121580	30859816	chr15	30328267	33063355	15q13.2-15q13.3	HG02953.asm.hic.hap2.p_ctg	2735088	97.5	97.5	ref	Not explained	FALSE	FALSE
CP068263.2	28121580	30859816	chr15	30328267	33063355	15q13.2-15q13.3	HG03125_hgsvc_pbsq2-ccs_1000-hifiasm.h1-un	2735088	95.802	95.802	ref	Not explained	FALSE	FALSE
CP068263.2	28121580	30859816	chr15	30328267	33063355	15q13.2-15q13.3	HG03125_hgsvc_pbsq2-ccs_1000-hifiasm.h2-un	2735088	98.025	98.025	ref	0	FALSE	FALSE
CP068263.2	28121580	30859816	chr15	30328267	33063355	15q13.2-15q13.3	HG03452.asm.hic.hap1.p_ctg	2735088	95.221	98.897	6_16_inv	1	FALSE	FALSE
CP068263.2	28121580	30859816	chr15	30328267	33063355	15q13.2-15q13.3	HG03452.asm.hic.hap2.p_ctg	2735088	94.118	97.683	41_48_inv	Not explained	FALSE	FALSE
CP068263.2	28121580	30859816	chr15	30328267	33063355	15q13.2-15q13.3	HG03486_hgsvc_pbsq2-ccs_1000-hifiasm.h1-un	2735088	97.5	97.5	ref	Not explained	FALSE	FALSE
CP068263.2	28121580	30859816	chr15	30328267	33063355	15q13.2-15q13.3	HG03486_hgsvc_pbsq2-ccs_1000-hifiasm.h2-un	2735088	0	0	ref	Contig-break	FALSE	FALSE
CP068263.2	28121580	30859816	chr15	30328267	33063355	15q13.2-15q13.3	HG03520.asm.hic.hap1.p_ctg	2735088	97.5	97.5	ref	Not explained	FALSE	FALSE
CP068263.2	28121580	30859816	chr15	30328267	33063355	15q13.2-15q13.3	HG03520.asm.hic.hap2.p_ctg	2735088	93.929	97.5	3_21_inv	Not explained	FALSE	FALSE
CP068263.2	28121580	30859816	chr15	30328267	33063355	15q13.2-15q13.3	hg38	2735088	99.634	99.634	ref	0	FALSE	FALSE
CP068263.2	28121580	30859816	chr15	30328267	33063355	15q13.2-15q13.3	NA12329.asm.dip.hap1.p_ctg	2735088	0	0	ref	Contig-break	FALSE	FALSE
CP068263.2	28121580	30859816	chr15	30328267	33063355	15q13.2-15q13.3	NA12329.asm.dip.hap2.p_ctg	2735088	95.385	95.385	ref	Not explained	FALSE	FALSE
CP068263.2	28121580	30859816	chr15	30328267	33063355	15q13.2-15q13.3	NA12878_giab_pbsq2-ccs_1000-hifiasm.h1-un	2735088	99.632	99.632	ref	0	FALSE	FALSE
CP068263.2	28121580	30859816	chr15	30328267	33063355	15q13.2-15q13.3	NA12878_giab_pbsq2-ccs_1000-hifiasm.h2-un	2735088	33.969	94.208	6_44_inv+31_37_del	Not explained	TRUE	FALSE
CP068263.2	28121580	30859816	chr15	30328267	33063355	15q13.2-15q13.3	NA19036.asm.bp.hap1.p_ctg	2735088	95.956	99.632	48_63_inv	1	FALSE	FALSE
CP068263.2	28121580	30859816	chr15	30328267	33063355	15q13.2-15q13.3	NA19036.asm.bp.hap2.p_ctg	2735088	0	0	ref	Not explained	FALSE	FALSE
CP068263.2	28121580	30859816	chr15	30328267	33063355	15q13.2-15q13.3	NA19238_hgsvc_pbsq2-ccs_1000-hifiasm.h1-un	2735088	99.632	99.632	ref	0	FALSE	FALSE
CP068263.2	28121580	30859816	chr15	30328267	33063355	15q13.2-15q13.3	NA19238_hgsvc_pbsq2-ccs_1000-hifiasm.h2-un	2735088	0	0	ref	Contig-break	FALSE	FALSE
CP068263.2	28121580	30859816	chr15	30328267	33063355	15q13.2-15q13.3	NA19239_hgsvc_pbsq2-ccs_1000-hifiasm.h1-un	2735088	100	100	ref	0	FALSE	FALSE
CP068263.2	28121580	30859816	chr15	30328267	33063355	15q13.2-15q13.3	NA19239_hgsvc_pbsq2-ccs_1000-hifiasm.h2-un	2735088	0	0	ref	Contig-break	FALSE	FALSE
CP068263.2	28121580	30859816	chr15	30328267	33063355	15q13.2-15q13.3	NA19240_hgsvc_pbsq2-ccs_1000-hifiasm.h1-un	2735088	0	0	ref	Contig-break	FALSE	FALSE
CP068263.2	28121580	30859816	chr15	30328267	33063355	15q13.2-15q13.3	NA19240_hgsvc_pbsq2-ccs_1000-hifiasm.h2-un	2735088	0	0	ref	Contig-break	FALSE	FALSE
CP068263.2	28121580	30859816	chr15	30328267	33063355	15q13.2-15q13.3	NA19983.asm.dip.hap1.p_ctg	2735088	95.402	95.402	ref	Not explained	FALSE	FALSE
CP068263.2	28121580	30859816	chr15	30328267	33063355	15q13.2-15q13.3	NA19983.asm.dip.hap2.p_ctg	2735088	93.929	97.5	3_21_inv	Not explained	FALSE	FALSE
CP068263.2	28121580	30859816	chr15	30328267	33063355	15q13.2-15q13.3	NA20847.asm.bp.hap1.p_ctg	2735088	96.82	97.723	50_55_dup	Not explained	FALSE	FALSE
CP068263.2	28121580	30859816	chr15	30328267	33063355	15q13.2-15q13.3	NA20847.asm.bp.hap2.p_ctg	2735088	0	0	ref	Contig-break	FALSE	FALSE
CP068263.2	28121580	30859816	chr15	30328267	33063355	15q13.2-15q13.3	NA24385_hpg_pbsq2-ccs_1000-hifiasm.h1-un	2735088	97.5	97.5	ref	Not explained	FALSE	FALSE
CP068263.2	28121580	30859816	chr15	30328267	33063355	15q13.2-15q13.3	NA24385_hpg_pbsq2-ccs_1000-hifiasm.h2-un	2735088	97.5	97.5	ref	Not explained	FALSE	FALSE
CP068263.2	69120733	77013068	chr15	71296763	79149371	15q23-15q24.1-15q24.3-15q25.1-15q24.2	GM19129.asm.dip.hap1.p_ctg	7852608	0	0	ref	Contig-break	FALSE	FALSE
CP068263.2	69120733	77013068	chr15	71296763	79149371	15q23-15q24.1-15q24.3-15q25.1-15q24.2	GM19129.asm.dip.hap2.p_ctg	7852608	0	0	ref	Contig-break	FALSE	FALSE
CP068263.2	69120733	77013068	chr15	71296763	79149371	15q23-15q24.1-15q24.3-15q25.1-15q24.2	GM19434.asm.hic.hap1.p_ctg	7852608	0	0	ref	Contig-break	FALSE	FALSE
CP068263.2	69120733	77013068	chr15	71296763	79149371	15q23-15q24.1-15q24.3-15q25.1-15q24.2	GM19434.asm.hic.hap2.p_ctg	7852608	0	0	ref	Contig-break	FALSE	FALSE
CP068263.2	69120733	77013068	chr15	71296763	79149371	15q23-15q24.1-15q24.3-15q25.1-15q24.2	HG00171.asm.bp.hap1.p_ctg	7852608	99.62	99.62	ref	0	FALSE	FALSE
CP068263.2	69120733	77013068	chr15	71296763	79149371	15q23-15q24.1-15q24.3-15q25.1-15q24.2	HG00171.asm.bp.hap2.p_ctg	7852608	99.746	99.746	ref	0	FALSE	FALSE
CP068263.2	69120733	77013068	chr15	71296763	79149371	15q23-15q24.1-15q24.3-15q25.1-15q24.2	HG00512_hgsvc_pbsq2-ccs_1000-hifiasm.h1-un	7852608	0	0	ref	Contig-break	FALSE	FALSE
CP068263.2	69120733	77013068	chr15	71296763	79149371	15q23-15q24.1-15q24.3-15q25.1-15q24.2	HG00512_hgsvc_pbsq2-ccs_1000-hifiasm.h2-un	7852608	0	0	ref	Contig-break	FALSE	FALSE
CP068263.2	69120733	77013068	chr15	71296763	79149371	15q23-15q24.1-15q24.3-15q25.1-15q24.2	HG00513_hgsvc_pbsq2-ccs_1000-hifiasm.h1-un	7852608	0	0	ref	Contig-break	FALSE	FALSE
CP068263.2	69120733	77013068	chr15	71296763	79149371	15q23-15q24.1-15q24.3-15q25.1-15q24.2	HG00513_hgsvc_pbsq2-ccs_1000-hifiasm.h2-un	7852608	0	0	ref	Contig-break	FALSE	FALSE
CP068263.2	69120733	77013068	chr15	71296763	79149371	15q23-15q24.1-15q24.3-15q25.1-15q24.2	HG00514_hgsvc_pbsq2-ccs_1000-hifiasm.h1-un	7852608	0	0	ref	Contig-break	FALSE	FALSE
CP068263.2	69120733	77013068	chr15	71296763	79149371	15q23-15q24.1-15q24.3-15q25.1-15q24.2	HG00514_hgsvc_pbsq2-ccs_1000-hifiasm.h2-un	7852608	0	0	ref	Contig-break	FALSE	FALSE
CP068263.2	69120733	77013068	chr15	71296763	79149371	15q23-15q24.1-15q24.3-15q25.1-15q24.2	HG00731_hgsvc_pbsq2-ccs_1000-hifiasm.h1-un	7852608	0	0	ref	Contig-break	FALSE	FALSE
CP068263.2	69120733	77013068	chr15	71296763	79149371	15q23-15q24.1-15q24.3-15q25.1-15q24.2	HG00731_hgsvc_pbsq2-ccs_1000-hifiasm.h2-un	7852608	0	0	ref	Contig-break	FALSE	FALSE
CP068263.2	69120733	77013068	chr15	71296763	79149371	15q23-15q24.1-15q24.3-15q25.1-15q24.2	HG00732_hgsvc_pbsq2-ccs_1000-hifiasm.h1-un	7852608	0	0	ref	Contig-break	FALSE	FALSE
CP068263.2	69120733	77013068	chr15	71296763	79149371	15q23-15q24.1-15q24.3-15q25.1-15q24.2	HG00732_hgsvc_pbsq2-ccs_1000-hifiasm.h2-un	7852608	0	0	ref	Contig-break	FALSE	FALSE
CP068263.2	69120733	77013068	chr15	71296763	79149371	15q23-15q24.1-15q24.3-15q25.1-15q24.2	HG00733_hgsvc_pbsq2-ccs_1000-hifiasm.h1-un	7852608	0	0	ref	Contig-break	FALSE	FALSE
CP068263.2	69120733	77013068	chr15	71296763	79149371	15q23-15q24.1-15q24.3-15q25.1-15q24.2	HG00733_hgsvc_pbsq2-ccs_1000-hifiasm.h2-un	7852608	0	0	ref	Contig-break	FALSE	FALSE
CP068263.2	69120733	77013068	chr15	71296763	79149371	15q23-15q24.1-15q24.3-15q25.1-15q24.2	HG00864.asm.bp.hap1.p_ctg	7852608	99.491	99.491	ref	0	FALSE	FALSE
CP068263.2	69120733	77013068	chr15	71296763	79149371	15q23-15q24.1-15q24.3-15q25.1-15q24.2	HG00864.asm.bp.hap2.p_ctg	7852608	99.746	99.746	ref	0	FALSE	FALSE
CP068263.2	69120733	77013068	chr15	71296763	79149371	15q23-15q24.1-15q24.3-15q25.1-15q24.2	HG02018.asm.dip.hap1.p_ctg	7852608	99.874	99.874	ref	0	FALSE	FALSE
CP068263.2	69120733	77013068	chr15	71296763	79149371	15q23-15q24.1-15q24.3-15q25.1-15q24.2	HG02018.asm.dip.hap2.p_ctg	7852608	0	0	ref	Contig-break	FALSE	FALSE
CP068263.2	69120733	77013068	chr15	71296763	79149371	15q23-15q24.1-15q24.3-15q25.1-15q24.2	HG02282.asm.hic.hap1.p_ctg	7852608	0	0	ref	Contig-break	FALSE	FALSE
CP068263.2	69120733	77013068	chr15	71296763	79149371	15q23-15q24.1-15q24.3-15q25.1-15q24.2	HG02282.asm.hic.hap2.p_ctg	7852608	0	0	ref	Contig-break	FALSE	FALSE
CP068263.2	69120733	77013068	chr15	71296763	79149371	15q23-15q24.1-15q24.3-15q25.1-15q24.2	HG02769.asm.hic.hap1.p_ctg	7852608	0	0	ref	Contig-break	FALSE	FALSE
CP068263.2	69120733	77013068	chr15	71296763	79149371	15q23-15q24.1-15q24.3-15q25.1-15q24.2	HG02769.asm.hic.hap2.p_ctg	7852608	0	0	ref	Contig-break	FALSE	FALSE
CP068263.2	69120733	77013068	chr15	71296763	79149371	15q23-15q24.1-15q24.3-15q25.1-15q24.2	HG02818_hgsvc_pbsq2-ccs_1000-hifiasm.h1-un	7852608	0	0	ref	Contig-break	FALSE	FALSE
CP068263.2	69120733	77013068	chr15	71296763	79149371	15q23-15q24.1-15q24.3-15q25.1-15q24.2	HG02818_hgsvc_pbsq2-ccs_1000-hifiasm.h2-un	7852608	0	0	ref	Contig-break	FALSE	FALSE
CP068263.2	69120733	77013068	chr15	71296763	79149371	15q23-15q24.1-15q24.3-15q25.1-15q24.2	HG02953.asm.hic.hap1.p_ctg	7852608	0	0	ref	Contig-break	FALSE	FALSE
CP068263.2	69120733	77013068	chr15	71296763	79149371	15q23-15q24.1-15q24.3-15q25.1-15q24.2	HG02953.asm.hic.hap2.p_ctg	7852608	0	0	ref	Contig-break	FALSE	FALSE
CP068263.2	69120733	77013068	chr15	71296763	79149371	15q23-15q24.1-15q24.3-15q25.1-15q24.2	HG03125_hgsvc_pbsq2-ccs_1000-hifiasm.h1-un	7852608	0	0	ref	Contig-break	FALSE	FALSE
CP068263.2	69120733	77013068	chr15	71296763	79149371	15q23-15q24.1-15q24.3-15q25.1-15q24.2	HG03125_hgsvc_pbsq2-ccs_1000-hifiasm.h2-un	7852608	0	0	ref	Contig-break	FALSE	FALSE
CP068263.2	69120733	77013068	chr15	71296763	79149371	15q23-15q24.1-15q24.3-15q25.1-15q24.2	HG03452.asm.hic.hap1.p_ctg	7852608	0	0	ref	Contig-break	FALSE	FALSE
CP068263.2	69120733	77013068	chr15	71296763	79149371	15q23-15q24.1-15q24.3-15q25.1-15q24.2	HG03452.asm.hic.hap2.p_ctg	7852608	0	0	ref	Contig-break	FALSE	FALSE
CP068263.2	69120733	77013068	chr15	71296763	79149371	15q23-15q24.1-15q24.3-15q25.1-15q24.2	HG03486_hgsvc_pbsq2-ccs_1000-hifiasm.h1-un	7852608	0	0	ref	Contig-break	FALSE	FALSE
CP068263.2	69120733	77013068	chr15	71296763	79149371	15q23-15q24.1-15q24.3-15q25.1-15q24.2	HG03486_hgsvc_pbsq2-ccs_1000-hifiasm.h2-un	7852608	0	0	ref	Contig-break	FALSE	FALSE
CP068263.2	69120733	77013068	chr15	71296763	79149371	15q23-15q24.1-15q24.3-15q25.1-15q24.2	HG03520.asm.hic.hap1.p_ctg	7852608	0	0	ref	Contig-break	FALSE	FALSE
CP068263.2	69120733	77013068	chr15	71296763	79149371	15q23-15q24.1-15q24.3-15q25.1-15q24.2	HG03520.asm.hic.hap2.p_ctg	7852608	99.621	99.621	ref	0	FALSE	FALSE
CP068263.2	69120733	77013068	chr15	71296763	79149371	15q23-15q24.1-15q24.3-15q25.1-15q24.2	hg38	7852608	99.491	99.872	ref	0	FALSE	FALSE
CP068263.2	69120733	77013068	chr15	71296763	79149371	15q23-15q24.1-15q24.3-15q25.1-15q24.2	NA12329.asm.dip.hap1.p_ctg	7852608	99.621	99.621	ref	0	FALSE	FALSE
CP068263.2	69120733	77013068	chr15	71296763	79149371	15q23-15q24.1-15q24.3-15q25.1-15q24.2	NA12329.asm.dip.hap2.p_ctg	7852608	99.746	99.746	ref	0	FALSE	FALSE
CP068263.2	69120733	77013068	chr15	71296763	79149371	15q23-15q24.1-15q24.3-15q25.1-15q24.2	NA12878_giab_pbsq2-ccs_1000-hifiasm.h1-un	7852608	99.873	99.873	ref	0	FALSE	FALSE
CP068263.2	69120733	77013068	chr15	71296763	79149371	15q23-15q24.1-15q24.3-15q25.1-15q24.2	NA12878_giab_pbsq2-ccs_1000-hifiasm.h2-un	7852608	99.873	99.873	ref	0	FALSE	FALSE
CP068263.2	69120733	77013068	chr15	71296763	79149371	15q23-15q24.1-15q24.3-15q25.1-15q24.2	NA19036.asm.bp.hap1.p_ctg	7852608	0	0	ref	Contig-break	FALSE	FALSE
CP068263.2	69120733	77013068	chr15	71296763	79149371	15q23-15q24.1-15q24.3-15q25.1-15q24.2	NA19036.asm.bp.hap2.p_ctg	7852608	0	0	ref	Contig-break	FALSE	FALSE
CP068263.2	69120733	77013068	chr15	71296763	79149371	15q23-15q24.1-15q24.3-15q25.1-15q24.2	NA19238_hgsvc_pbsq2-ccs_1000-hifiasm.h1-un	7852608	0	0	ref	Contig-break	FALSE	FALSE
CP068263.2	69120733	77013068	chr15	71296763	79149371	15q23-15q24.1-15q24.3-15q25.1-15q24.2	NA19238_hgsvc_pbsq2-ccs_1000-hifiasm.h2-un	7852608	99.618	100	ref	0	FALSE	FALSE
CP068263.2	69120733	77013068	chr15	71296763	79149371	15q23-15q24.1-15q24.3-15q25.1-15q24.2	NA19239_hgsvc_pbsq2-ccs_1000-hifiasm.h1-un	7852608	0	0	ref	Contig-break	FALSE	FALSE
CP068263.2	69120733	77013068	chr15	71296763	79149371	15q23-15q24.1-15q24.3-15q25.1-15q24.2	NA19239_hgsvc_pbsq2-ccs_1000-hifiasm.h2-un	7852608	0	0	ref	Contig-break	FALSE	FALSE
CP068263.2	69120733	77013068	chr15	71296763	79149371	15q23-15q24.1-15q24.3-15q25.1-15q24.2	NA19240_hgsvc_pbsq2-ccs_1000-hifiasm.h1-un	7852608	0	0	ref	Contig-break	FALSE	FALSE
CP068263.2	69120733	77013068	chr15	71296763	79149371	15q23-15q24.1-15q24.3-15q25.1-15q24.2	NA19240_hgsvc_pbsq2-ccs_1000-hifiasm.h2-un	7852608	99.618	100	ref	0	FALSE	FALSE
CP068263.2	69120733	77013068	chr15	71296763	79149371	15q23-15q24.1-15q24.3-15q25.1-15q24.2	NA19983.asm.dip.hap1.p_ctg	7852608	100	100	ref	0	FALSE	FALSE
CP068263.2	69120733	77013068	chr15	71296763	79149371	15q23-15q24.1-15q24.3-15q25.1-15q24.2	NA19983.asm.dip.hap2.p_ctg	7852608	0	0	ref	Contig-break	FALSE	FALSE
CP068263.2	69120733	77013068	chr15	71296763	79149371	15q23-15q24.1-15q24.3-15q25.1-15q24.2	NA20847.asm.bp.hap1.p_ctg	7852608	99.746	99.746	ref	0	FALSE	FALSE
CP068263.2	69120733	77013068	chr15	71296763	79149371	15q23-15q24.1-15q24.3-15q25.1-15q24.2	NA20847.asm.bp.hap2.p_ctg	7852608	99.873	99.873	ref	0	FALSE	FALSE
CP068263.2	69120733	77013068	chr15	71296763	79149371	15q23-15q24.1-15q24.3-15q25.1-15q24.2	NA24385_hpg_pbsq2-ccs_1000-hifiasm.h1-un	7852608	0	0	ref	Contig-break	FALSE	FALSE
CP068263.2	69120733	77013068	chr15	71296763	79149371	15q23-15q24.1-15q24.3-15q25.1-15q24.2	NA24385_hpg_pbsq2-ccs_1000-hifiasm.h2-un	7852608	0	0	ref	Contig-break	FALSE	FALSE
CP068263.2	79661609	83266001	chr15	81797566	85513948	15q25.3-15q25.2	GM19129.asm.dip.hap1.p_ctg	3716382	0	0	ref	Contig-break	FALSE	FALSE
CP068263.2	79661609	83266001	chr15	81797566	85513948	15q25.3-15q25.2	GM19129.asm.dip.hap2.p_ctg	3716382	97.222	98.217	14_21_dup	1	FALSE	FALSE
CP068263.2	79661609	83266001	chr15	81797566	85513948	15q25.3-15q25.2	GM19434.asm.hic.hap1.p_ctg	3716382	0	0	ref	Contig-break	FALSE	FALSE
CP068263.2	79661609	83266001	chr15	81797566	85513948	15q25.3-15q25.2	GM19434.asm.hic.hap2.p_ctg	3716382	0	0	ref	Contig-break	FALSE	FALSE
CP068263.2	79661609	83266001	chr15	81797566	85513948	15q25.3-15q25.2	HG00171.asm.bp.hap1.p_ctg	3716382	95.978	98.356	45_50_inv+17_26_dup	2	FALSE	FALSE
CP068263.2	79661609	83266001	chr15	81797566	85513948	15q25.3-15q25.2	HG00171.asm.bp.hap2.p_ctg	3716382	98.626	99.593	ref	0	FALSE	FALSE
CP068263.2	79661609	83266001	chr15	81797566	85513948	15q25.3-15q25.2	HG00512_hgsvc_pbsq2-ccs_1000-hifiasm.h1-un	3716382	0	0	ref	Contig-break	FALSE	FALSE
CP068263.2	79661609	83266001	chr15	81797566	85513948	15q25.3-15q25.2	HG00512_hgsvc_pbsq2-ccs_1000-hifiasm.h2-un	3716382	95.868	98.772	12_61_dup+13_55_del+97_103_inv	3	TRUE	FALSE
CP068263.2	79661609	83266001	chr15	81797566	85513948	15q25.3-15q25.2	HG00513_hgsvc_pbsq2-ccs_1000-hifiasm.h1-un	3716382	96.054	98.383	41_48_dup+42_55_inv	2	TRUE	FALSE
CP068263.2	79661609	83266001	chr15	81797566	85513948	15q25.3-15q25.2	HG00513_hgsvc_pbsq2-ccs_1000-hifiasm.h2-un	3716382	0	0	ref	Contig-break	FALSE	FALSE
CP068263.2	79661609	83266001	chr15	81797566	85513948	15q25.3-15q25.2	HG00514_hgsvc_pbsq2-ccs_1000-hifiasm.h1-un	3716382	0	0	ref	Contig-break	FALSE	FALSE
CP068263.2	79661609	83266001	chr15	81797566	85513948	15q25.3-15q25.2	HG00514_hgsvc_pbsq2-ccs_1000-hifiasm.h2-un	3716382	0	0	ref	Contig-break	FALSE	FALSE
CP068263.2	79661609	83266001	chr15	81797566	85513948	15q25.3-15q25.2	HG00731_hgsvc_pbsq2-ccs_1000-hifiasm.h1-un	3716382	0	0	ref	Contig-break	FALSE	FALSE
CP068263.2	79661609	83266001	chr15	81797566	85513948	15q25.3-15q25.2	HG00731_hgsvc_pbsq2-ccs_1000-hifiasm.h2-un	3716382	0	0	ref	Contig-break	FALSE	FALSE
CP068263.2	79661609	83266001	chr15	81797566	85513948	15q25.3-15q25.2	HG00732_hgsvc_pbsq2-ccs_1000-hifiasm.h1-un	3716382	97.668	98.645	18_26_dup	1	FALSE	FALSE
CP068263.2	79661609	83266001	chr15	81797566	85513948	15q25.3-15q25.2	HG00732_hgsvc_pbsq2-ccs_1000-hifiasm.h2-un	3716382	98.352	99.05	ref	0	FALSE	FALSE
CP068263.2	79661609	83266001	chr15	81797566	85513948	15q25.3-15q25.2	HG00733_hgsvc_pbsq2-ccs_1000-hifiasm.h1-un	3716382	0	0	ref	Contig-break	FALSE	FALSE
CP068263.2	79661609	83266001	chr15	81797566	85513948	15q25.3-15q25.2	HG00733_hgsvc_pbsq2-ccs_1000-hifiasm.h2-un	3716382	0	0	ref	Contig-break	FALSE	FALSE
CP068263.2	79661609	83266001	chr15	81797566	85513948	15q25.3-15q25.2	HG00864.asm.bp.hap1.p_ctg	3716382	99.029	99.029	ref	0	FALSE	FALSE
CP068263.2	79661609	83266001	chr15	81797566	85513948	15q25.3-15q25.2	HG00864.asm.bp.hap2.p_ctg	3716382	95.33	98.37	10_55_dup+10_48_del+88_93_inv	3	TRUE	FALSE
CP068263.2	79661609	83266001	chr15	81797566	85513948	15q25.3-15q25.2	HG02018.asm.dip.hap1.p_ctg	3716382	0	0	ref	Contig-break	FALSE	FALSE
CP068263.2	79661609	83266001	chr15	81797566	85513948	15q25.3-15q25.2	HG02018.asm.dip.hap2.p_ctg	3716382	0	0	ref	Contig-break	FALSE	FALSE
CP068263.2	79661609	83266001	chr15	81797566	85513948	15q25.3-15q25.2	HG02282.asm.hic.hap1.p_ctg	3716382	94.868	96.533	37_42_inv	Not explained	FALSE	FALSE
CP068263.2	79661609	83266001	chr15	81797566	85513948	15q25.3-15q25.2	HG02282.asm.hic.hap2.p_ctg	3716382	0	0	ref	Contig-break	FALSE	FALSE
CP068263.2	79661609	83266001	chr15	81797566	85513948	15q25.3-15q25.2	HG02769.asm.hic.hap1.p_ctg	3716382	0	0	ref	Contig-break	FALSE	FALSE
CP068263.2	79661609	83266001	chr15	81797566	85513948	15q25.3-15q25.2	HG02769.asm.hic.hap2.p_ctg	3716382	99.299	99.299	ref	0	FALSE	FALSE
CP068263.2	79661609	83266001	chr15	81797566	85513948	15q25.3-15q25.2	HG02818_hgsvc_pbsq2-ccs_1000-hifiasm.h1-un	3716382	97.222	99.444	42_59_inv	1	FALSE	FALSE
CP068263.2	79661609	83266001	chr15	81797566	85513948	15q25.3-15q25.2	HG02818_hgsvc_pbsq2-ccs_1000-hifiasm.h2-un	3716382	93.333	97.222	14_27_inv+50_55_inv	Not explained	FALSE	FALSE
CP068263.2	79661609	83266001	chr15	81797566	85513948	15q25.3-15q25.2	HG02953.asm.hic.hap1.p_ctg	3716382	0	0	ref	Contig-break	FALSE	FALSE
CP068263.2	79661609	83266001	chr15	81797566	85513948	15q25.3-15q25.2	HG02953.asm.hic.hap2.p_ctg	3716382	0	0	ref	Contig-break	FALSE	FALSE
CP068263.2	79661609	83266001	chr15	81797566	85513948	15q25.3-15q25.2	HG03125_hgsvc_pbsq2-ccs_1000-hifiasm.h1-un	3716382	98.347	99.455	ref	0	FALSE	FALSE
CP068263.2	79661609	83266001	chr15	81797566	85513948	15q25.3-15q25.2	HG03125_hgsvc_pbsq2-ccs_1000-hifiasm.h2-un	3716382	96.438	98.082	10_18_inv	1	FALSE	FALSE
CP068263.2	79661609	83266001	chr15	81797566	85513948	15q25.3-15q25.2	HG03452.asm.hic.hap1.p_ctg	3716382	0	0	ref	Contig-break	FALSE	FALSE
CP068263.2	79661609	83266001	chr15	81797566	85513948	15q25.3-15q25.2	HG03452.asm.hic.hap2.p_ctg	3716382	0	0	ref	Contig-break	FALSE	FALSE
CP068263.2	79661609	83266001	chr15	81797566	85513948	15q25.3-15q25.2	HG03486_hgsvc_pbsq2-ccs_1000-hifiasm.h1-un	3716382	98.738	98.738	ref	0	FALSE	FALSE
CP068263.2	79661609	83266001	chr15	81797566	85513948	15q25.3-15q25.2	HG03486_hgsvc_pbsq2-ccs_1000-hifiasm.h2-un	3716382	98.352	99.457	ref	0	FALSE	FALSE
CP068263.2	79661609	83266001	chr15	81797566	85513948	15q25.3-15q25.2	HG03520.asm.hic.hap1.p_ctg	3716382	96.154	99.457	11_60_dup+11_52_del+88_58_inv	3	TRUE	FALSE
CP068263.2	79661609	83266001	chr15	81797566	85513948	15q25.3-15q25.2	HG03520.asm.hic.hap2.p_ctg	3716382	98.212	99.185	ref	0	FALSE	FALSE
CP068263.2	79661609	83266001	chr15	81797566	85513948	15q25.3-15q25.2	hg38	3716382	96.306	98.222	40_46_inv	1	FALSE	FALSE
CP068263.2	79661609	83266001	chr15	81797566	85513948	15q25.3-15q25.2	NA12329.asm.dip.hap1.p_ctg	3716382	99.164	99.164	ref	0	FALSE	FALSE
CP068263.2	79661609	83266001	chr15	81797566	85513948	15q25.3-15q25.2	NA12329.asm.dip.hap2.p_ctg	3716382	98.072	98.072	ref	0	FALSE	FALSE
CP068263.2	79661609	83266001	chr15	81797566	85513948	15q25.3-15q25.2	NA12878_giab_pbsq2-ccs_1000-hifiasm.h1-un	3716382	0	0	ref	Contig-break	FALSE	FALSE
CP068263.2	79661609	83266001	chr15	81797566	85513948	15q25.3-15q25.2	NA12878_giab_pbsq2-ccs_1000-hifiasm.h2-un	3716382	0	0	ref	Contig-break	FALSE	FALSE
CP068263.2	79661609	83266001	chr15	81797566	85513948	15q25.3-15q25.2	NA19036.asm.bp.hap1.p_ctg	3716382	98.626	99.593	ref	0	FALSE	FALSE
CP068263.2	79661609	83266001	chr15	81797566	85513948	15q25.3-15q25.2	NA19036.asm.bp.hap2.p_ctg	3716382	98.217	99.594	ref	0	FALSE	FALSE
CP068263.2	79661609	83266001	chr15	81797566	85513948	15q25.3-15q25.2	NA19238_hgsvc_pbsq2-ccs_1000-hifiasm.h1-un	3716382	0	0	ref	Contig-break	FALSE	FALSE
CP068263.2	79661609	83266001	chr15	81797566	85513948	15q25.3-15q25.2	NA19238_hgsvc_pbsq2-ccs_1000-hifiasm.h2-un	3716382	95.748	98.916	45_62_inv+20_29_dup	2	FALSE	FALSE
CP068263.2	79661609	83266001	chr15	81797566	85513948	15q25.3-15q25.2	NA19239_hgsvc_pbsq2-ccs_1000-hifiasm.h1-un	3716382	98.762	99.864	ref	0	FALSE	FALSE
CP068263.2	79661609	83266001	chr15	81797566	85513948	15q25.3-15q25.2	NA19239_hgsvc_pbsq2-ccs_1000-hifiasm.h2-un	3716382	0	0	ref	Contig-break	FALSE	FALSE
CP068263.2	79661609	83266001	chr15	81797566	85513948	15q25.3-15q25.2	NA19240_hgsvc_pbsq2-ccs_1000-hifiasm.h1-un	3716382	0	0	ref	Contig-break	FALSE	FALSE
CP068263.2	79661609	83266001	chr15	81797566	85513948	15q25.3-15q25.2	NA19240_hgsvc_pbsq2-ccs_1000-hifiasm.h2-un	3716382	0	0	ref	Contig-break	FALSE	FALSE
CP068263.2	79661609	83266001	chr15	81797566	85513948	15q25.3-15q25.2	NA19983.asm.dip.hap1.p_ctg	3716382	97.668	98.916	19_27_dup	1	FALSE	FALSE
CP068263.2	79661609	83266001	chr15	81797566	85513948	15q25.3-15q25.2	NA19983.asm.dip.hap2.p_ctg	3716382	0	0	ref	Contig-break	FALSE	FALSE
CP068263.2	79661609	83266001	chr15	81797566	85513948	15q25.3-15q25.2	NA20847.asm.bp.hap1.p_ctg	3716382	93.036	96.936	46_51_inv+14_25_inv	Not explained	FALSE	FALSE
CP068263.2	79661609	83266001	chr15	81797566	85513948	15q25.3-15q25.2	NA20847.asm.bp.hap2.p_ctg	3716382	94.591	96.255	46_51_inv	Not explained	FALSE	FALSE
CP068263.2	79661609	83266001	chr15	81797566	85513948	15q25.3-15q25.2	NA24385_hpg_pbsq2-ccs_1000-hifiasm.h1-un	3716382	94.167	95.833	41_46_inv	Not explained	FALSE	FALSE
CP068263.2	79661609	83266001	chr15	81797566	85513948	15q25.3-15q25.2	NA24385_hpg_pbsq2-ccs_1000-hifiasm.h2-un	3716382	95.372	97.055	46_51_inv	Not explained	FALSE	FALSE
CP068263.2	95794409	99719236	chr15	98028763	101991189	15q26.3	GM19129.asm.dip.hap1.p_ctg	3962426	0	0	ref	Contig-break	FALSE	FALSE
CP068263.2	95794409	99719236	chr15	98028763	101991189	15q26.3	GM19129.asm.dip.hap2.p_ctg	3962426	0	0	ref	Contig-break	FALSE	FALSE
CP068263.2	95794409	99719236	chr15	98028763	101991189	15q26.3	GM19434.asm.hic.hap1.p_ctg	3962426	0	0	ref	Contig-break	FALSE	FALSE
CP068263.2	95794409	99719236	chr15	98028763	101991189	15q26.3	GM19434.asm.hic.hap2.p_ctg	3962426	0	0	ref	Contig-break	FALSE	FALSE
CP068263.2	95794409	99719236	chr15	98028763	101991189	15q26.3	HG00171.asm.bp.hap1.p_ctg	3962426	0	0	ref	Contig-break	FALSE	FALSE
CP068263.2	95794409	99719236	chr15	98028763	101991189	15q26.3	HG00171.asm.bp.hap2.p_ctg	3962426	0	0	ref	Contig-break	FALSE	FALSE
CP068263.2	95794409	99719236	chr15	98028763	101991189	15q26.3	HG00512_hgsvc_pbsq2-ccs_1000-hifiasm.h1-un	3962426	0	0	ref	Contig-break	FALSE	FALSE
CP068263.2	95794409	99719236	chr15	98028763	101991189	15q26.3	HG00512_hgsvc_pbsq2-ccs_1000-hifiasm.h2-un	3962426	0	0	ref	Contig-break	FALSE	FALSE
CP068263.2	95794409	99719236	chr15	98028763	101991189	15q26.3	HG00513_hgsvc_pbsq2-ccs_1000-hifiasm.h1-un	3962426	0	0	ref	Contig-break	FALSE	FALSE
CP068263.2	95794409	99719236	chr15	98028763	101991189	15q26.3	HG00513_hgsvc_pbsq2-ccs_1000-hifiasm.h2-un	3962426	0	0	ref	Contig-break	FALSE	FALSE
CP068263.2	95794409	99719236	chr15	98028763	101991189	15q26.3	HG00514_hgsvc_pbsq2-ccs_1000-hifiasm.h1-un	3962426	0	0	ref	Contig-break	FALSE	FALSE
CP068263.2	95794409	99719236	chr15	98028763	101991189	15q26.3	HG00514_hgsvc_pbsq2-ccs_1000-hifiasm.h2-un	3962426	0	0	ref	Contig-break	FALSE	FALSE
CP068263.2	95794409	99719236	chr15	98028763	101991189	15q26.3	HG00731_hgsvc_pbsq2-ccs_1000-hifiasm.h1-un	3962426	0	0	ref	Contig-break	FALSE	FALSE
CP068263.2	95794409	99719236	chr15	98028763	101991189	15q26.3	HG00731_hgsvc_pbsq2-ccs_1000-hifiasm.h2-un	3962426	0	0	ref	Contig-break	FALSE	FALSE
CP068263.2	95794409	99719236	chr15	98028763	101991189	15q26.3	HG00732_hgsvc_pbsq2-ccs_1000-hifiasm.h1-un	3962426	0	0	ref	Contig-break	FALSE	FALSE
CP068263.2	95794409	99719236	chr15	98028763	101991189	15q26.3	HG00732_hgsvc_pbsq2-ccs_1000-hifiasm.h2-un	3962426	0	0	ref	Contig-break	FALSE	FALSE
CP068263.2	95794409	99719236	chr15	98028763	101991189	15q26.3	HG00733_hgsvc_pbsq2-ccs_1000-hifiasm.h1-un	3962426	0	0	ref	Contig-break	FALSE	FALSE
CP068263.2	95794409	99719236	chr15	98028763	101991189	15q26.3	HG00733_hgsvc_pbsq2-ccs_1000-hifiasm.h2-un	3962426	0	0	ref	Contig-break	FALSE	FALSE
CP068263.2	95794409	99719236	chr15	98028763	101991189	15q26.3	HG00864.asm.bp.hap1.p_ctg	3962426	0	0	ref	Contig-break	FALSE	FALSE
CP068263.2	95794409	99719236	chr15	98028763	101991189	15q26.3	HG00864.asm.bp.hap2.p_ctg	3962426	0	0	ref	Contig-break	FALSE	FALSE
CP068263.2	95794409	99719236	chr15	98028763	101991189	15q26.3	HG02018.asm.dip.hap1.p_ctg	3962426	0	0	ref	Contig-break	FALSE	FALSE
CP068263.2	95794409	99719236	chr15	98028763	101991189	15q26.3	HG02018.asm.dip.hap2.p_ctg	3962426	0	0	ref	Contig-break	FALSE	FALSE
CP068263.2	95794409	99719236	chr15	98028763	101991189	15q26.3	HG02282.asm.hic.hap1.p_ctg	3962426	0	0	ref	Contig-break	FALSE	FALSE
CP068263.2	95794409	99719236	chr15	98028763	101991189	15q26.3	HG02282.asm.hic.hap2.p_ctg	3962426	0	0	ref	Contig-break	FALSE	FALSE
CP068263.2	95794409	99719236	chr15	98028763	101991189	15q26.3	HG02769.asm.hic.hap1.p_ctg	3962426	0	0	ref	Contig-break	FALSE	FALSE
CP068263.2	95794409	99719236	chr15	98028763	101991189	15q26.3	HG02769.asm.hic.hap2.p_ctg	3962426	0	0	ref	Contig-break	FALSE	FALSE
CP068263.2	95794409	99719236	chr15	98028763	101991189	15q26.3	HG02818_hgsvc_pbsq2-ccs_1000-hifiasm.h1-un	3962426	0	0	ref	Contig-break	FALSE	FALSE
CP068263.2	95794409	99719236	chr15	98028763	101991189	15q26.3	HG02818_hgsvc_pbsq2-ccs_1000-hifiasm.h2-un	3962426	0	0	ref	Contig-break	FALSE	FALSE
CP068263.2	95794409	99719236	chr15	98028763	101991189	15q26.3	HG02953.asm.hic.hap1.p_ctg	3962426	0	0	ref	Contig-break	FALSE	FALSE
CP068263.2	95794409	99719236	chr15	98028763	101991189	15q26.3	HG02953.asm.hic.hap2.p_ctg	3962426	0	0	ref	Contig-break	FALSE	FALSE
CP068263.2	95794409	99719236	chr15	98028763	101991189	15q26.3	HG03125_hgsvc_pbsq2-ccs_1000-hifiasm.h1-un	3962426	0	0	ref	Contig-break	FALSE	FALSE
CP068263.2	95794409	99719236	chr15	98028763	101991189	15q26.3	HG03125_hgsvc_pbsq2-ccs_1000-hifiasm.h2-un	3962426	0	0	ref	Contig-break	FALSE	FALSE
CP068263.2	95794409	99719236	chr15	98028763	101991189	15q26.3	HG03452.asm.hic.hap1.p_ctg	3962426	0	0	ref	Contig-break	FALSE	FALSE
CP068263.2	95794409	99719236	chr15	98028763	101991189	15q26.3	HG03452.asm.hic.hap2.p_ctg	3962426	0	0	ref	Contig-break	FALSE	FALSE
CP068263.2	95794409	99719236	chr15	98028763	101991189	15q26.3	HG03486_hgsvc_pbsq2-ccs_1000-hifiasm.h1-un	3962426	0	0	ref	Contig-break	FALSE	FALSE
CP068263.2	95794409	99719236	chr15	98028763	101991189	15q26.3	HG03486_hgsvc_pbsq2-ccs_1000-hifiasm.h2-un	3962426	0	0	ref	Contig-break	FALSE	FALSE
CP068263.2	95794409	99719236	chr15	98028763	101991189	15q26.3	HG03520.asm.hic.hap1.p_ctg	3962426	0	0	ref	Contig-break	FALSE	FALSE
CP068263.2	95794409	99719236	chr15	98028763	101991189	15q26.3	HG03520.asm.hic.hap2.p_ctg	3962426	0	0	ref	Contig-break	FALSE	FALSE
CP068263.2	95794409	99719236	chr15	98028763	101991189	15q26.3	hg38	3962426	0	0	ref	Contig-break	FALSE	FALSE
CP068263.2	95794409	99719236	chr15	98028763	101991189	15q26.3	NA12329.asm.dip.hap1.p_ctg	3962426	0	0	ref	Contig-break	FALSE	FALSE
CP068263.2	95794409	99719236	chr15	98028763	101991189	15q26.3	NA12329.asm.dip.hap2.p_ctg	3962426	0	0	ref	Contig-break	FALSE	FALSE
CP068263.2	95794409	99719236	chr15	98028763	101991189	15q26.3	NA12878_giab_pbsq2-ccs_1000-hifiasm.h1-un	3962426	0	0	ref	Contig-break	FALSE	FALSE
CP068263.2	95794409	99719236	chr15	98028763	101991189	15q26.3	NA12878_giab_pbsq2-ccs_1000-hifiasm.h2-un	3962426	0	0	ref	Contig-break	FALSE	FALSE
CP068263.2	95794409	99719236	chr15	98028763	101991189	15q26.3	NA19036.asm.bp.hap1.p_ctg	3962426	0	0	ref	Contig-break	FALSE	FALSE
CP068263.2	95794409	99719236	chr15	98028763	101991189	15q26.3	NA19036.asm.bp.hap2.p_ctg	3962426	0	0	ref	Contig-break	FALSE	FALSE
CP068263.2	95794409	99719236	chr15	98028763	101991189	15q26.3	NA19238_hgsvc_pbsq2-ccs_1000-hifiasm.h1-un	3962426	0	0	ref	Contig-break	FALSE	FALSE
CP068263.2	95794409	99719236	chr15	98028763	101991189	15q26.3	NA19238_hgsvc_pbsq2-ccs_1000-hifiasm.h2-un	3962426	0	0	ref	Contig-break	FALSE	FALSE
CP068263.2	95794409	99719236	chr15	98028763	101991189	15q26.3	NA19239_hgsvc_pbsq2-ccs_1000-hifiasm.h1-un	3962426	0	0	ref	Contig-break	FALSE	FALSE
CP068263.2	95794409	99719236	chr15	98028763	101991189	15q26.3	NA19239_hgsvc_pbsq2-ccs_1000-hifiasm.h2-un	3962426	0	0	ref	Contig-break	FALSE	FALSE
CP068263.2	95794409	99719236	chr15	98028763	101991189	15q26.3	NA19240_hgsvc_pbsq2-ccs_1000-hifiasm.h1-un	3962426	0	0	ref	Contig-break	FALSE	FALSE
CP068263.2	95794409	99719236	chr15	98028763	101991189	15q26.3	NA19240_hgsvc_pbsq2-ccs_1000-hifiasm.h2-un	3962426	0	0	ref	Contig-break	FALSE	FALSE
CP068263.2	95794409	99719236	chr15	98028763	101991189	15q26.3	NA19983.asm.dip.hap1.p_ctg	3962426	0	0	ref	Contig-break	FALSE	FALSE
CP068263.2	95794409	99719236	chr15	98028763	101991189	15q26.3	NA19983.asm.dip.hap2.p_ctg	3962426	0	0	ref	Contig-break	FALSE	FALSE
CP068263.2	95794409	99719236	chr15	98028763	101991189	15q26.3	NA20847.asm.bp.hap1.p_ctg	3962426	0	0	ref	Contig-break	FALSE	FALSE
CP068263.2	95794409	99719236	chr15	98028763	101991189	15q26.3	NA20847.asm.bp.hap2.p_ctg	3962426	0	0	ref	Contig-break	FALSE	FALSE
CP068263.2	95794409	99719236	chr15	98028763	101991189	15q26.3	NA24385_hpg_pbsq2-ccs_1000-hifiasm.h1-un	3962426	0	0	ref	Contig-break	FALSE	FALSE
CP068263.2	95794409	99719236	chr15	98028763	101991189	15q26.3	NA24385_hpg_pbsq2-ccs_1000-hifiasm.h2-un	3962426	0	0	ref	Contig-break	FALSE	FALSE
CP068262.2	3737265	3857263	chr16	3709998	3829998	16p13.3	GM19129.asm.dip.hap1.p_ctg	120000	100	100	ref	0	FALSE	FALSE
CP068262.2	3737265	3857263	chr16	3709998	3829998	16p13.3	GM19129.asm.dip.hap2.p_ctg	120000	100	100	ref	0	FALSE	FALSE
CP068262.2	3737265	3857263	chr16	3709998	3829998	16p13.3	GM19434.asm.hic.hap1.p_ctg	120000	0	0	ref	Not explained	FALSE	FALSE
CP068262.2	3737265	3857263	chr16	3709998	3829998	16p13.3	GM19434.asm.hic.hap2.p_ctg	120000	100	100	ref	0	FALSE	FALSE
CP068262.2	3737265	3857263	chr16	3709998	3829998	16p13.3	HG00171.asm.bp.hap1.p_ctg	120000	100	100	ref	0	FALSE	FALSE
CP068262.2	3737265	3857263	chr16	3709998	3829998	16p13.3	HG00171.asm.bp.hap2.p_ctg	120000	100	100	ref	0	FALSE	FALSE
CP068262.2	3737265	3857263	chr16	3709998	3829998	16p13.3	HG00512_hgsvc_pbsq2-ccs_1000-hifiasm.h1-un	120000	100	100	ref	0	FALSE	FALSE
CP068262.2	3737265	3857263	chr16	3709998	3829998	16p13.3	HG00512_hgsvc_pbsq2-ccs_1000-hifiasm.h2-un	120000	100	100	ref	0	FALSE	FALSE
CP068262.2	3737265	3857263	chr16	3709998	3829998	16p13.3	HG00513_hgsvc_pbsq2-ccs_1000-hifiasm.h1-un	120000	100	100	ref	0	FALSE	FALSE
CP068262.2	3737265	3857263	chr16	3709998	3829998	16p13.3	HG00513_hgsvc_pbsq2-ccs_1000-hifiasm.h2-un	120000	100	100	ref	0	FALSE	FALSE
CP068262.2	3737265	3857263	chr16	3709998	3829998	16p13.3	HG00514_hgsvc_pbsq2-ccs_1000-hifiasm.h1-un	120000	100	100	ref	0	FALSE	FALSE
CP068262.2	3737265	3857263	chr16	3709998	3829998	16p13.3	HG00514_hgsvc_pbsq2-ccs_1000-hifiasm.h2-un	120000	100	100	ref	0	FALSE	FALSE
CP068262.2	3737265	3857263	chr16	3709998	3829998	16p13.3	HG00731_hgsvc_pbsq2-ccs_1000-hifiasm.h1-un	120000	100	100	ref	0	FALSE	FALSE
CP068262.2	3737265	3857263	chr16	3709998	3829998	16p13.3	HG00731_hgsvc_pbsq2-ccs_1000-hifiasm.h2-un	120000	100	100	ref	0	FALSE	FALSE
CP068262.2	3737265	3857263	chr16	3709998	3829998	16p13.3	HG00732_hgsvc_pbsq2-ccs_1000-hifiasm.h1-un	120000	100	100	ref	0	FALSE	FALSE
CP068262.2	3737265	3857263	chr16	3709998	3829998	16p13.3	HG00732_hgsvc_pbsq2-ccs_1000-hifiasm.h2-un	120000	100	100	ref	0	FALSE	FALSE
CP068262.2	3737265	3857263	chr16	3709998	3829998	16p13.3	HG00733_hgsvc_pbsq2-ccs_1000-hifiasm.h1-un	120000	100	100	ref	0	FALSE	FALSE
CP068262.2	3737265	3857263	chr16	3709998	3829998	16p13.3	HG00733_hgsvc_pbsq2-ccs_1000-hifiasm.h2-un	120000	100	100	ref	0	FALSE	FALSE
CP068262.2	3737265	3857263	chr16	3709998	3829998	16p13.3	HG00864.asm.bp.hap1.p_ctg	120000	100	100	ref	0	FALSE	FALSE
CP068262.2	3737265	3857263	chr16	3709998	3829998	16p13.3	HG00864.asm.bp.hap2.p_ctg	120000	100	100	ref	0	FALSE	FALSE
CP068262.2	3737265	3857263	chr16	3709998	3829998	16p13.3	HG02018.asm.dip.hap1.p_ctg	120000	100	100	ref	0	FALSE	FALSE
CP068262.2	3737265	3857263	chr16	3709998	3829998	16p13.3	HG02018.asm.dip.hap2.p_ctg	120000	100	100	ref	0	FALSE	FALSE
CP068262.2	3737265	3857263	chr16	3709998	3829998	16p13.3	HG02282.asm.hic.hap1.p_ctg	120000	100	100	ref	0	FALSE	FALSE
CP068262.2	3737265	3857263	chr16	3709998	3829998	16p13.3	HG02282.asm.hic.hap2.p_ctg	120000	100	100	ref	0	FALSE	FALSE
CP068262.2	3737265	3857263	chr16	3709998	3829998	16p13.3	HG02769.asm.hic.hap1.p_ctg	120000	100	100	ref	0	FALSE	FALSE
CP068262.2	3737265	3857263	chr16	3709998	3829998	16p13.3	HG02769.asm.hic.hap2.p_ctg	120000	100	100	ref	0	FALSE	FALSE
CP068262.2	3737265	3857263	chr16	3709998	3829998	16p13.3	HG02818_hgsvc_pbsq2-ccs_1000-hifiasm.h1-un	120000	100	100	ref	0	FALSE	FALSE
CP068262.2	3737265	3857263	chr16	3709998	3829998	16p13.3	HG02818_hgsvc_pbsq2-ccs_1000-hifiasm.h2-un	120000	100	100	ref	0	FALSE	FALSE
CP068262.2	3737265	3857263	chr16	3709998	3829998	16p13.3	HG02953.asm.hic.hap1.p_ctg	120000	100	100	ref	0	FALSE	FALSE
CP068262.2	3737265	3857263	chr16	3709998	3829998	16p13.3	HG02953.asm.hic.hap2.p_ctg	120000	100	100	ref	0	FALSE	FALSE
CP068262.2	3737265	3857263	chr16	3709998	3829998	16p13.3	HG03125_hgsvc_pbsq2-ccs_1000-hifiasm.h1-un	120000	100	100	ref	0	FALSE	FALSE
CP068262.2	3737265	3857263	chr16	3709998	3829998	16p13.3	HG03125_hgsvc_pbsq2-ccs_1000-hifiasm.h2-un	120000	100	100	ref	0	FALSE	FALSE
CP068262.2	3737265	3857263	chr16	3709998	3829998	16p13.3	HG03452.asm.hic.hap1.p_ctg	120000	100	100	ref	0	FALSE	FALSE
CP068262.2	3737265	3857263	chr16	3709998	3829998	16p13.3	HG03452.asm.hic.hap2.p_ctg	120000	100	100	ref	0	FALSE	FALSE
CP068262.2	3737265	3857263	chr16	3709998	3829998	16p13.3	HG03486_hgsvc_pbsq2-ccs_1000-hifiasm.h1-un	120000	100	100	ref	0	FALSE	FALSE
CP068262.2	3737265	3857263	chr16	3709998	3829998	16p13.3	HG03486_hgsvc_pbsq2-ccs_1000-hifiasm.h2-un	120000	100	100	ref	0	FALSE	FALSE
CP068262.2	3737265	3857263	chr16	3709998	3829998	16p13.3	HG03520.asm.hic.hap1.p_ctg	120000	100	100	ref	0	FALSE	FALSE
CP068262.2	3737265	3857263	chr16	3709998	3829998	16p13.3	HG03520.asm.hic.hap2.p_ctg	120000	100	100	ref	0	FALSE	FALSE
CP068262.2	3737265	3857263	chr16	3709998	3829998	16p13.3	hg38	120000	100	100	ref	0	FALSE	FALSE
CP068262.2	3737265	3857263	chr16	3709998	3829998	16p13.3	NA12329.asm.dip.hap1.p_ctg	120000	100	100	ref	0	FALSE	FALSE
CP068262.2	3737265	3857263	chr16	3709998	3829998	16p13.3	NA12329.asm.dip.hap2.p_ctg	120000	100	100	ref	0	FALSE	FALSE
CP068262.2	3737265	3857263	chr16	3709998	3829998	16p13.3	NA12878_giab_pbsq2-ccs_1000-hifiasm.h1-un	120000	100	100	ref	0	FALSE	FALSE
CP068262.2	3737265	3857263	chr16	3709998	3829998	16p13.3	NA12878_giab_pbsq2-ccs_1000-hifiasm.h2-un	120000	100	100	ref	0	FALSE	FALSE
CP068262.2	3737265	3857263	chr16	3709998	3829998	16p13.3	NA19036.asm.bp.hap1.p_ctg	120000	100	100	ref	0	FALSE	FALSE
CP068262.2	3737265	3857263	chr16	3709998	3829998	16p13.3	NA19036.asm.bp.hap2.p_ctg	120000	100	100	ref	0	FALSE	FALSE
CP068262.2	3737265	3857263	chr16	3709998	3829998	16p13.3	NA19238_hgsvc_pbsq2-ccs_1000-hifiasm.h1-un	120000	100	100	ref	0	FALSE	FALSE
CP068262.2	3737265	3857263	chr16	3709998	3829998	16p13.3	NA19238_hgsvc_pbsq2-ccs_1000-hifiasm.h2-un	120000	100	100	ref	0	FALSE	FALSE
CP068262.2	3737265	3857263	chr16	3709998	3829998	16p13.3	NA19239_hgsvc_pbsq2-ccs_1000-hifiasm.h1-un	120000	100	100	ref	0	FALSE	FALSE
CP068262.2	3737265	3857263	chr16	3709998	3829998	16p13.3	NA19239_hgsvc_pbsq2-ccs_1000-hifiasm.h2-un	120000	100	100	ref	0	FALSE	FALSE
CP068262.2	3737265	3857263	chr16	3709998	3829998	16p13.3	NA19240_hgsvc_pbsq2-ccs_1000-hifiasm.h1-un	120000	100	100	ref	0	FALSE	FALSE
CP068262.2	3737265	3857263	chr16	3709998	3829998	16p13.3	NA19240_hgsvc_pbsq2-ccs_1000-hifiasm.h2-un	120000	100	100	ref	0	FALSE	FALSE
CP068262.2	3737265	3857263	chr16	3709998	3829998	16p13.3	NA19983.asm.dip.hap1.p_ctg	120000	100	100	ref	0	FALSE	FALSE
CP068262.2	3737265	3857263	chr16	3709998	3829998	16p13.3	NA19983.asm.dip.hap2.p_ctg	120000	100	100	ref	0	FALSE	FALSE
CP068262.2	3737265	3857263	chr16	3709998	3829998	16p13.3	NA20847.asm.bp.hap1.p_ctg	120000	100	100	ref	0	FALSE	FALSE
CP068262.2	3737265	3857263	chr16	3709998	3829998	16p13.3	NA20847.asm.bp.hap2.p_ctg	120000	100	100	ref	0	FALSE	FALSE
CP068262.2	3737265	3857263	chr16	3709998	3829998	16p13.3	NA24385_hpg_pbsq2-ccs_1000-hifiasm.h1-un	120000	100	100	ref	0	FALSE	FALSE
CP068262.2	3737265	3857263	chr16	3709998	3829998	16p13.3	NA24385_hpg_pbsq2-ccs_1000-hifiasm.h2-un	120000	100	100	ref	0	FALSE	FALSE
CP068262.2	15092846	16946388	chr16	15091795	16940270	16p13.11-16p12.3	GM19129.asm.dip.hap1.p_ctg	1848475	99.191	99.191	ref	0	FALSE	FALSE
CP068262.2	15092846	16946388	chr16	15091795	16940270	16p13.11-16p12.3	GM19129.asm.dip.hap2.p_ctg	1848475	93.372	93.372	ref	Not explained	FALSE	FALSE
CP068262.2	15092846	16946388	chr16	15091795	16940270	16p13.11-16p12.3	GM19434.asm.hic.hap1.p_ctg	1848475	0	0	ref	Contig-break	FALSE	FALSE
CP068262.2	15092846	16946388	chr16	15091795	16940270	16p13.11-16p12.3	GM19434.asm.hic.hap2.p_ctg	1848475	0	0	ref	Not explained	FALSE	FALSE
CP068262.2	15092846	16946388	chr16	15091795	16940270	16p13.11-16p12.3	HG00171.asm.bp.hap1.p_ctg	1848475	0	0	ref	Contig-break	FALSE	FALSE
CP068262.2	15092846	16946388	chr16	15091795	16940270	16p13.11-16p12.3	HG00171.asm.bp.hap2.p_ctg	1848475	0	0	ref	Contig-break	FALSE	FALSE
CP068262.2	15092846	16946388	chr16	15091795	16940270	16p13.11-16p12.3	HG00512_hgsvc_pbsq2-ccs_1000-hifiasm.h1-un	1848475	0	0	ref	Contig-break	FALSE	FALSE
CP068262.2	15092846	16946388	chr16	15091795	16940270	16p13.11-16p12.3	HG00512_hgsvc_pbsq2-ccs_1000-hifiasm.h2-un	1848475	0	0	ref	Contig-break	FALSE	FALSE
CP068262.2	15092846	16946388	chr16	15091795	16940270	16p13.11-16p12.3	HG00513_hgsvc_pbsq2-ccs_1000-hifiasm.h1-un	1848475	0	0	ref	Contig-break	FALSE	FALSE
CP068262.2	15092846	16946388	chr16	15091795	16940270	16p13.11-16p12.3	HG00513_hgsvc_pbsq2-ccs_1000-hifiasm.h2-un	1848475	0	0	ref	Contig-break	FALSE	FALSE
CP068262.2	15092846	16946388	chr16	15091795	16940270	16p13.11-16p12.3	HG00514_hgsvc_pbsq2-ccs_1000-hifiasm.h1-un	1848475	0	0	ref	Contig-break	FALSE	FALSE
CP068262.2	15092846	16946388	chr16	15091795	16940270	16p13.11-16p12.3	HG00514_hgsvc_pbsq2-ccs_1000-hifiasm.h2-un	1848475	0	0	ref	Contig-break	FALSE	FALSE
CP068262.2	15092846	16946388	chr16	15091795	16940270	16p13.11-16p12.3	HG00731_hgsvc_pbsq2-ccs_1000-hifiasm.h1-un	1848475	0	0	ref	Contig-break	FALSE	FALSE
CP068262.2	15092846	16946388	chr16	15091795	16940270	16p13.11-16p12.3	HG00731_hgsvc_pbsq2-ccs_1000-hifiasm.h2-un	1848475	0	0	ref	Contig-break	FALSE	FALSE
CP068262.2	15092846	16946388	chr16	15091795	16940270	16p13.11-16p12.3	HG00732_hgsvc_pbsq2-ccs_1000-hifiasm.h1-un	1848475	0	0	ref	Contig-break	FALSE	FALSE
CP068262.2	15092846	16946388	chr16	15091795	16940270	16p13.11-16p12.3	HG00732_hgsvc_pbsq2-ccs_1000-hifiasm.h2-un	1848475	0	0	ref	Contig-break	FALSE	FALSE
CP068262.2	15092846	16946388	chr16	15091795	16940270	16p13.11-16p12.3	HG00733_hgsvc_pbsq2-ccs_1000-hifiasm.h1-un	1848475	0	0	ref	Contig-break	FALSE	FALSE
CP068262.2	15092846	16946388	chr16	15091795	16940270	16p13.11-16p12.3	HG00733_hgsvc_pbsq2-ccs_1000-hifiasm.h2-un	1848475	0	0	ref	Contig-break	FALSE	FALSE
CP068262.2	15092846	16946388	chr16	15091795	16940270	16p13.11-16p12.3	HG00864.asm.bp.hap1.p_ctg	1848475	0	0	ref	Contig-break	FALSE	FALSE
CP068262.2	15092846	16946388	chr16	15091795	16940270	16p13.11-16p12.3	HG00864.asm.bp.hap2.p_ctg	1848475	0	0	ref	Contig-break	FALSE	FALSE
CP068262.2	15092846	16946388	chr16	15091795	16940270	16p13.11-16p12.3	HG02018.asm.dip.hap1.p_ctg	1848475	0	0	ref	Contig-break	FALSE	FALSE
CP068262.2	15092846	16946388	chr16	15091795	16940270	16p13.11-16p12.3	HG02018.asm.dip.hap2.p_ctg	1848475	0	0	ref	Contig-break	FALSE	FALSE
CP068262.2	15092846	16946388	chr16	15091795	16940270	16p13.11-16p12.3	HG02282.asm.hic.hap1.p_ctg	1848475	0	0	ref	Contig-break	FALSE	FALSE
CP068262.2	15092846	16946388	chr16	15091795	16940270	16p13.11-16p12.3	HG02282.asm.hic.hap2.p_ctg	1848475	0	0	ref	Contig-break	FALSE	FALSE
CP068262.2	15092846	16946388	chr16	15091795	16940270	16p13.11-16p12.3	HG02769.asm.hic.hap1.p_ctg	1848475	97.849	97.849	ref	Not explained	FALSE	FALSE
CP068262.2	15092846	16946388	chr16	15091795	16940270	16p13.11-16p12.3	HG02769.asm.hic.hap2.p_ctg	1848475	99.459	99.459	ref	0	FALSE	FALSE
CP068262.2	15092846	16946388	chr16	15091795	16940270	16p13.11-16p12.3	HG02818_hgsvc_pbsq2-ccs_1000-hifiasm.h1-un	1848475	0	0	ref	Contig-break	FALSE	FALSE
CP068262.2	15092846	16946388	chr16	15091795	16940270	16p13.11-16p12.3	HG02818_hgsvc_pbsq2-ccs_1000-hifiasm.h2-un	1848475	0	0	ref	Contig-break	FALSE	FALSE
CP068262.2	15092846	16946388	chr16	15091795	16940270	16p13.11-16p12.3	HG02953.asm.hic.hap1.p_ctg	1848475	98.378	98.378	ref	0	FALSE	FALSE
CP068262.2	15092846	16946388	chr16	15091795	16940270	16p13.11-16p12.3	HG02953.asm.hic.hap2.p_ctg	1848475	0	0	ref	Contig-break	FALSE	FALSE
CP068262.2	15092846	16946388	chr16	15091795	16940270	16p13.11-16p12.3	HG03125_hgsvc_pbsq2-ccs_1000-hifiasm.h1-un	1848475	0	0	ref	Contig-break	FALSE	FALSE
CP068262.2	15092846	16946388	chr16	15091795	16940270	16p13.11-16p12.3	HG03125_hgsvc_pbsq2-ccs_1000-hifiasm.h2-un	1848475	0	0	ref	Contig-break	FALSE	FALSE
CP068262.2	15092846	16946388	chr16	15091795	16940270	16p13.11-16p12.3	HG03452.asm.hic.hap1.p_ctg	1848475	0	0	ref	Contig-break	FALSE	FALSE
CP068262.2	15092846	16946388	chr16	15091795	16940270	16p13.11-16p12.3	HG03452.asm.hic.hap2.p_ctg	1848475	0	0	ref	Contig-break	FALSE	FALSE
CP068262.2	15092846	16946388	chr16	15091795	16940270	16p13.11-16p12.3	HG03486_hgsvc_pbsq2-ccs_1000-hifiasm.h1-un	1848475	0	0	ref	Contig-break	FALSE	FALSE
CP068262.2	15092846	16946388	chr16	15091795	16940270	16p13.11-16p12.3	HG03486_hgsvc_pbsq2-ccs_1000-hifiasm.h2-un	1848475	0	0	ref	Contig-break	FALSE	FALSE
CP068262.2	15092846	16946388	chr16	15091795	16940270	16p13.11-16p12.3	HG03520.asm.hic.hap1.p_ctg	1848475	0	0	ref	Not explained	FALSE	FALSE
CP068262.2	15092846	16946388	chr16	15091795	16940270	16p13.11-16p12.3	HG03520.asm.hic.hap2.p_ctg	1848475	0	0	ref	Not explained	FALSE	FALSE
CP068262.2	15092846	16946388	chr16	15091795	16940270	16p13.11-16p12.3	hg38	1848475	97.019	97.019	ref	Not explained	FALSE	FALSE
CP068262.2	15092846	16946388	chr16	15091795	16940270	16p13.11-16p12.3	NA12329.asm.dip.hap1.p_ctg	1848475	0	0	ref	Contig-break	FALSE	FALSE
CP068262.2	15092846	16946388	chr16	15091795	16940270	16p13.11-16p12.3	NA12329.asm.dip.hap2.p_ctg	1848475	90.196	90.196	ref	Not explained	FALSE	FALSE
CP068262.2	15092846	16946388	chr16	15091795	16940270	16p13.11-16p12.3	NA12878_giab_pbsq2-ccs_1000-hifiasm.h1-un	1848475	0	0	ref	Contig-break	FALSE	FALSE
CP068262.2	15092846	16946388	chr16	15091795	16940270	16p13.11-16p12.3	NA12878_giab_pbsq2-ccs_1000-hifiasm.h2-un	1848475	0	0	ref	Contig-break	FALSE	FALSE
CP068262.2	15092846	16946388	chr16	15091795	16940270	16p13.11-16p12.3	NA19036.asm.bp.hap1.p_ctg	1848475	79.607	79.607	ref	Not explained	FALSE	FALSE
CP068262.2	15092846	16946388	chr16	15091795	16940270	16p13.11-16p12.3	NA19036.asm.bp.hap2.p_ctg	1848475	0	0	ref	Contig-break	FALSE	FALSE
CP068262.2	15092846	16946388	chr16	15091795	16940270	16p13.11-16p12.3	NA19238_hgsvc_pbsq2-ccs_1000-hifiasm.h1-un	1848475	0	0	ref	Contig-break	FALSE	FALSE
CP068262.2	15092846	16946388	chr16	15091795	16940270	16p13.11-16p12.3	NA19238_hgsvc_pbsq2-ccs_1000-hifiasm.h2-un	1848475	0	0	ref	Contig-break	FALSE	FALSE
CP068262.2	15092846	16946388	chr16	15091795	16940270	16p13.11-16p12.3	NA19239_hgsvc_pbsq2-ccs_1000-hifiasm.h1-un	1848475	0	0	ref	Contig-break	FALSE	FALSE
CP068262.2	15092846	16946388	chr16	15091795	16940270	16p13.11-16p12.3	NA19239_hgsvc_pbsq2-ccs_1000-hifiasm.h2-un	1848475	0	0	ref	Contig-break	FALSE	FALSE
CP068262.2	15092846	16946388	chr16	15091795	16940270	16p13.11-16p12.3	NA19240_hgsvc_pbsq2-ccs_1000-hifiasm.h1-un	1848475	0	0	ref	Contig-break	FALSE	FALSE
CP068262.2	15092846	16946388	chr16	15091795	16940270	16p13.11-16p12.3	NA19240_hgsvc_pbsq2-ccs_1000-hifiasm.h2-un	1848475	0	0	ref	Contig-break	FALSE	FALSE
CP068262.2	15092846	16946388	chr16	15091795	16940270	16p13.11-16p12.3	NA19983.asm.dip.hap1.p_ctg	1848475	0	0	ref	Contig-break	FALSE	FALSE
CP068262.2	15092846	16946388	chr16	15091795	16940270	16p13.11-16p12.3	NA19983.asm.dip.hap2.p_ctg	1848475	0	0	ref	Contig-break	FALSE	FALSE
CP068262.2	15092846	16946388	chr16	15091795	16940270	16p13.11-16p12.3	NA20847.asm.bp.hap1.p_ctg	1848475	17.228	47.191	16_39_inv	Not explained	FALSE	FALSE
CP068262.2	15092846	16946388	chr16	15091795	16940270	16p13.11-16p12.3	NA20847.asm.bp.hap2.p_ctg	1848475	0	0	ref	Contig-break	FALSE	FALSE
CP068262.2	15092846	16946388	chr16	15091795	16940270	16p13.11-16p12.3	NA24385_hpg_pbsq2-ccs_1000-hifiasm.h1-un	1848475	0	0	ref	Contig-break	FALSE	FALSE
CP068262.2	15092846	16946388	chr16	15091795	16940270	16p13.11-16p12.3	NA24385_hpg_pbsq2-ccs_1000-hifiasm.h2-un	1848475	0	0	ref	Contig-break	FALSE	FALSE
CP068262.2	19197432	32100020	chr16	19266804	31713049	16p12.2-16p12.3-16p12.1-16p11.2	GM19129.asm.dip.hap1.p_ctg	12446245	0	0	ref	Contig-break	FALSE	FALSE
CP068262.2	19197432	32100020	chr16	19266804	31713049	16p12.2-16p12.3-16p12.1-16p11.2	GM19129.asm.dip.hap2.p_ctg	12446245	0	0	ref	Contig-break	FALSE	FALSE
CP068262.2	19197432	32100020	chr16	19266804	31713049	16p12.2-16p12.3-16p12.1-16p11.2	GM19434.asm.hic.hap1.p_ctg	12446245	0	0	ref	Contig-break	FALSE	FALSE
CP068262.2	19197432	32100020	chr16	19266804	31713049	16p12.2-16p12.3-16p12.1-16p11.2	GM19434.asm.hic.hap2.p_ctg	12446245	0	0	ref	Contig-break	FALSE	FALSE
CP068262.2	19197432	32100020	chr16	19266804	31713049	16p12.2-16p12.3-16p12.1-16p11.2	HG00171.asm.bp.hap1.p_ctg	12446245	99.533	99.922	ref	0	FALSE	FALSE
CP068262.2	19197432	32100020	chr16	19266804	31713049	16p12.2-16p12.3-16p12.1-16p11.2	HG00171.asm.bp.hap2.p_ctg	12446245	96.386	99.917	12_23_del+30_39_del+89_95_del	3	FALSE	FALSE
CP068262.2	19197432	32100020	chr16	19266804	31713049	16p12.2-16p12.3-16p12.1-16p11.2	HG00512_hgsvc_pbsq2-ccs_1000-hifiasm.h1-un	12446245	98.287	99.922	ref	0	FALSE	FALSE
CP068262.2	19197432	32100020	chr16	19266804	31713049	16p12.2-16p12.3-16p12.1-16p11.2	HG00512_hgsvc_pbsq2-ccs_1000-hifiasm.h2-un	12446245	0	0	ref	Contig-break	FALSE	FALSE
CP068262.2	19197432	32100020	chr16	19266804	31713049	16p12.2-16p12.3-16p12.1-16p11.2	HG00513_hgsvc_pbsq2-ccs_1000-hifiasm.h1-un	12446245	0	0	ref	Contig-break	FALSE	FALSE
CP068262.2	19197432	32100020	chr16	19266804	31713049	16p12.2-16p12.3-16p12.1-16p11.2	HG00513_hgsvc_pbsq2-ccs_1000-hifiasm.h2-un	12446245	0	0	ref	Contig-break	FALSE	FALSE
CP068262.2	19197432	32100020	chr16	19266804	31713049	16p12.2-16p12.3-16p12.1-16p11.2	HG00514_hgsvc_pbsq2-ccs_1000-hifiasm.h1-un	12446245	0	0	ref	Contig-break	FALSE	FALSE
CP068262.2	19197432	32100020	chr16	19266804	31713049	16p12.2-16p12.3-16p12.1-16p11.2	HG00514_hgsvc_pbsq2-ccs_1000-hifiasm.h2-un	12446245	0	0	ref	Contig-break	FALSE	FALSE
CP068262.2	19197432	32100020	chr16	19266804	31713049	16p12.2-16p12.3-16p12.1-16p11.2	HG00731_hgsvc_pbsq2-ccs_1000-hifiasm.h1-un	12446245	0	0	ref	Contig-break	FALSE	FALSE
CP068262.2	19197432	32100020	chr16	19266804	31713049	16p12.2-16p12.3-16p12.1-16p11.2	HG00731_hgsvc_pbsq2-ccs_1000-hifiasm.h2-un	12446245	0	0	ref	Contig-break	FALSE	FALSE
CP068262.2	19197432	32100020	chr16	19266804	31713049	16p12.2-16p12.3-16p12.1-16p11.2	HG00732_hgsvc_pbsq2-ccs_1000-hifiasm.h1-un	12446245	0	0	ref	Contig-break	FALSE	FALSE
CP068262.2	19197432	32100020	chr16	19266804	31713049	16p12.2-16p12.3-16p12.1-16p11.2	HG00732_hgsvc_pbsq2-ccs_1000-hifiasm.h2-un	12446245	0	0	ref	Contig-break	FALSE	FALSE
CP068262.2	19197432	32100020	chr16	19266804	31713049	16p12.2-16p12.3-16p12.1-16p11.2	HG00733_hgsvc_pbsq2-ccs_1000-hifiasm.h1-un	12446245	0	0	ref	Contig-break	FALSE	FALSE
CP068262.2	19197432	32100020	chr16	19266804	31713049	16p12.2-16p12.3-16p12.1-16p11.2	HG00733_hgsvc_pbsq2-ccs_1000-hifiasm.h2-un	12446245	0	0	ref	Contig-break	FALSE	FALSE
CP068262.2	19197432	32100020	chr16	19266804	31713049	16p12.2-16p12.3-16p12.1-16p11.2	HG00864.asm.bp.hap1.p_ctg	12446245	0	0	ref	Contig-break	FALSE	FALSE
CP068262.2	19197432	32100020	chr16	19266804	31713049	16p12.2-16p12.3-16p12.1-16p11.2	HG00864.asm.bp.hap2.p_ctg	12446245	99.299	99.687	ref	0	FALSE	FALSE
CP068262.2	19197432	32100020	chr16	19266804	31713049	16p12.2-16p12.3-16p12.1-16p11.2	HG02018.asm.dip.hap1.p_ctg	12446245	0	0	ref	Contig-break	FALSE	FALSE
CP068262.2	19197432	32100020	chr16	19266804	31713049	16p12.2-16p12.3-16p12.1-16p11.2	HG02018.asm.dip.hap2.p_ctg	12446245	0	0	ref	Contig-break	FALSE	FALSE
CP068262.2	19197432	32100020	chr16	19266804	31713049	16p12.2-16p12.3-16p12.1-16p11.2	HG02282.asm.hic.hap1.p_ctg	12446245	99.145	99.454	ref	0	FALSE	FALSE
CP068262.2	19197432	32100020	chr16	19266804	31713049	16p12.2-16p12.3-16p12.1-16p11.2	HG02282.asm.hic.hap2.p_ctg	12446245	0	0	ref	Contig-break	FALSE	FALSE
CP068262.2	19197432	32100020	chr16	19266804	31713049	16p12.2-16p12.3-16p12.1-16p11.2	HG02769.asm.hic.hap1.p_ctg	12446245	98.14	99.69	ref	0	FALSE	FALSE
CP068262.2	19197432	32100020	chr16	19266804	31713049	16p12.2-16p12.3-16p12.1-16p11.2	HG02769.asm.hic.hap2.p_ctg	12446245	98.295	99.69	ref	0	FALSE	FALSE
CP068262.2	19197432	32100020	chr16	19266804	31713049	16p12.2-16p12.3-16p12.1-16p11.2	HG02818_hgsvc_pbsq2-ccs_1000-hifiasm.h1-un	12446245	0	0	ref	Contig-break	FALSE	FALSE
CP068262.2	19197432	32100020	chr16	19266804	31713049	16p12.2-16p12.3-16p12.1-16p11.2	HG02818_hgsvc_pbsq2-ccs_1000-hifiasm.h2-un	12446245	92.394	99.829	49_55_inv+75_89_del+8_18_del	3	FALSE	FALSE
CP068262.2	19197432	32100020	chr16	19266804	31713049	16p12.2-16p12.3-16p12.1-16p11.2	HG02953.asm.hic.hap1.p_ctg	12446245	0	0	ref	Contig-break	FALSE	FALSE
CP068262.2	19197432	32100020	chr16	19266804	31713049	16p12.2-16p12.3-16p12.1-16p11.2	HG02953.asm.hic.hap2.p_ctg	12446245	0	0	ref	Contig-break	FALSE	FALSE
CP068262.2	19197432	32100020	chr16	19266804	31713049	16p12.2-16p12.3-16p12.1-16p11.2	HG03125_hgsvc_pbsq2-ccs_1000-hifiasm.h1-un	12446245	0	0	ref	Contig-break	FALSE	FALSE
CP068262.2	19197432	32100020	chr16	19266804	31713049	16p12.2-16p12.3-16p12.1-16p11.2	HG03125_hgsvc_pbsq2-ccs_1000-hifiasm.h2-un	12446245	0	0	ref	Contig-break	FALSE	FALSE
CP068262.2	19197432	32100020	chr16	19266804	31713049	16p12.2-16p12.3-16p12.1-16p11.2	HG03452.asm.hic.hap1.p_ctg	12446245	99.535	99.535	ref	0	FALSE	FALSE
CP068262.2	19197432	32100020	chr16	19266804	31713049	16p12.2-16p12.3-16p12.1-16p11.2	HG03452.asm.hic.hap2.p_ctg	12446245	0	0	ref	Contig-break	FALSE	FALSE
CP068262.2	19197432	32100020	chr16	19266804	31713049	16p12.2-16p12.3-16p12.1-16p11.2	HG03486_hgsvc_pbsq2-ccs_1000-hifiasm.h1-un	12446245	0	0	ref	Contig-break	FALSE	FALSE
CP068262.2	19197432	32100020	chr16	19266804	31713049	16p12.2-16p12.3-16p12.1-16p11.2	HG03486_hgsvc_pbsq2-ccs_1000-hifiasm.h2-un	12446245	0	0	ref	Contig-break	FALSE	FALSE
CP068262.2	19197432	32100020	chr16	19266804	31713049	16p12.2-16p12.3-16p12.1-16p11.2	HG03520.asm.hic.hap1.p_ctg	12446245	0	0	ref	Contig-break	FALSE	FALSE
CP068262.2	19197432	32100020	chr16	19266804	31713049	16p12.2-16p12.3-16p12.1-16p11.2	HG03520.asm.hic.hap2.p_ctg	12446245	98.605	99.845	ref	0	FALSE	FALSE
CP068262.2	19197432	32100020	chr16	19266804	31713049	16p12.2-16p12.3-16p12.1-16p11.2	hg38	12446245	90.766	99.36	12_52_inv+12_26_del+61_76_inv	3	TRUE	FALSE
CP068262.2	19197432	32100020	chr16	19266804	31713049	16p12.2-16p12.3-16p12.1-16p11.2	NA12329.asm.dip.hap1.p_ctg	12446245	0	0	ref	Contig-break	FALSE	FALSE
CP068262.2	19197432	32100020	chr16	19266804	31713049	16p12.2-16p12.3-16p12.1-16p11.2	NA12329.asm.dip.hap2.p_ctg	12446245	0	0	ref	Contig-break	FALSE	FALSE
CP068262.2	19197432	32100020	chr16	19266804	31713049	16p12.2-16p12.3-16p12.1-16p11.2	NA12878_giab_pbsq2-ccs_1000-hifiasm.h1-un	12446245	0	0	ref	Contig-break	FALSE	FALSE
CP068262.2	19197432	32100020	chr16	19266804	31713049	16p12.2-16p12.3-16p12.1-16p11.2	NA12878_giab_pbsq2-ccs_1000-hifiasm.h2-un	12446245	0	0	ref	Contig-break	FALSE	FALSE
CP068262.2	19197432	32100020	chr16	19266804	31713049	16p12.2-16p12.3-16p12.1-16p11.2	NA19036.asm.bp.hap1.p_ctg	12446245	0	0	ref	Contig-break	FALSE	FALSE
CP068262.2	19197432	32100020	chr16	19266804	31713049	16p12.2-16p12.3-16p12.1-16p11.2	NA19036.asm.bp.hap2.p_ctg	12446245	99.767	99.767	ref	0	FALSE	FALSE
CP068262.2	19197432	32100020	chr16	19266804	31713049	16p12.2-16p12.3-16p12.1-16p11.2	NA19238_hgsvc_pbsq2-ccs_1000-hifiasm.h1-un	12446245	0	0	ref	Contig-break	FALSE	FALSE
CP068262.2	19197432	32100020	chr16	19266804	31713049	16p12.2-16p12.3-16p12.1-16p11.2	NA19238_hgsvc_pbsq2-ccs_1000-hifiasm.h2-un	12446245	0	0	ref	Contig-break	FALSE	FALSE
CP068262.2	19197432	32100020	chr16	19266804	31713049	16p12.2-16p12.3-16p12.1-16p11.2	NA19239_hgsvc_pbsq2-ccs_1000-hifiasm.h1-un	12446245	0	0	ref	Contig-break	FALSE	FALSE
CP068262.2	19197432	32100020	chr16	19266804	31713049	16p12.2-16p12.3-16p12.1-16p11.2	NA19239_hgsvc_pbsq2-ccs_1000-hifiasm.h2-un	12446245	97.17	99.92	13_27_del+60_72_inv	2	FALSE	FALSE
CP068262.2	19197432	32100020	chr16	19266804	31713049	16p12.2-16p12.3-16p12.1-16p11.2	NA19240_hgsvc_pbsq2-ccs_1000-hifiasm.h1-un	12446245	0	0	ref	Contig-break	FALSE	FALSE
CP068262.2	19197432	32100020	chr16	19266804	31713049	16p12.2-16p12.3-16p12.1-16p11.2	NA19240_hgsvc_pbsq2-ccs_1000-hifiasm.h2-un	12446245	0	0	ref	Contig-break	FALSE	FALSE
CP068262.2	19197432	32100020	chr16	19266804	31713049	16p12.2-16p12.3-16p12.1-16p11.2	NA19983.asm.dip.hap1.p_ctg	12446245	98.681	99.922	ref	0	FALSE	FALSE
CP068262.2	19197432	32100020	chr16	19266804	31713049	16p12.2-16p12.3-16p12.1-16p11.2	NA19983.asm.dip.hap2.p_ctg	12446245	0	0	ref	Contig-break	FALSE	FALSE
CP068262.2	19197432	32100020	chr16	19266804	31713049	16p12.2-16p12.3-16p12.1-16p11.2	NA20847.asm.bp.hap1.p_ctg	12446245	0	0	ref	Contig-break	FALSE	FALSE
CP068262.2	19197432	32100020	chr16	19266804	31713049	16p12.2-16p12.3-16p12.1-16p11.2	NA20847.asm.bp.hap2.p_ctg	12446245	0	0	ref	Contig-break	FALSE	FALSE
CP068262.2	19197432	32100020	chr16	19266804	31713049	16p12.2-16p12.3-16p12.1-16p11.2	NA24385_hpg_pbsq2-ccs_1000-hifiasm.h1-un	12446245	0	0	ref	Contig-break	FALSE	FALSE
CP068262.2	19197432	32100020	chr16	19266804	31713049	16p12.2-16p12.3-16p12.1-16p11.2	NA24385_hpg_pbsq2-ccs_1000-hifiasm.h2-un	12446245	0	0	ref	Contig-break	FALSE	FALSE
CP068261.2	55911	3613479	chr17	0	3724892	17p13.3-17p13.2	GM19129.asm.dip.hap1.p_ctg	3724892	0	0	ref	Contig-break	FALSE	FALSE
CP068261.2	55911	3613479	chr17	0	3724892	17p13.3-17p13.2	GM19129.asm.dip.hap2.p_ctg	3724892	0	0	ref	Contig-break	FALSE	FALSE
CP068261.2	55911	3613479	chr17	0	3724892	17p13.3-17p13.2	GM19434.asm.hic.hap1.p_ctg	3724892	0	0	ref	Contig-break	FALSE	FALSE
CP068261.2	55911	3613479	chr17	0	3724892	17p13.3-17p13.2	GM19434.asm.hic.hap2.p_ctg	3724892	0	0	ref	Contig-break	FALSE	FALSE
CP068261.2	55911	3613479	chr17	0	3724892	17p13.3-17p13.2	HG00171.asm.bp.hap1.p_ctg	3724892	0	0	ref	Contig-break	FALSE	FALSE
CP068261.2	55911	3613479	chr17	0	3724892	17p13.3-17p13.2	HG00171.asm.bp.hap2.p_ctg	3724892	0	0	ref	Contig-break	FALSE	FALSE
CP068261.2	55911	3613479	chr17	0	3724892	17p13.3-17p13.2	HG00512_hgsvc_pbsq2-ccs_1000-hifiasm.h1-un	3724892	0	0	ref	Contig-break	FALSE	FALSE
CP068261.2	55911	3613479	chr17	0	3724892	17p13.3-17p13.2	HG00512_hgsvc_pbsq2-ccs_1000-hifiasm.h2-un	3724892	0	0	ref	Contig-break	FALSE	FALSE
CP068261.2	55911	3613479	chr17	0	3724892	17p13.3-17p13.2	HG00513_hgsvc_pbsq2-ccs_1000-hifiasm.h1-un	3724892	0	0	ref	Contig-break	FALSE	FALSE
CP068261.2	55911	3613479	chr17	0	3724892	17p13.3-17p13.2	HG00513_hgsvc_pbsq2-ccs_1000-hifiasm.h2-un	3724892	0	0	ref	Contig-break	FALSE	FALSE
CP068261.2	55911	3613479	chr17	0	3724892	17p13.3-17p13.2	HG00514_hgsvc_pbsq2-ccs_1000-hifiasm.h1-un	3724892	0	0	ref	Contig-break	FALSE	FALSE
CP068261.2	55911	3613479	chr17	0	3724892	17p13.3-17p13.2	HG00514_hgsvc_pbsq2-ccs_1000-hifiasm.h2-un	3724892	0	0	ref	Contig-break	FALSE	FALSE
CP068261.2	55911	3613479	chr17	0	3724892	17p13.3-17p13.2	HG00731_hgsvc_pbsq2-ccs_1000-hifiasm.h1-un	3724892	0	0	ref	Contig-break	FALSE	FALSE
CP068261.2	55911	3613479	chr17	0	3724892	17p13.3-17p13.2	HG00731_hgsvc_pbsq2-ccs_1000-hifiasm.h2-un	3724892	0	0	ref	Contig-break	FALSE	FALSE
CP068261.2	55911	3613479	chr17	0	3724892	17p13.3-17p13.2	HG00732_hgsvc_pbsq2-ccs_1000-hifiasm.h1-un	3724892	0	0	ref	Contig-break	FALSE	FALSE
CP068261.2	55911	3613479	chr17	0	3724892	17p13.3-17p13.2	HG00732_hgsvc_pbsq2-ccs_1000-hifiasm.h2-un	3724892	0	0	ref	Contig-break	FALSE	FALSE
CP068261.2	55911	3613479	chr17	0	3724892	17p13.3-17p13.2	HG00733_hgsvc_pbsq2-ccs_1000-hifiasm.h1-un	3724892	0	0	ref	Contig-break	FALSE	FALSE
CP068261.2	55911	3613479	chr17	0	3724892	17p13.3-17p13.2	HG00733_hgsvc_pbsq2-ccs_1000-hifiasm.h2-un	3724892	0	0	ref	Contig-break	FALSE	FALSE
CP068261.2	55911	3613479	chr17	0	3724892	17p13.3-17p13.2	HG00864.asm.bp.hap1.p_ctg	3724892	0	0	ref	Contig-break	FALSE	FALSE
CP068261.2	55911	3613479	chr17	0	3724892	17p13.3-17p13.2	HG00864.asm.bp.hap2.p_ctg	3724892	0	0	ref	Contig-break	FALSE	FALSE
CP068261.2	55911	3613479	chr17	0	3724892	17p13.3-17p13.2	HG02018.asm.dip.hap1.p_ctg	3724892	0	0	ref	Contig-break	FALSE	FALSE
CP068261.2	55911	3613479	chr17	0	3724892	17p13.3-17p13.2	HG02018.asm.dip.hap2.p_ctg	3724892	0	0	ref	Contig-break	FALSE	FALSE
CP068261.2	55911	3613479	chr17	0	3724892	17p13.3-17p13.2	HG02282.asm.hic.hap1.p_ctg	3724892	0	0	ref	Contig-break	FALSE	FALSE
CP068261.2	55911	3613479	chr17	0	3724892	17p13.3-17p13.2	HG02282.asm.hic.hap2.p_ctg	3724892	0	0	ref	Contig-break	FALSE	FALSE
CP068261.2	55911	3613479	chr17	0	3724892	17p13.3-17p13.2	HG02769.asm.hic.hap1.p_ctg	3724892	0	0	ref	Contig-break	FALSE	FALSE
CP068261.2	55911	3613479	chr17	0	3724892	17p13.3-17p13.2	HG02769.asm.hic.hap2.p_ctg	3724892	0	0	ref	Contig-break	FALSE	FALSE
CP068261.2	55911	3613479	chr17	0	3724892	17p13.3-17p13.2	HG02818_hgsvc_pbsq2-ccs_1000-hifiasm.h1-un	3724892	0	0	ref	Contig-break	FALSE	FALSE
CP068261.2	55911	3613479	chr17	0	3724892	17p13.3-17p13.2	HG02818_hgsvc_pbsq2-ccs_1000-hifiasm.h2-un	3724892	0	0	ref	Contig-break	FALSE	FALSE
CP068261.2	55911	3613479	chr17	0	3724892	17p13.3-17p13.2	HG02953.asm.hic.hap1.p_ctg	3724892	0	0	ref	Contig-break	FALSE	FALSE
CP068261.2	55911	3613479	chr17	0	3724892	17p13.3-17p13.2	HG02953.asm.hic.hap2.p_ctg	3724892	0	0	ref	Contig-break	FALSE	FALSE
CP068261.2	55911	3613479	chr17	0	3724892	17p13.3-17p13.2	HG03125_hgsvc_pbsq2-ccs_1000-hifiasm.h1-un	3724892	0	0	ref	Contig-break	FALSE	FALSE
CP068261.2	55911	3613479	chr17	0	3724892	17p13.3-17p13.2	HG03125_hgsvc_pbsq2-ccs_1000-hifiasm.h2-un	3724892	0	0	ref	Contig-break	FALSE	FALSE
CP068261.2	55911	3613479	chr17	0	3724892	17p13.3-17p13.2	HG03452.asm.hic.hap1.p_ctg	3724892	0	0	ref	Contig-break	FALSE	FALSE
CP068261.2	55911	3613479	chr17	0	3724892	17p13.3-17p13.2	HG03452.asm.hic.hap2.p_ctg	3724892	0	0	ref	Contig-break	FALSE	FALSE
CP068261.2	55911	3613479	chr17	0	3724892	17p13.3-17p13.2	HG03486_hgsvc_pbsq2-ccs_1000-hifiasm.h1-un	3724892	0	0	ref	Contig-break	FALSE	FALSE
CP068261.2	55911	3613479	chr17	0	3724892	17p13.3-17p13.2	HG03486_hgsvc_pbsq2-ccs_1000-hifiasm.h2-un	3724892	0	0	ref	Contig-break	FALSE	FALSE
CP068261.2	55911	3613479	chr17	0	3724892	17p13.3-17p13.2	HG03520.asm.hic.hap1.p_ctg	3724892	0	0	ref	Contig-break	FALSE	FALSE
CP068261.2	55911	3613479	chr17	0	3724892	17p13.3-17p13.2	HG03520.asm.hic.hap2.p_ctg	3724892	0	0	ref	Contig-break	FALSE	FALSE
CP068261.2	55911	3613479	chr17	0	3724892	17p13.3-17p13.2	hg38	3724892	0	0	ref	Contig-break	FALSE	FALSE
CP068261.2	55911	3613479	chr17	0	3724892	17p13.3-17p13.2	NA12329.asm.dip.hap1.p_ctg	3724892	0	0	ref	Contig-break	FALSE	FALSE
CP068261.2	55911	3613479	chr17	0	3724892	17p13.3-17p13.2	NA12329.asm.dip.hap2.p_ctg	3724892	0	0	ref	Contig-break	FALSE	FALSE
CP068261.2	55911	3613479	chr17	0	3724892	17p13.3-17p13.2	NA12878_giab_pbsq2-ccs_1000-hifiasm.h1-un	3724892	0	0	ref	Contig-break	FALSE	FALSE
CP068261.2	55911	3613479	chr17	0	3724892	17p13.3-17p13.2	NA12878_giab_pbsq2-ccs_1000-hifiasm.h2-un	3724892	0	0	ref	Contig-break	FALSE	FALSE
CP068261.2	55911	3613479	chr17	0	3724892	17p13.3-17p13.2	NA19036.asm.bp.hap1.p_ctg	3724892	0	0	ref	Contig-break	FALSE	FALSE
CP068261.2	55911	3613479	chr17	0	3724892	17p13.3-17p13.2	NA19036.asm.bp.hap2.p_ctg	3724892	0	0	ref	Contig-break	FALSE	FALSE
CP068261.2	55911	3613479	chr17	0	3724892	17p13.3-17p13.2	NA19238_hgsvc_pbsq2-ccs_1000-hifiasm.h1-un	3724892	0	0	ref	Contig-break	FALSE	FALSE
CP068261.2	55911	3613479	chr17	0	3724892	17p13.3-17p13.2	NA19238_hgsvc_pbsq2-ccs_1000-hifiasm.h2-un	3724892	0	0	ref	Contig-break	FALSE	FALSE
CP068261.2	55911	3613479	chr17	0	3724892	17p13.3-17p13.2	NA19239_hgsvc_pbsq2-ccs_1000-hifiasm.h1-un	3724892	0	0	ref	Contig-break	FALSE	FALSE
CP068261.2	55911	3613479	chr17	0	3724892	17p13.3-17p13.2	NA19239_hgsvc_pbsq2-ccs_1000-hifiasm.h2-un	3724892	0	0	ref	Contig-break	FALSE	FALSE
CP068261.2	55911	3613479	chr17	0	3724892	17p13.3-17p13.2	NA19240_hgsvc_pbsq2-ccs_1000-hifiasm.h1-un	3724892	0	0	ref	Contig-break	FALSE	FALSE
CP068261.2	55911	3613479	chr17	0	3724892	17p13.3-17p13.2	NA19240_hgsvc_pbsq2-ccs_1000-hifiasm.h2-un	3724892	0	0	ref	Contig-break	FALSE	FALSE
CP068261.2	55911	3613479	chr17	0	3724892	17p13.3-17p13.2	NA19983.asm.dip.hap1.p_ctg	3724892	0	0	ref	Contig-break	FALSE	FALSE
CP068261.2	55911	3613479	chr17	0	3724892	17p13.3-17p13.2	NA19983.asm.dip.hap2.p_ctg	3724892	0	0	ref	Contig-break	FALSE	FALSE
CP068261.2	55911	3613479	chr17	0	3724892	17p13.3-17p13.2	NA20847.asm.bp.hap1.p_ctg	3724892	0	0	ref	Contig-break	FALSE	FALSE
CP068261.2	55911	3613479	chr17	0	3724892	17p13.3-17p13.2	NA20847.asm.bp.hap2.p_ctg	3724892	0	0	ref	Contig-break	FALSE	FALSE
CP068261.2	55911	3613479	chr17	0	3724892	17p13.3-17p13.2	NA24385_hpg_pbsq2-ccs_1000-hifiasm.h1-un	3724892	0	0	ref	Contig-break	FALSE	FALSE
CP068261.2	55911	3613479	chr17	0	3724892	17p13.3-17p13.2	NA24385_hpg_pbsq2-ccs_1000-hifiasm.h2-un	3724892	0	0	ref	Contig-break	FALSE	FALSE
CP068261.2	13703185	21552468	chr17	13795398	21603600	17p12-17p11.2	GM19129.asm.dip.hap1.p_ctg	7808202	98.724	99.49	ref	0	FALSE	FALSE
CP068261.2	13703185	21552468	chr17	13795398	21603600	17p12-17p11.2	GM19129.asm.dip.hap2.p_ctg	7808202	0	0	ref	Contig-break	FALSE	FALSE
CP068261.2	13703185	21552468	chr17	13795398	21603600	17p12-17p11.2	GM19434.asm.hic.hap1.p_ctg	7808202	0	0	ref	Contig-break	FALSE	FALSE
CP068261.2	13703185	21552468	chr17	13795398	21603600	17p12-17p11.2	GM19434.asm.hic.hap2.p_ctg	7808202	0	0	ref	Contig-break	FALSE	FALSE
CP068261.2	13703185	21552468	chr17	13795398	21603600	17p12-17p11.2	HG00171.asm.bp.hap1.p_ctg	7808202	0	0	ref	Contig-break	FALSE	FALSE
CP068261.2	13703185	21552468	chr17	13795398	21603600	17p12-17p11.2	HG00171.asm.bp.hap2.p_ctg	7808202	0	0	ref	Contig-break	FALSE	FALSE
CP068261.2	13703185	21552468	chr17	13795398	21603600	17p12-17p11.2	HG00512_hgsvc_pbsq2-ccs_1000-hifiasm.h1-un	7808202	0	0	ref	Contig-break	FALSE	FALSE
CP068261.2	13703185	21552468	chr17	13795398	21603600	17p12-17p11.2	HG00512_hgsvc_pbsq2-ccs_1000-hifiasm.h2-un	7808202	0	0	ref	Contig-break	FALSE	FALSE
CP068261.2	13703185	21552468	chr17	13795398	21603600	17p12-17p11.2	HG00513_hgsvc_pbsq2-ccs_1000-hifiasm.h1-un	7808202	98.074	98.074	ref	0	FALSE	FALSE
CP068261.2	13703185	21552468	chr17	13795398	21603600	17p12-17p11.2	HG00513_hgsvc_pbsq2-ccs_1000-hifiasm.h2-un	7808202	0	0	ref	Contig-break	FALSE	FALSE
CP068261.2	13703185	21552468	chr17	13795398	21603600	17p12-17p11.2	HG00514_hgsvc_pbsq2-ccs_1000-hifiasm.h1-un	7808202	0	0	ref	Contig-break	FALSE	FALSE
CP068261.2	13703185	21552468	chr17	13795398	21603600	17p12-17p11.2	HG00514_hgsvc_pbsq2-ccs_1000-hifiasm.h2-un	7808202	0	0	ref	Contig-break	FALSE	FALSE
CP068261.2	13703185	21552468	chr17	13795398	21603600	17p12-17p11.2	HG00731_hgsvc_pbsq2-ccs_1000-hifiasm.h1-un	7808202	98.196	99.09	ref	0	FALSE	FALSE
CP068261.2	13703185	21552468	chr17	13795398	21603600	17p12-17p11.2	HG00731_hgsvc_pbsq2-ccs_1000-hifiasm.h2-un	7808202	0	0	ref	Contig-break	FALSE	FALSE
CP068261.2	13703185	21552468	chr17	13795398	21603600	17p12-17p11.2	HG00732_hgsvc_pbsq2-ccs_1000-hifiasm.h1-un	7808202	0	0	ref	Contig-break	FALSE	FALSE
CP068261.2	13703185	21552468	chr17	13795398	21603600	17p12-17p11.2	HG00732_hgsvc_pbsq2-ccs_1000-hifiasm.h2-un	7808202	0	0	ref	Contig-break	FALSE	FALSE
CP068261.2	13703185	21552468	chr17	13795398	21603600	17p12-17p11.2	HG00733_hgsvc_pbsq2-ccs_1000-hifiasm.h1-un	7808202	98.21	98.721	ref	0	FALSE	FALSE
CP068261.2	13703185	21552468	chr17	13795398	21603600	17p12-17p11.2	HG00733_hgsvc_pbsq2-ccs_1000-hifiasm.h2-un	7808202	0	0	ref	Contig-break	FALSE	FALSE
CP068261.2	13703185	21552468	chr17	13795398	21603600	17p12-17p11.2	HG00864.asm.bp.hap1.p_ctg	7808202	0	0	ref	Contig-break	FALSE	FALSE
CP068261.2	13703185	21552468	chr17	13795398	21603600	17p12-17p11.2	HG00864.asm.bp.hap2.p_ctg	7808202	0	0	ref	Contig-break	FALSE	FALSE
CP068261.2	13703185	21552468	chr17	13795398	21603600	17p12-17p11.2	HG02018.asm.dip.hap1.p_ctg	7808202	0	0	ref	Contig-break	FALSE	FALSE
CP068261.2	13703185	21552468	chr17	13795398	21603600	17p12-17p11.2	HG02018.asm.dip.hap2.p_ctg	7808202	0	0	ref	Contig-break	FALSE	FALSE
CP068261.2	13703185	21552468	chr17	13795398	21603600	17p12-17p11.2	HG02282.asm.hic.hap1.p_ctg	7808202	0	0	ref	Contig-break	FALSE	FALSE
CP068261.2	13703185	21552468	chr17	13795398	21603600	17p12-17p11.2	HG02282.asm.hic.hap2.p_ctg	7808202	98.465	99.233	ref	0	FALSE	FALSE
CP068261.2	13703185	21552468	chr17	13795398	21603600	17p12-17p11.2	HG02769.asm.hic.hap1.p_ctg	7808202	98.584	99.351	ref	0	FALSE	FALSE
CP068261.2	13703185	21552468	chr17	13795398	21603600	17p12-17p11.2	HG02769.asm.hic.hap2.p_ctg	7808202	0	0	ref	Contig-break	FALSE	FALSE
CP068261.2	13703185	21552468	chr17	13795398	21603600	17p12-17p11.2	HG02818_hgsvc_pbsq2-ccs_1000-hifiasm.h1-un	7808202	0	0	ref	Contig-break	FALSE	FALSE
CP068261.2	13703185	21552468	chr17	13795398	21603600	17p12-17p11.2	HG02818_hgsvc_pbsq2-ccs_1000-hifiasm.h2-un	7808202	98.465	99.233	ref	0	FALSE	FALSE
CP068261.2	13703185	21552468	chr17	13795398	21603600	17p12-17p11.2	HG02953.asm.hic.hap1.p_ctg	7808202	0	0	ref	Contig-break	FALSE	FALSE
CP068261.2	13703185	21552468	chr17	13795398	21603600	17p12-17p11.2	HG02953.asm.hic.hap2.p_ctg	7808202	98.721	99.488	ref	0	FALSE	FALSE
CP068261.2	13703185	21552468	chr17	13795398	21603600	17p12-17p11.2	HG03125_hgsvc_pbsq2-ccs_1000-hifiasm.h1-un	7808202	0	0	ref	Contig-break	FALSE	FALSE
CP068261.2	13703185	21552468	chr17	13795398	21603600	17p12-17p11.2	HG03125_hgsvc_pbsq2-ccs_1000-hifiasm.h2-un	7808202	0	0	ref	Contig-break	FALSE	FALSE
CP068261.2	13703185	21552468	chr17	13795398	21603600	17p12-17p11.2	HG03452.asm.hic.hap1.p_ctg	7808202	0	0	ref	Contig-break	FALSE	FALSE
CP068261.2	13703185	21552468	chr17	13795398	21603600	17p12-17p11.2	HG03452.asm.hic.hap2.p_ctg	7808202	0	0	ref	Contig-break	FALSE	FALSE
CP068261.2	13703185	21552468	chr17	13795398	21603600	17p12-17p11.2	HG03486_hgsvc_pbsq2-ccs_1000-hifiasm.h1-un	7808202	0	0	ref	Contig-break	FALSE	FALSE
CP068261.2	13703185	21552468	chr17	13795398	21603600	17p12-17p11.2	HG03486_hgsvc_pbsq2-ccs_1000-hifiasm.h2-un	7808202	0	0	ref	Contig-break	FALSE	FALSE
CP068261.2	13703185	21552468	chr17	13795398	21603600	17p12-17p11.2	HG03520.asm.hic.hap1.p_ctg	7808202	98.715	98.715	ref	0	FALSE	FALSE
CP068261.2	13703185	21552468	chr17	13795398	21603600	17p12-17p11.2	HG03520.asm.hic.hap2.p_ctg	7808202	0	0	ref	Contig-break	FALSE	FALSE
CP068261.2	13703185	21552468	chr17	13795398	21603600	17p12-17p11.2	hg38	7808202	98.721	99.488	ref	0	FALSE	FALSE
CP068261.2	13703185	21552468	chr17	13795398	21603600	17p12-17p11.2	NA12329.asm.dip.hap1.p_ctg	7808202	0	0	ref	Contig-break	FALSE	FALSE
CP068261.2	13703185	21552468	chr17	13795398	21603600	17p12-17p11.2	NA12329.asm.dip.hap2.p_ctg	7808202	98.454	98.454	ref	0	FALSE	FALSE
CP068261.2	13703185	21552468	chr17	13795398	21603600	17p12-17p11.2	NA12878_giab_pbsq2-ccs_1000-hifiasm.h1-un	7808202	0	0	ref	Contig-break	FALSE	FALSE
CP068261.2	13703185	21552468	chr17	13795398	21603600	17p12-17p11.2	NA12878_giab_pbsq2-ccs_1000-hifiasm.h2-un	7808202	0	0	ref	Contig-break	FALSE	FALSE
CP068261.2	13703185	21552468	chr17	13795398	21603600	17p12-17p11.2	NA19036.asm.bp.hap1.p_ctg	7808202	0	0	ref	Contig-break	FALSE	FALSE
CP068261.2	13703185	21552468	chr17	13795398	21603600	17p12-17p11.2	NA19036.asm.bp.hap2.p_ctg	7808202	0	0	ref	Contig-break	FALSE	FALSE
CP068261.2	13703185	21552468	chr17	13795398	21603600	17p12-17p11.2	NA19238_hgsvc_pbsq2-ccs_1000-hifiasm.h1-un	7808202	0	0	ref	Contig-break	FALSE	FALSE
CP068261.2	13703185	21552468	chr17	13795398	21603600	17p12-17p11.2	NA19238_hgsvc_pbsq2-ccs_1000-hifiasm.h2-un	7808202	0	0	ref	Contig-break	FALSE	FALSE
CP068261.2	13703185	21552468	chr17	13795398	21603600	17p12-17p11.2	NA19239_hgsvc_pbsq2-ccs_1000-hifiasm.h1-un	7808202	0	0	ref	Contig-break	FALSE	FALSE
CP068261.2	13703185	21552468	chr17	13795398	21603600	17p12-17p11.2	NA19239_hgsvc_pbsq2-ccs_1000-hifiasm.h2-un	7808202	0	0	ref	Contig-break	FALSE	FALSE
CP068261.2	13703185	21552468	chr17	13795398	21603600	17p12-17p11.2	NA19240_hgsvc_pbsq2-ccs_1000-hifiasm.h1-un	7808202	0	0	ref	Contig-break	FALSE	FALSE
CP068261.2	13703185	21552468	chr17	13795398	21603600	17p12-17p11.2	NA19240_hgsvc_pbsq2-ccs_1000-hifiasm.h2-un	7808202	0	0	ref	Contig-break	FALSE	FALSE
CP068261.2	13703185	21552468	chr17	13795398	21603600	17p12-17p11.2	NA19983.asm.dip.hap1.p_ctg	7808202	0	0	ref	Contig-break	FALSE	FALSE
CP068261.2	13703185	21552468	chr17	13795398	21603600	17p12-17p11.2	NA19983.asm.dip.hap2.p_ctg	7808202	0	0	ref	Contig-break	FALSE	FALSE
CP068261.2	13703185	21552468	chr17	13795398	21603600	17p12-17p11.2	NA20847.asm.bp.hap1.p_ctg	7808202	0	0	ref	Contig-break	FALSE	FALSE
CP068261.2	13703185	21552468	chr17	13795398	21603600	17p12-17p11.2	NA20847.asm.bp.hap2.p_ctg	7808202	0	0	ref	Contig-break	FALSE	FALSE
CP068261.2	13703185	21552468	chr17	13795398	21603600	17p12-17p11.2	NA24385_hpg_pbsq2-ccs_1000-hifiasm.h1-un	7808202	0	0	ref	Contig-break	FALSE	FALSE
CP068261.2	13703185	21552468	chr17	13795398	21603600	17p12-17p11.2	NA24385_hpg_pbsq2-ccs_1000-hifiasm.h2-un	7808202	0	0	ref	Contig-break	FALSE	FALSE
CP068261.2	31520996	33097134	chr17	30576353	32151371	17q11.2	GM19129.asm.dip.hap1.p_ctg	1575018	100	100	ref	0	FALSE	FALSE
CP068261.2	31520996	33097134	chr17	30576353	32151371	17q11.2	GM19129.asm.dip.hap2.p_ctg	1575018	99.363	99.363	ref	0	FALSE	FALSE
CP068261.2	31520996	33097134	chr17	30576353	32151371	17q11.2	GM19434.asm.hic.hap1.p_ctg	1575018	98.726	98.726	ref	0	FALSE	FALSE
CP068261.2	31520996	33097134	chr17	30576353	32151371	17q11.2	GM19434.asm.hic.hap2.p_ctg	1575018	0	0	ref	Contig-break	FALSE	FALSE
CP068261.2	31520996	33097134	chr17	30576353	32151371	17q11.2	HG00171.asm.bp.hap1.p_ctg	1575018	99.363	99.363	ref	0	FALSE	FALSE
CP068261.2	31520996	33097134	chr17	30576353	32151371	17q11.2	HG00171.asm.bp.hap2.p_ctg	1575018	99.363	99.363	ref	0	FALSE	FALSE
CP068261.2	31520996	33097134	chr17	30576353	32151371	17q11.2	HG00512_hgsvc_pbsq2-ccs_1000-hifiasm.h1-un	1575018	100	100	ref	0	FALSE	FALSE
CP068261.2	31520996	33097134	chr17	30576353	32151371	17q11.2	HG00512_hgsvc_pbsq2-ccs_1000-hifiasm.h2-un	1575018	99.363	99.363	ref	0	FALSE	FALSE
CP068261.2	31520996	33097134	chr17	30576353	32151371	17q11.2	HG00513_hgsvc_pbsq2-ccs_1000-hifiasm.h1-un	1575018	99.363	99.363	ref	0	FALSE	FALSE
CP068261.2	31520996	33097134	chr17	30576353	32151371	17q11.2	HG00513_hgsvc_pbsq2-ccs_1000-hifiasm.h2-un	1575018	98.726	98.726	ref	0	FALSE	FALSE
CP068261.2	31520996	33097134	chr17	30576353	32151371	17q11.2	HG00514_hgsvc_pbsq2-ccs_1000-hifiasm.h1-un	1575018	99.363	99.363	ref	0	FALSE	FALSE
CP068261.2	31520996	33097134	chr17	30576353	32151371	17q11.2	HG00514_hgsvc_pbsq2-ccs_1000-hifiasm.h2-un	1575018	100	100	ref	0	FALSE	FALSE
CP068261.2	31520996	33097134	chr17	30576353	32151371	17q11.2	HG00731_hgsvc_pbsq2-ccs_1000-hifiasm.h1-un	1575018	98.089	98.089	ref	0	FALSE	FALSE
CP068261.2	31520996	33097134	chr17	30576353	32151371	17q11.2	HG00731_hgsvc_pbsq2-ccs_1000-hifiasm.h2-un	1575018	100	100	ref	0	FALSE	FALSE
CP068261.2	31520996	33097134	chr17	30576353	32151371	17q11.2	HG00732_hgsvc_pbsq2-ccs_1000-hifiasm.h1-un	1575018	100	100	ref	0	FALSE	FALSE
CP068261.2	31520996	33097134	chr17	30576353	32151371	17q11.2	HG00732_hgsvc_pbsq2-ccs_1000-hifiasm.h2-un	1575018	100	100	ref	0	FALSE	FALSE
CP068261.2	31520996	33097134	chr17	30576353	32151371	17q11.2	HG00733_hgsvc_pbsq2-ccs_1000-hifiasm.h1-un	1575018	98.089	98.089	ref	0	FALSE	FALSE
CP068261.2	31520996	33097134	chr17	30576353	32151371	17q11.2	HG00733_hgsvc_pbsq2-ccs_1000-hifiasm.h2-un	1575018	100	100	ref	0	FALSE	FALSE
CP068261.2	31520996	33097134	chr17	30576353	32151371	17q11.2	HG00864.asm.bp.hap1.p_ctg	1575018	100	100	ref	0	FALSE	FALSE
CP068261.2	31520996	33097134	chr17	30576353	32151371	17q11.2	HG00864.asm.bp.hap2.p_ctg	1575018	99.363	99.363	ref	0	FALSE	FALSE
CP068261.2	31520996	33097134	chr17	30576353	32151371	17q11.2	HG02018.asm.dip.hap1.p_ctg	1575018	100	100	ref	0	FALSE	FALSE
CP068261.2	31520996	33097134	chr17	30576353	32151371	17q11.2	HG02018.asm.dip.hap2.p_ctg	1575018	99.363	99.363	ref	0	FALSE	FALSE
CP068261.2	31520996	33097134	chr17	30576353	32151371	17q11.2	HG02282.asm.hic.hap1.p_ctg	1575018	98.726	98.726	ref	0	FALSE	FALSE
CP068261.2	31520996	33097134	chr17	30576353	32151371	17q11.2	HG02282.asm.hic.hap2.p_ctg	1575018	100	100	ref	0	FALSE	FALSE
CP068261.2	31520996	33097134	chr17	30576353	32151371	17q11.2	HG02769.asm.hic.hap1.p_ctg	1575018	99.363	99.363	ref	0	FALSE	FALSE
CP068261.2	31520996	33097134	chr17	30576353	32151371	17q11.2	HG02769.asm.hic.hap2.p_ctg	1575018	96.508	96.508	ref	Not explained	FALSE	FALSE
CP068261.2	31520996	33097134	chr17	30576353	32151371	17q11.2	HG02818_hgsvc_pbsq2-ccs_1000-hifiasm.h1-un	1575018	99.363	99.363	ref	0	FALSE	FALSE
CP068261.2	31520996	33097134	chr17	30576353	32151371	17q11.2	HG02818_hgsvc_pbsq2-ccs_1000-hifiasm.h2-un	1575018	99.363	99.363	ref	0	FALSE	FALSE
CP068261.2	31520996	33097134	chr17	30576353	32151371	17q11.2	HG02953.asm.hic.hap1.p_ctg	1575018	99.363	99.363	ref	0	FALSE	FALSE
CP068261.2	31520996	33097134	chr17	30576353	32151371	17q11.2	HG02953.asm.hic.hap2.p_ctg	1575018	99.363	99.363	ref	0	FALSE	FALSE
CP068261.2	31520996	33097134	chr17	30576353	32151371	17q11.2	HG03125_hgsvc_pbsq2-ccs_1000-hifiasm.h1-un	1575018	98.089	98.089	ref	0	FALSE	FALSE
CP068261.2	31520996	33097134	chr17	30576353	32151371	17q11.2	HG03125_hgsvc_pbsq2-ccs_1000-hifiasm.h2-un	1575018	99.363	99.363	ref	0	FALSE	FALSE
CP068261.2	31520996	33097134	chr17	30576353	32151371	17q11.2	HG03452.asm.hic.hap1.p_ctg	1575018	96.815	96.815	ref	Not explained	FALSE	FALSE
CP068261.2	31520996	33097134	chr17	30576353	32151371	17q11.2	HG03452.asm.hic.hap2.p_ctg	1575018	99.363	99.363	ref	0	FALSE	FALSE
CP068261.2	31520996	33097134	chr17	30576353	32151371	17q11.2	HG03486_hgsvc_pbsq2-ccs_1000-hifiasm.h1-un	1575018	0	0	ref	Contig-break	FALSE	FALSE
CP068261.2	31520996	33097134	chr17	30576353	32151371	17q11.2	HG03486_hgsvc_pbsq2-ccs_1000-hifiasm.h2-un	1575018	0	0	ref	Contig-break	FALSE	FALSE
CP068261.2	31520996	33097134	chr17	30576353	32151371	17q11.2	HG03520.asm.hic.hap1.p_ctg	1575018	99.363	99.363	ref	0	FALSE	FALSE
CP068261.2	31520996	33097134	chr17	30576353	32151371	17q11.2	HG03520.asm.hic.hap2.p_ctg	1575018	99.681	99.681	ref	0	FALSE	FALSE
CP068261.2	31520996	33097134	chr17	30576353	32151371	17q11.2	hg38	1575018	99.363	99.363	ref	0	FALSE	FALSE
CP068261.2	31520996	33097134	chr17	30576353	32151371	17q11.2	NA12329.asm.dip.hap1.p_ctg	1575018	99.363	99.363	ref	0	FALSE	FALSE
CP068261.2	31520996	33097134	chr17	30576353	32151371	17q11.2	NA12329.asm.dip.hap2.p_ctg	1575018	100	100	ref	0	FALSE	FALSE
CP068261.2	31520996	33097134	chr17	30576353	32151371	17q11.2	NA12878_giab_pbsq2-ccs_1000-hifiasm.h1-un	1575018	99.363	99.363	ref	0	FALSE	FALSE
CP068261.2	31520996	33097134	chr17	30576353	32151371	17q11.2	NA12878_giab_pbsq2-ccs_1000-hifiasm.h2-un	1575018	99.363	99.363	ref	0	FALSE	FALSE
CP068261.2	31520996	33097134	chr17	30576353	32151371	17q11.2	NA19036.asm.bp.hap1.p_ctg	1575018	100	100	ref	0	FALSE	FALSE
CP068261.2	31520996	33097134	chr17	30576353	32151371	17q11.2	NA19036.asm.bp.hap2.p_ctg	1575018	99.359	99.359	ref	0	FALSE	FALSE
CP068261.2	31520996	33097134	chr17	30576353	32151371	17q11.2	NA19238_hgsvc_pbsq2-ccs_1000-hifiasm.h1-un	1575018	98.726	98.726	ref	0	FALSE	FALSE
CP068261.2	31520996	33097134	chr17	30576353	32151371	17q11.2	NA19238_hgsvc_pbsq2-ccs_1000-hifiasm.h2-un	1575018	99.359	99.359	ref	0	FALSE	FALSE
CP068261.2	31520996	33097134	chr17	30576353	32151371	17q11.2	NA19239_hgsvc_pbsq2-ccs_1000-hifiasm.h1-un	1575018	0	0	ref	Contig-break	FALSE	FALSE
CP068261.2	31520996	33097134	chr17	30576353	32151371	17q11.2	NA19239_hgsvc_pbsq2-ccs_1000-hifiasm.h2-un	1575018	99.363	99.363	ref	0	FALSE	FALSE
CP068261.2	31520996	33097134	chr17	30576353	32151371	17q11.2	NA19240_hgsvc_pbsq2-ccs_1000-hifiasm.h1-un	1575018	98.413	98.413	ref	0	FALSE	FALSE
CP068261.2	31520996	33097134	chr17	30576353	32151371	17q11.2	NA19240_hgsvc_pbsq2-ccs_1000-hifiasm.h2-un	1575018	84.871	84.871	ref	Not explained	FALSE	FALSE
CP068261.2	31520996	33097134	chr17	30576353	32151371	17q11.2	NA19983.asm.dip.hap1.p_ctg	1575018	100	100	ref	0	FALSE	FALSE
CP068261.2	31520996	33097134	chr17	30576353	32151371	17q11.2	NA19983.asm.dip.hap2.p_ctg	1575018	98.726	98.726	ref	0	FALSE	FALSE
CP068261.2	31520996	33097134	chr17	30576353	32151371	17q11.2	NA20847.asm.bp.hap1.p_ctg	1575018	99.363	99.363	ref	0	FALSE	FALSE
CP068261.2	31520996	33097134	chr17	30576353	32151371	17q11.2	NA20847.asm.bp.hap2.p_ctg	1575018	0	0	ref	Contig-break	FALSE	FALSE
CP068261.2	31520996	33097134	chr17	30576353	32151371	17q11.2	NA24385_hpg_pbsq2-ccs_1000-hifiasm.h1-un	1575018	99.363	99.363	ref	0	FALSE	FALSE
CP068261.2	31520996	33097134	chr17	30576353	32151371	17q11.2	NA24385_hpg_pbsq2-ccs_1000-hifiasm.h2-un	1575018	99.363	99.363	ref	0	FALSE	FALSE
CP068261.2	37061438	39049353	chr17	36113526	38192810	17q12	GM19129.asm.dip.hap1.p_ctg	2079284	0	0	ref	Contig-break	FALSE	FALSE
CP068261.2	37061438	39049353	chr17	36113526	38192810	17q12	GM19129.asm.dip.hap2.p_ctg	2079284	0	0	ref	Contig-break	FALSE	FALSE
CP068261.2	37061438	39049353	chr17	36113526	38192810	17q12	GM19434.asm.hic.hap1.p_ctg	2079284	0	0	ref	Contig-break	FALSE	FALSE
CP068261.2	37061438	39049353	chr17	36113526	38192810	17q12	GM19434.asm.hic.hap2.p_ctg	2079284	0	0	ref	Contig-break	FALSE	FALSE
CP068261.2	37061438	39049353	chr17	36113526	38192810	17q12	HG00171.asm.bp.hap1.p_ctg	2079284	0	0	ref	Not explained	FALSE	TRUE
CP068261.2	37061438	39049353	chr17	36113526	38192810	17q12	HG00171.asm.bp.hap2.p_ctg	2079284	91.827	94.737	3_51_dup+21_51_del+68_74_inv	Not explained	TRUE	FALSE
CP068261.2	37061438	39049353	chr17	36113526	38192810	17q12	HG00512_hgsvc_pbsq2-ccs_1000-hifiasm.h1-un	2079284	0	0	ref	Contig-break	FALSE	FALSE
CP068261.2	37061438	39049353	chr17	36113526	38192810	17q12	HG00512_hgsvc_pbsq2-ccs_1000-hifiasm.h2-un	2079284	0	0	ref	Contig-break	FALSE	FALSE
CP068261.2	37061438	39049353	chr17	36113526	38192810	17q12	HG00513_hgsvc_pbsq2-ccs_1000-hifiasm.h1-un	2079284	0	0	ref	Contig-break	FALSE	FALSE
CP068261.2	37061438	39049353	chr17	36113526	38192810	17q12	HG00513_hgsvc_pbsq2-ccs_1000-hifiasm.h2-un	2079284	0	0	ref	Contig-break	FALSE	FALSE
CP068261.2	37061438	39049353	chr17	36113526	38192810	17q12	HG00514_hgsvc_pbsq2-ccs_1000-hifiasm.h1-un	2079284	0	0	ref	Contig-break	FALSE	FALSE
CP068261.2	37061438	39049353	chr17	36113526	38192810	17q12	HG00514_hgsvc_pbsq2-ccs_1000-hifiasm.h2-un	2079284	0	0	ref	Contig-break	FALSE	FALSE
CP068261.2	37061438	39049353	chr17	36113526	38192810	17q12	HG00731_hgsvc_pbsq2-ccs_1000-hifiasm.h1-un	2079284	0	0	ref	Not explained	FALSE	TRUE
CP068261.2	37061438	39049353	chr17	36113526	38192810	17q12	HG00731_hgsvc_pbsq2-ccs_1000-hifiasm.h2-un	2079284	0	0	ref	Contig-break	FALSE	FALSE
CP068261.2	37061438	39049353	chr17	36113526	38192810	17q12	HG00732_hgsvc_pbsq2-ccs_1000-hifiasm.h1-un	2079284	0	0	ref	Contig-break	FALSE	FALSE
CP068261.2	37061438	39049353	chr17	36113526	38192810	17q12	HG00732_hgsvc_pbsq2-ccs_1000-hifiasm.h2-un	2079284	0	0	ref	Not explained	FALSE	TRUE
CP068261.2	37061438	39049353	chr17	36113526	38192810	17q12	HG00733_hgsvc_pbsq2-ccs_1000-hifiasm.h1-un	2079284	91.457	91.457	ref	Not explained	FALSE	FALSE
CP068261.2	37061438	39049353	chr17	36113526	38192810	17q12	HG00733_hgsvc_pbsq2-ccs_1000-hifiasm.h2-un	2079284	0	0	ref	Contig-break	FALSE	FALSE
CP068261.2	37061438	39049353	chr17	36113526	38192810	17q12	HG00864.asm.bp.hap1.p_ctg	2079284	0	0	ref	Contig-break	FALSE	FALSE
CP068261.2	37061438	39049353	chr17	36113526	38192810	17q12	HG00864.asm.bp.hap2.p_ctg	2079284	88.452	90.385	3_11_dup	Not explained	FALSE	FALSE
CP068261.2	37061438	39049353	chr17	36113526	38192810	17q12	HG02018.asm.dip.hap1.p_ctg	2079284	0	0	ref	Contig-break	FALSE	FALSE
CP068261.2	37061438	39049353	chr17	36113526	38192810	17q12	HG02018.asm.dip.hap2.p_ctg	2079284	0	0	ref	Contig-break	FALSE	FALSE
CP068261.2	37061438	39049353	chr17	36113526	38192810	17q12	HG02282.asm.hic.hap1.p_ctg	2079284	0	0	ref	Not explained	FALSE	TRUE
CP068261.2	37061438	39049353	chr17	36113526	38192810	17q12	HG02282.asm.hic.hap2.p_ctg	2079284	0	0	ref	Contig-break	FALSE	FALSE
CP068261.2	37061438	39049353	chr17	36113526	38192810	17q12	HG02769.asm.hic.hap1.p_ctg	2079284	0	0	ref	Not explained	FALSE	TRUE
CP068261.2	37061438	39049353	chr17	36113526	38192810	17q12	HG02769.asm.hic.hap2.p_ctg	2079284	0	0	ref	Contig-break	FALSE	FALSE
CP068261.2	37061438	39049353	chr17	36113526	38192810	17q12	HG02818_hgsvc_pbsq2-ccs_1000-hifiasm.h1-un	2079284	0	0	ref	Contig-break	FALSE	FALSE
CP068261.2	37061438	39049353	chr17	36113526	38192810	17q12	HG02818_hgsvc_pbsq2-ccs_1000-hifiasm.h2-un	2079284	0	0	ref	Not explained	FALSE	TRUE
CP068261.2	37061438	39049353	chr17	36113526	38192810	17q12	HG02953.asm.hic.hap1.p_ctg	2079284	0	0	ref	Not explained	FALSE	TRUE
CP068261.2	37061438	39049353	chr17	36113526	38192810	17q12	HG02953.asm.hic.hap2.p_ctg	2079284	88.614	91.089	16_25_del+9_26_dup+10_14_inv	Not explained	TRUE	FALSE
CP068261.2	37061438	39049353	chr17	36113526	38192810	17q12	HG03125_hgsvc_pbsq2-ccs_1000-hifiasm.h1-un	2079284	92.157	94.964	41_44_inv+2_10_dup	Not explained	FALSE	FALSE
CP068261.2	37061438	39049353	chr17	36113526	38192810	17q12	HG03125_hgsvc_pbsq2-ccs_1000-hifiasm.h2-un	2079284	0	0	ref	Not explained	FALSE	TRUE
CP068261.2	37061438	39049353	chr17	36113526	38192810	17q12	HG03452.asm.hic.hap1.p_ctg	2079284	0	0	ref	Not explained	FALSE	TRUE
CP068261.2	37061438	39049353	chr17	36113526	38192810	17q12	HG03452.asm.hic.hap2.p_ctg	2079284	91.272	91.272	ref	Not explained	FALSE	FALSE
CP068261.2	37061438	39049353	chr17	36113526	38192810	17q12	HG03486_hgsvc_pbsq2-ccs_1000-hifiasm.h1-un	2079284	92.348	95.845	17_25_del+33_41_del	Not explained	FALSE	FALSE
CP068261.2	37061438	39049353	chr17	36113526	38192810	17q12	HG03486_hgsvc_pbsq2-ccs_1000-hifiasm.h2-un	2079284	0	0	ref	Contig-break	FALSE	FALSE
CP068261.2	37061438	39049353	chr17	36113526	38192810	17q12	HG03520.asm.hic.hap1.p_ctg	2079284	0	0	ref	Contig-break	FALSE	FALSE
CP068261.2	37061438	39049353	chr17	36113526	38192810	17q12	HG03520.asm.hic.hap2.p_ctg	2079284	0	0	ref	Contig-break	FALSE	FALSE
CP068261.2	37061438	39049353	chr17	36113526	38192810	17q12	hg38	2079284	0	0	ref	Not explained	FALSE	TRUE
CP068261.2	37061438	39049353	chr17	36113526	38192810	17q12	NA12329.asm.dip.hap1.p_ctg	2079284	0	0	ref	Contig-break	FALSE	FALSE
CP068261.2	37061438	39049353	chr17	36113526	38192810	17q12	NA12329.asm.dip.hap2.p_ctg	2079284	94.416	94.416	ref	Not explained	FALSE	FALSE
CP068261.2	37061438	39049353	chr17	36113526	38192810	17q12	NA12878_giab_pbsq2-ccs_1000-hifiasm.h1-un	2079284	0	0	ref	Contig-break	FALSE	FALSE
CP068261.2	37061438	39049353	chr17	36113526	38192810	17q12	NA12878_giab_pbsq2-ccs_1000-hifiasm.h2-un	2079284	0	0	ref	Contig-break	FALSE	FALSE
CP068261.2	37061438	39049353	chr17	36113526	38192810	17q12	NA19036.asm.bp.hap1.p_ctg	2079284	84.753	90.361	2_11_dup+2_20_dup+9_19_dup	Not explained	TRUE	FALSE
CP068261.2	37061438	39049353	chr17	36113526	38192810	17q12	NA19036.asm.bp.hap2.p_ctg	2079284	0	0	ref	Contig-break	FALSE	FALSE
CP068261.2	37061438	39049353	chr17	36113526	38192810	17q12	NA19238_hgsvc_pbsq2-ccs_1000-hifiasm.h1-un	2079284	0	0	ref	Contig-break	FALSE	FALSE
CP068261.2	37061438	39049353	chr17	36113526	38192810	17q12	NA19238_hgsvc_pbsq2-ccs_1000-hifiasm.h2-un	2079284	0	0	ref	Contig-break	FALSE	FALSE
CP068261.2	37061438	39049353	chr17	36113526	38192810	17q12	NA19239_hgsvc_pbsq2-ccs_1000-hifiasm.h1-un	2079284	0	0	ref	Contig-break	FALSE	FALSE
CP068261.2	37061438	39049353	chr17	36113526	38192810	17q12	NA19239_hgsvc_pbsq2-ccs_1000-hifiasm.h2-un	2079284	0	0	ref	Contig-break	FALSE	FALSE
CP068261.2	37061438	39049353	chr17	36113526	38192810	17q12	NA19240_hgsvc_pbsq2-ccs_1000-hifiasm.h1-un	2079284	0	0	ref	Contig-break	FALSE	FALSE
CP068261.2	37061438	39049353	chr17	36113526	38192810	17q12	NA19240_hgsvc_pbsq2-ccs_1000-hifiasm.h2-un	2079284	0	0	ref	Not explained	FALSE	TRUE
CP068261.2	37061438	39049353	chr17	36113526	38192810	17q12	NA19983.asm.dip.hap1.p_ctg	2079284	0	0	ref	Contig-break	FALSE	FALSE
CP068261.2	37061438	39049353	chr17	36113526	38192810	17q12	NA19983.asm.dip.hap2.p_ctg	2079284	0	0	ref	Contig-break	FALSE	FALSE
CP068261.2	37061438	39049353	chr17	36113526	38192810	17q12	NA20847.asm.bp.hap1.p_ctg	2079284	0	0	ref	Not explained	FALSE	TRUE
CP068261.2	37061438	39049353	chr17	36113526	38192810	17q12	NA20847.asm.bp.hap2.p_ctg	2079284	89.474	95.506	9_17_del+31_38_del	Not explained	FALSE	FALSE
CP068261.2	37061438	39049353	chr17	36113526	38192810	17q12	NA24385_hpg_pbsq2-ccs_1000-hifiasm.h1-un	2079284	0	0	ref	Contig-break	FALSE	FALSE
CP068261.2	37061438	39049353	chr17	36113526	38192810	17q12	NA24385_hpg_pbsq2-ccs_1000-hifiasm.h2-un	2079284	0	0	ref	Contig-break	FALSE	FALSE
CP068261.2	46095682	47141841	chr17	45241945	46279832	17q21.31	GM19129.asm.dip.hap1.p_ctg	1037887	0	0	ref	Contig-break	FALSE	FALSE
CP068261.2	46095682	47141841	chr17	45241945	46279832	17q21.31	GM19129.asm.dip.hap2.p_ctg	1037887	0	0	ref	Contig-break	FALSE	FALSE
CP068261.2	46095682	47141841	chr17	45241945	46279832	17q21.31	GM19434.asm.hic.hap1.p_ctg	1037887	97.653	97.653	ref	Not explained	FALSE	FALSE
CP068261.2	46095682	47141841	chr17	45241945	46279832	17q21.31	GM19434.asm.hic.hap2.p_ctg	1037887	1.923	62.5	2_8_inv	Not explained	FALSE	FALSE
CP068261.2	46095682	47141841	chr17	45241945	46279832	17q21.31	HG00171.asm.bp.hap1.p_ctg	1037887	0	0	ref	Contig-break	FALSE	FALSE
CP068261.2	46095682	47141841	chr17	45241945	46279832	17q21.31	HG00171.asm.bp.hap2.p_ctg	1037887	99.522	99.522	ref	0	FALSE	FALSE
CP068261.2	46095682	47141841	chr17	45241945	46279832	17q21.31	HG00512_hgsvc_pbsq2-ccs_1000-hifiasm.h1-un	1037887	99.522	99.522	ref	0	FALSE	FALSE
CP068261.2	46095682	47141841	chr17	45241945	46279832	17q21.31	HG00512_hgsvc_pbsq2-ccs_1000-hifiasm.h2-un	1037887	97.63	97.63	ref	Not explained	FALSE	FALSE
CP068261.2	46095682	47141841	chr17	45241945	46279832	17q21.31	HG00513_hgsvc_pbsq2-ccs_1000-hifiasm.h1-un	1037887	99.522	99.522	ref	0	FALSE	FALSE
CP068261.2	46095682	47141841	chr17	45241945	46279832	17q21.31	HG00513_hgsvc_pbsq2-ccs_1000-hifiasm.h2-un	1037887	100	100	ref	0	FALSE	FALSE
CP068261.2	46095682	47141841	chr17	45241945	46279832	17q21.31	HG00514_hgsvc_pbsq2-ccs_1000-hifiasm.h1-un	1037887	0	0	ref	Contig-break	FALSE	FALSE
CP068261.2	46095682	47141841	chr17	45241945	46279832	17q21.31	HG00514_hgsvc_pbsq2-ccs_1000-hifiasm.h2-un	1037887	0	0	ref	Contig-break	FALSE	FALSE
CP068261.2	46095682	47141841	chr17	45241945	46279832	17q21.31	HG00731_hgsvc_pbsq2-ccs_1000-hifiasm.h1-un	1037887	100	100	ref	0	FALSE	FALSE
CP068261.2	46095682	47141841	chr17	45241945	46279832	17q21.31	HG00731_hgsvc_pbsq2-ccs_1000-hifiasm.h2-un	1037887	0	0	ref	Contig-break	FALSE	FALSE
CP068261.2	46095682	47141841	chr17	45241945	46279832	17q21.31	HG00732_hgsvc_pbsq2-ccs_1000-hifiasm.h1-un	1037887	100	100	ref	0	FALSE	FALSE
CP068261.2	46095682	47141841	chr17	45241945	46279832	17q21.31	HG00732_hgsvc_pbsq2-ccs_1000-hifiasm.h2-un	1037887	0	0	ref	Contig-break	FALSE	FALSE
CP068261.2	46095682	47141841	chr17	45241945	46279832	17q21.31	HG00733_hgsvc_pbsq2-ccs_1000-hifiasm.h1-un	1037887	100	100	ref	0	FALSE	FALSE
CP068261.2	46095682	47141841	chr17	45241945	46279832	17q21.31	HG00733_hgsvc_pbsq2-ccs_1000-hifiasm.h2-un	1037887	97.63	97.63	ref	Not explained	FALSE	FALSE
CP068261.2	46095682	47141841	chr17	45241945	46279832	17q21.31	HG00864.asm.bp.hap1.p_ctg	1037887	100	100	ref	0	FALSE	FALSE
CP068261.2	46095682	47141841	chr17	45241945	46279832	17q21.31	HG00864.asm.bp.hap2.p_ctg	1037887	98.578	98.578	ref	0	FALSE	FALSE
CP068261.2	46095682	47141841	chr17	45241945	46279832	17q21.31	HG02018.asm.dip.hap1.p_ctg	1037887	100	100	ref	0	FALSE	FALSE
CP068261.2	46095682	47141841	chr17	45241945	46279832	17q21.31	HG02018.asm.dip.hap2.p_ctg	1037887	97.63	97.63	ref	Not explained	FALSE	FALSE
CP068261.2	46095682	47141841	chr17	45241945	46279832	17q21.31	HG02282.asm.hic.hap1.p_ctg	1037887	99.038	99.038	ref	0	FALSE	FALSE
CP068261.2	46095682	47141841	chr17	45241945	46279832	17q21.31	HG02282.asm.hic.hap2.p_ctg	1037887	100	100	ref	0	FALSE	FALSE
CP068261.2	46095682	47141841	chr17	45241945	46279832	17q21.31	HG02769.asm.hic.hap1.p_ctg	1037887	99.038	99.038	ref	0	FALSE	FALSE
CP068261.2	46095682	47141841	chr17	45241945	46279832	17q21.31	HG02769.asm.hic.hap2.p_ctg	1037887	100	100	ref	0	FALSE	FALSE
CP068261.2	46095682	47141841	chr17	45241945	46279832	17q21.31	HG02818_hgsvc_pbsq2-ccs_1000-hifiasm.h1-un	1037887	99.038	99.038	ref	0	FALSE	FALSE
CP068261.2	46095682	47141841	chr17	45241945	46279832	17q21.31	HG02818_hgsvc_pbsq2-ccs_1000-hifiasm.h2-un	1037887	0	0	ref	Contig-break	FALSE	FALSE
CP068261.2	46095682	47141841	chr17	45241945	46279832	17q21.31	HG02953.asm.hic.hap1.p_ctg	1037887	99.038	99.038	ref	0	FALSE	FALSE
CP068261.2	46095682	47141841	chr17	45241945	46279832	17q21.31	HG02953.asm.hic.hap2.p_ctg	1037887	97.63	97.63	ref	Not explained	FALSE	FALSE
CP068261.2	46095682	47141841	chr17	45241945	46279832	17q21.31	HG03125_hgsvc_pbsq2-ccs_1000-hifiasm.h1-un	1037887	0	0	ref	Contig-break	FALSE	FALSE
CP068261.2	46095682	47141841	chr17	45241945	46279832	17q21.31	HG03125_hgsvc_pbsq2-ccs_1000-hifiasm.h2-un	1037887	0	0	ref	Contig-break	FALSE	FALSE
CP068261.2	46095682	47141841	chr17	45241945	46279832	17q21.31	HG03452.asm.hic.hap1.p_ctg	1037887	97.653	97.653	ref	Not explained	FALSE	FALSE
CP068261.2	46095682	47141841	chr17	45241945	46279832	17q21.31	HG03452.asm.hic.hap2.p_ctg	1037887	98.565	98.565	ref	0	FALSE	FALSE
CP068261.2	46095682	47141841	chr17	45241945	46279832	17q21.31	HG03486_hgsvc_pbsq2-ccs_1000-hifiasm.h1-un	1037887	99.522	99.522	ref	0	FALSE	FALSE
CP068261.2	46095682	47141841	chr17	45241945	46279832	17q21.31	HG03486_hgsvc_pbsq2-ccs_1000-hifiasm.h2-un	1037887	99.038	99.038	ref	0	FALSE	FALSE
CP068261.2	46095682	47141841	chr17	45241945	46279832	17q21.31	HG03520.asm.hic.hap1.p_ctg	1037887	99.038	99.038	ref	0	FALSE	FALSE
CP068261.2	46095682	47141841	chr17	45241945	46279832	17q21.31	HG03520.asm.hic.hap2.p_ctg	1037887	97.653	97.653	ref	Not explained	FALSE	FALSE
CP068261.2	46095682	47141841	chr17	45241945	46279832	17q21.31	hg38	1037887	99.517	99.517	ref	0	FALSE	FALSE
CP068261.2	46095682	47141841	chr17	45241945	46279832	17q21.31	NA12329.asm.dip.hap1.p_ctg	1037887	0	0	ref	Contig-break	FALSE	FALSE
CP068261.2	46095682	47141841	chr17	45241945	46279832	17q21.31	NA12329.asm.dip.hap2.p_ctg	1037887	97.63	97.63	ref	Not explained	FALSE	FALSE
CP068261.2	46095682	47141841	chr17	45241945	46279832	17q21.31	NA12878_giab_pbsq2-ccs_1000-hifiasm.h1-un	1037887	0	0	ref	Contig-break	FALSE	FALSE
CP068261.2	46095682	47141841	chr17	45241945	46279832	17q21.31	NA12878_giab_pbsq2-ccs_1000-hifiasm.h2-un	1037887	0	0	ref	Contig-break	FALSE	FALSE
CP068261.2	46095682	47141841	chr17	45241945	46279832	17q21.31	NA19036.asm.bp.hap1.p_ctg	1037887	97.63	97.63	ref	Not explained	FALSE	FALSE
CP068261.2	46095682	47141841	chr17	45241945	46279832	17q21.31	NA19036.asm.bp.hap2.p_ctg	1037887	96.714	96.714	ref	Not explained	FALSE	FALSE
CP068261.2	46095682	47141841	chr17	45241945	46279832	17q21.31	NA19238_hgsvc_pbsq2-ccs_1000-hifiasm.h1-un	1037887	98.551	98.551	ref	0	FALSE	FALSE
CP068261.2	46095682	47141841	chr17	45241945	46279832	17q21.31	NA19238_hgsvc_pbsq2-ccs_1000-hifiasm.h2-un	1037887	99.038	99.038	ref	0	FALSE	FALSE
CP068261.2	46095682	47141841	chr17	45241945	46279832	17q21.31	NA19239_hgsvc_pbsq2-ccs_1000-hifiasm.h1-un	1037887	0	0	ref	Contig-break	FALSE	FALSE
CP068261.2	46095682	47141841	chr17	45241945	46279832	17q21.31	NA19239_hgsvc_pbsq2-ccs_1000-hifiasm.h2-un	1037887	98.578	98.578	ref	0	FALSE	FALSE
CP068261.2	46095682	47141841	chr17	45241945	46279832	17q21.31	NA19240_hgsvc_pbsq2-ccs_1000-hifiasm.h1-un	1037887	99.048	99.048	ref	0	FALSE	FALSE
CP068261.2	46095682	47141841	chr17	45241945	46279832	17q21.31	NA19240_hgsvc_pbsq2-ccs_1000-hifiasm.h2-un	1037887	99.038	99.038	ref	0	FALSE	FALSE
CP068261.2	46095682	47141841	chr17	45241945	46279832	17q21.31	NA19983.asm.dip.hap1.p_ctg	1037887	99.038	99.038	ref	0	FALSE	FALSE
CP068261.2	46095682	47141841	chr17	45241945	46279832	17q21.31	NA19983.asm.dip.hap2.p_ctg	1037887	100	100	ref	0	FALSE	FALSE
CP068261.2	46095682	47141841	chr17	45241945	46279832	17q21.31	NA20847.asm.bp.hap1.p_ctg	1037887	23.301	30.421	10_15_inv	Not explained	FALSE	FALSE
CP068261.2	46095682	47141841	chr17	45241945	46279832	17q21.31	NA20847.asm.bp.hap2.p_ctg	1037887	100	100	ref	0	FALSE	FALSE
CP068261.2	46095682	47141841	chr17	45241945	46279832	17q21.31	NA24385_hpg_pbsq2-ccs_1000-hifiasm.h1-un	1037887	0	0	ref	Contig-break	FALSE	FALSE
CP068261.2	46095682	47141841	chr17	45241945	46279832	17q21.31	NA24385_hpg_pbsq2-ccs_1000-hifiasm.h2-un	1037887	0	0	ref	Contig-break	FALSE	FALSE
CP068261.2	59759553	63849927	chr17	58891485	62979857	17q23.1-17q23.2-17q22	GM19129.asm.dip.hap1.p_ctg	4088372	97.8	99.756	13_17_inv	1	FALSE	FALSE
CP068261.2	59759553	63849927	chr17	58891485	62979857	17q23.1-17q23.2-17q22	GM19129.asm.dip.hap2.p_ctg	4088372	0	0	ref	Contig-break	FALSE	FALSE
CP068261.2	59759553	63849927	chr17	58891485	62979857	17q23.1-17q23.2-17q22	GM19434.asm.hic.hap1.p_ctg	4088372	99.141	99.141	ref	0	FALSE	FALSE
CP068261.2	59759553	63849927	chr17	58891485	62979857	17q23.1-17q23.2-17q22	GM19434.asm.hic.hap2.p_ctg	4088372	99.51	99.51	ref	0	FALSE	FALSE
CP068261.2	59759553	63849927	chr17	58891485	62979857	17q23.1-17q23.2-17q22	HG00171.asm.bp.hap1.p_ctg	4088372	99.756	99.756	ref	0	FALSE	FALSE
CP068261.2	59759553	63849927	chr17	58891485	62979857	17q23.1-17q23.2-17q22	HG00171.asm.bp.hap2.p_ctg	4088372	100	100	ref	0	FALSE	FALSE
CP068261.2	59759553	63849927	chr17	58891485	62979857	17q23.1-17q23.2-17q22	HG00512_hgsvc_pbsq2-ccs_1000-hifiasm.h1-un	4088372	99.756	99.756	ref	0	FALSE	FALSE
CP068261.2	59759553	63849927	chr17	58891485	62979857	17q23.1-17q23.2-17q22	HG00512_hgsvc_pbsq2-ccs_1000-hifiasm.h2-un	4088372	100	100	ref	0	FALSE	FALSE
CP068261.2	59759553	63849927	chr17	58891485	62979857	17q23.1-17q23.2-17q22	HG00513_hgsvc_pbsq2-ccs_1000-hifiasm.h1-un	4088372	100	100	ref	0	FALSE	FALSE
CP068261.2	59759553	63849927	chr17	58891485	62979857	17q23.1-17q23.2-17q22	HG00513_hgsvc_pbsq2-ccs_1000-hifiasm.h2-un	4088372	99.756	99.756	ref	0	FALSE	FALSE
CP068261.2	59759553	63849927	chr17	58891485	62979857	17q23.1-17q23.2-17q22	HG00514_hgsvc_pbsq2-ccs_1000-hifiasm.h1-un	4088372	99.756	99.756	ref	0	FALSE	FALSE
CP068261.2	59759553	63849927	chr17	58891485	62979857	17q23.1-17q23.2-17q22	HG00514_hgsvc_pbsq2-ccs_1000-hifiasm.h2-un	4088372	0	0	ref	Contig-break	FALSE	FALSE
CP068261.2	59759553	63849927	chr17	58891485	62979857	17q23.1-17q23.2-17q22	HG00731_hgsvc_pbsq2-ccs_1000-hifiasm.h1-un	4088372	100	100	ref	0	FALSE	FALSE
CP068261.2	59759553	63849927	chr17	58891485	62979857	17q23.1-17q23.2-17q22	HG00731_hgsvc_pbsq2-ccs_1000-hifiasm.h2-un	4088372	99.756	99.756	ref	0	FALSE	FALSE
CP068261.2	59759553	63849927	chr17	58891485	62979857	17q23.1-17q23.2-17q22	HG00732_hgsvc_pbsq2-ccs_1000-hifiasm.h1-un	4088372	100	100	ref	0	FALSE	FALSE
CP068261.2	59759553	63849927	chr17	58891485	62979857	17q23.1-17q23.2-17q22	HG00732_hgsvc_pbsq2-ccs_1000-hifiasm.h2-un	4088372	99.756	99.756	ref	0	FALSE	FALSE
CP068261.2	59759553	63849927	chr17	58891485	62979857	17q23.1-17q23.2-17q22	HG00733_hgsvc_pbsq2-ccs_1000-hifiasm.h1-un	4088372	99.756	99.756	ref	0	FALSE	FALSE
CP068261.2	59759553	63849927	chr17	58891485	62979857	17q23.1-17q23.2-17q22	HG00733_hgsvc_pbsq2-ccs_1000-hifiasm.h2-un	4088372	99.756	99.756	ref	0	FALSE	FALSE
CP068261.2	59759553	63849927	chr17	58891485	62979857	17q23.1-17q23.2-17q22	HG00864.asm.bp.hap1.p_ctg	4088372	99.387	99.387	ref	0	FALSE	FALSE
CP068261.2	59759553	63849927	chr17	58891485	62979857	17q23.1-17q23.2-17q22	HG00864.asm.bp.hap2.p_ctg	4088372	99.51	99.51	ref	0	FALSE	FALSE
CP068261.2	59759553	63849927	chr17	58891485	62979857	17q23.1-17q23.2-17q22	HG02018.asm.dip.hap1.p_ctg	4088372	100	100	ref	0	FALSE	FALSE
CP068261.2	59759553	63849927	chr17	58891485	62979857	17q23.1-17q23.2-17q22	HG02018.asm.dip.hap2.p_ctg	4088372	99.755	99.755	ref	0	FALSE	FALSE
CP068261.2	59759553	63849927	chr17	58891485	62979857	17q23.1-17q23.2-17q22	HG02282.asm.hic.hap1.p_ctg	4088372	99.755	99.755	ref	0	FALSE	FALSE
CP068261.2	59759553	63849927	chr17	58891485	62979857	17q23.1-17q23.2-17q22	HG02282.asm.hic.hap2.p_ctg	4088372	98.044	100	ref	0	FALSE	FALSE
CP068261.2	59759553	63849927	chr17	58891485	62979857	17q23.1-17q23.2-17q22	HG02769.asm.hic.hap1.p_ctg	4088372	99.51	99.51	ref	0	FALSE	FALSE
CP068261.2	59759553	63849927	chr17	58891485	62979857	17q23.1-17q23.2-17q22	HG02769.asm.hic.hap2.p_ctg	4088372	99.267	99.267	ref	0	FALSE	FALSE
CP068261.2	59759553	63849927	chr17	58891485	62979857	17q23.1-17q23.2-17q22	HG02818_hgsvc_pbsq2-ccs_1000-hifiasm.h1-un	4088372	99.267	99.267	ref	0	FALSE	FALSE
CP068261.2	59759553	63849927	chr17	58891485	62979857	17q23.1-17q23.2-17q22	HG02818_hgsvc_pbsq2-ccs_1000-hifiasm.h2-un	4088372	97.549	99.51	11_13_inv	1	FALSE	FALSE
CP068261.2	59759553	63849927	chr17	58891485	62979857	17q23.1-17q23.2-17q22	HG02953.asm.hic.hap1.p_ctg	4088372	0	0	ref	Contig-break	FALSE	FALSE
CP068261.2	59759553	63849927	chr17	58891485	62979857	17q23.1-17q23.2-17q22	HG02953.asm.hic.hap2.p_ctg	4088372	99.143	99.143	ref	0	FALSE	FALSE
CP068261.2	59759553	63849927	chr17	58891485	62979857	17q23.1-17q23.2-17q22	HG03125_hgsvc_pbsq2-ccs_1000-hifiasm.h1-un	4088372	0	0	ref	Contig-break	FALSE	FALSE
CP068261.2	59759553	63849927	chr17	58891485	62979857	17q23.1-17q23.2-17q22	HG03125_hgsvc_pbsq2-ccs_1000-hifiasm.h2-un	4088372	0	0	ref	Contig-break	FALSE	FALSE
CP068261.2	59759553	63849927	chr17	58891485	62979857	17q23.1-17q23.2-17q22	HG03452.asm.hic.hap1.p_ctg	4088372	99.755	99.755	ref	0	FALSE	FALSE
CP068261.2	59759553	63849927	chr17	58891485	62979857	17q23.1-17q23.2-17q22	HG03452.asm.hic.hap2.p_ctg	4088372	99.511	99.511	ref	0	FALSE	FALSE
CP068261.2	59759553	63849927	chr17	58891485	62979857	17q23.1-17q23.2-17q22	HG03486_hgsvc_pbsq2-ccs_1000-hifiasm.h1-un	4088372	100	100	ref	0	FALSE	FALSE
CP068261.2	59759553	63849927	chr17	58891485	62979857	17q23.1-17q23.2-17q22	HG03486_hgsvc_pbsq2-ccs_1000-hifiasm.h2-un	4088372	99.51	99.51	ref	0	FALSE	FALSE
CP068261.2	59759553	63849927	chr17	58891485	62979857	17q23.1-17q23.2-17q22	HG03520.asm.hic.hap1.p_ctg	4088372	99.755	99.755	ref	0	FALSE	FALSE
CP068261.2	59759553	63849927	chr17	58891485	62979857	17q23.1-17q23.2-17q22	HG03520.asm.hic.hap2.p_ctg	4088372	99.756	99.756	ref	0	FALSE	FALSE
CP068261.2	59759553	63849927	chr17	58891485	62979857	17q23.1-17q23.2-17q22	hg38	4088372	99.755	99.755	ref	0	FALSE	FALSE
CP068261.2	59759553	63849927	chr17	58891485	62979857	17q23.1-17q23.2-17q22	NA12329.asm.dip.hap1.p_ctg	4088372	0	0	ref	Contig-break	FALSE	FALSE
CP068261.2	59759553	63849927	chr17	58891485	62979857	17q23.1-17q23.2-17q22	NA12329.asm.dip.hap2.p_ctg	4088372	97.555	99.511	15_17_inv	1	FALSE	FALSE
CP068261.2	59759553	63849927	chr17	58891485	62979857	17q23.1-17q23.2-17q22	NA12878_giab_pbsq2-ccs_1000-hifiasm.h1-un	4088372	100	100	ref	0	FALSE	FALSE
CP068261.2	59759553	63849927	chr17	58891485	62979857	17q23.1-17q23.2-17q22	NA12878_giab_pbsq2-ccs_1000-hifiasm.h2-un	4088372	0	0	ref	Contig-break	FALSE	FALSE
CP068261.2	59759553	63849927	chr17	58891485	62979857	17q23.1-17q23.2-17q22	NA19036.asm.bp.hap1.p_ctg	4088372	99.51	99.51	ref	0	FALSE	FALSE
CP068261.2	59759553	63849927	chr17	58891485	62979857	17q23.1-17q23.2-17q22	NA19036.asm.bp.hap2.p_ctg	4088372	100	100	ref	0	FALSE	FALSE
CP068261.2	59759553	63849927	chr17	58891485	62979857	17q23.1-17q23.2-17q22	NA19238_hgsvc_pbsq2-ccs_1000-hifiasm.h1-un	4088372	100	100	ref	0	FALSE	FALSE
CP068261.2	59759553	63849927	chr17	58891485	62979857	17q23.1-17q23.2-17q22	NA19238_hgsvc_pbsq2-ccs_1000-hifiasm.h2-un	4088372	100	100	ref	0	FALSE	FALSE
CP068261.2	59759553	63849927	chr17	58891485	62979857	17q23.1-17q23.2-17q22	NA19239_hgsvc_pbsq2-ccs_1000-hifiasm.h1-un	4088372	0	0	ref	Contig-break	FALSE	FALSE
CP068261.2	59759553	63849927	chr17	58891485	62979857	17q23.1-17q23.2-17q22	NA19239_hgsvc_pbsq2-ccs_1000-hifiasm.h2-un	4088372	98.044	100	ref	0	FALSE	FALSE
CP068261.2	59759553	63849927	chr17	58891485	62979857	17q23.1-17q23.2-17q22	NA19240_hgsvc_pbsq2-ccs_1000-hifiasm.h1-un	4088372	99.755	99.755	ref	0	FALSE	FALSE
CP068261.2	59759553	63849927	chr17	58891485	62979857	17q23.1-17q23.2-17q22	NA19240_hgsvc_pbsq2-ccs_1000-hifiasm.h2-un	4088372	100	100	ref	0	FALSE	FALSE
CP068261.2	59759553	63849927	chr17	58891485	62979857	17q23.1-17q23.2-17q22	NA19983.asm.dip.hap1.p_ctg	4088372	0	0	ref	Contig-break	FALSE	FALSE
CP068261.2	59759553	63849927	chr17	58891485	62979857	17q23.1-17q23.2-17q22	NA19983.asm.dip.hap2.p_ctg	4088372	0	0	ref	Contig-break	FALSE	FALSE
CP068261.2	59759553	63849927	chr17	58891485	62979857	17q23.1-17q23.2-17q22	NA20847.asm.bp.hap1.p_ctg	4088372	100	100	ref	0	FALSE	FALSE
CP068261.2	59759553	63849927	chr17	58891485	62979857	17q23.1-17q23.2-17q22	NA20847.asm.bp.hap2.p_ctg	4088372	100	100	ref	0	FALSE	FALSE
CP068261.2	59759553	63849927	chr17	58891485	62979857	17q23.1-17q23.2-17q22	NA24385_hpg_pbsq2-ccs_1000-hifiasm.h1-un	4088372	100	100	ref	0	FALSE	FALSE
CP068261.2	59759553	63849927	chr17	58891485	62979857	17q23.1-17q23.2-17q22	NA24385_hpg_pbsq2-ccs_1000-hifiasm.h2-un	4088372	0	0	ref	Contig-break	FALSE	FALSE
CP068276.2	3238336	3535304	chr2	3217222	3517222	2p25.3	GM19129.asm.dip.hap1.p_ctg	3e+05	99.664	99.664	ref	0	FALSE	FALSE
CP068276.2	3238336	3535304	chr2	3217222	3517222	2p25.3	GM19129.asm.dip.hap2.p_ctg	3e+05	0	0	ref	Not explained	FALSE	TRUE
CP068276.2	3238336	3535304	chr2	3217222	3517222	2p25.3	GM19434.asm.hic.hap1.p_ctg	3e+05	98.997	98.997	ref	0	FALSE	FALSE
CP068276.2	3238336	3535304	chr2	3217222	3517222	2p25.3	GM19434.asm.hic.hap2.p_ctg	3e+05	99.165	99.165	ref	0	FALSE	FALSE
CP068276.2	3238336	3535304	chr2	3217222	3517222	2p25.3	HG00171.asm.bp.hap1.p_ctg	3e+05	100	100	ref	0	FALSE	FALSE
CP068276.2	3238336	3535304	chr2	3217222	3517222	2p25.3	HG00171.asm.bp.hap2.p_ctg	3e+05	100	100	ref	0	FALSE	FALSE
CP068276.2	3238336	3535304	chr2	3217222	3517222	2p25.3	HG00512_hgsvc_pbsq2-ccs_1000-hifiasm.h1-un	3e+05	100	100	ref	0	FALSE	FALSE
CP068276.2	3238336	3535304	chr2	3217222	3517222	2p25.3	HG00512_hgsvc_pbsq2-ccs_1000-hifiasm.h2-un	3e+05	100	100	ref	0	FALSE	FALSE
CP068276.2	3238336	3535304	chr2	3217222	3517222	2p25.3	HG00513_hgsvc_pbsq2-ccs_1000-hifiasm.h1-un	3e+05	100	100	ref	0	FALSE	FALSE
CP068276.2	3238336	3535304	chr2	3217222	3517222	2p25.3	HG00513_hgsvc_pbsq2-ccs_1000-hifiasm.h2-un	3e+05	99.663	99.663	ref	0	FALSE	FALSE
CP068276.2	3238336	3535304	chr2	3217222	3517222	2p25.3	HG00514_hgsvc_pbsq2-ccs_1000-hifiasm.h1-un	3e+05	99.664	99.664	ref	0	FALSE	FALSE
CP068276.2	3238336	3535304	chr2	3217222	3517222	2p25.3	HG00514_hgsvc_pbsq2-ccs_1000-hifiasm.h2-un	3e+05	100	100	ref	0	FALSE	FALSE
CP068276.2	3238336	3535304	chr2	3217222	3517222	2p25.3	HG00731_hgsvc_pbsq2-ccs_1000-hifiasm.h1-un	3e+05	99.331	99.331	ref	0	FALSE	FALSE
CP068276.2	3238336	3535304	chr2	3217222	3517222	2p25.3	HG00731_hgsvc_pbsq2-ccs_1000-hifiasm.h2-un	3e+05	100	100	ref	0	FALSE	FALSE
CP068276.2	3238336	3535304	chr2	3217222	3517222	2p25.3	HG00732_hgsvc_pbsq2-ccs_1000-hifiasm.h1-un	3e+05	100	100	ref	0	FALSE	FALSE
CP068276.2	3238336	3535304	chr2	3217222	3517222	2p25.3	HG00732_hgsvc_pbsq2-ccs_1000-hifiasm.h2-un	3e+05	99.832	99.832	ref	0	FALSE	FALSE
CP068276.2	3238336	3535304	chr2	3217222	3517222	2p25.3	HG00733_hgsvc_pbsq2-ccs_1000-hifiasm.h1-un	3e+05	100	100	ref	0	FALSE	FALSE
CP068276.2	3238336	3535304	chr2	3217222	3517222	2p25.3	HG00733_hgsvc_pbsq2-ccs_1000-hifiasm.h2-un	3e+05	99.331	99.331	ref	0	FALSE	FALSE
CP068276.2	3238336	3535304	chr2	3217222	3517222	2p25.3	HG00864.asm.bp.hap1.p_ctg	3e+05	100	100	ref	0	FALSE	FALSE
CP068276.2	3238336	3535304	chr2	3217222	3517222	2p25.3	HG00864.asm.bp.hap2.p_ctg	3e+05	99.497	99.497	ref	0	FALSE	FALSE
CP068276.2	3238336	3535304	chr2	3217222	3517222	2p25.3	HG02018.asm.dip.hap1.p_ctg	3e+05	99.497	99.497	ref	0	FALSE	FALSE
CP068276.2	3238336	3535304	chr2	3217222	3517222	2p25.3	HG02018.asm.dip.hap2.p_ctg	3e+05	99.497	99.497	ref	0	FALSE	FALSE
CP068276.2	3238336	3535304	chr2	3217222	3517222	2p25.3	HG02282.asm.hic.hap1.p_ctg	3e+05	99.331	99.331	ref	0	FALSE	FALSE
CP068276.2	3238336	3535304	chr2	3217222	3517222	2p25.3	HG02282.asm.hic.hap2.p_ctg	3e+05	100	100	ref	0	FALSE	FALSE
CP068276.2	3238336	3535304	chr2	3217222	3517222	2p25.3	HG02769.asm.hic.hap1.p_ctg	3e+05	0	0	ref	Not explained	FALSE	TRUE
CP068276.2	3238336	3535304	chr2	3217222	3517222	2p25.3	HG02769.asm.hic.hap2.p_ctg	3e+05	99.497	99.497	ref	0	FALSE	FALSE
CP068276.2	3238336	3535304	chr2	3217222	3517222	2p25.3	HG02818_hgsvc_pbsq2-ccs_1000-hifiasm.h1-un	3e+05	99.162	99.162	ref	0	FALSE	FALSE
CP068276.2	3238336	3535304	chr2	3217222	3517222	2p25.3	HG02818_hgsvc_pbsq2-ccs_1000-hifiasm.h2-un	3e+05	99.664	99.664	ref	0	FALSE	FALSE
CP068276.2	3238336	3535304	chr2	3217222	3517222	2p25.3	HG02953.asm.hic.hap1.p_ctg	3e+05	0	0	ref	Not explained	FALSE	TRUE
CP068276.2	3238336	3535304	chr2	3217222	3517222	2p25.3	HG02953.asm.hic.hap2.p_ctg	3e+05	0	0	ref	Not explained	FALSE	TRUE
CP068276.2	3238336	3535304	chr2	3217222	3517222	2p25.3	HG03125_hgsvc_pbsq2-ccs_1000-hifiasm.h1-un	3e+05	99.497	99.497	ref	0	FALSE	FALSE
CP068276.2	3238336	3535304	chr2	3217222	3517222	2p25.3	HG03125_hgsvc_pbsq2-ccs_1000-hifiasm.h2-un	3e+05	99.664	99.664	ref	0	FALSE	FALSE
CP068276.2	3238336	3535304	chr2	3217222	3517222	2p25.3	HG03452.asm.hic.hap1.p_ctg	3e+05	99.497	99.497	ref	0	FALSE	FALSE
CP068276.2	3238336	3535304	chr2	3217222	3517222	2p25.3	HG03452.asm.hic.hap2.p_ctg	3e+05	0	0	ref	Not explained	FALSE	TRUE
CP068276.2	3238336	3535304	chr2	3217222	3517222	2p25.3	HG03486_hgsvc_pbsq2-ccs_1000-hifiasm.h1-un	3e+05	100	100	ref	0	FALSE	FALSE
CP068276.2	3238336	3535304	chr2	3217222	3517222	2p25.3	HG03486_hgsvc_pbsq2-ccs_1000-hifiasm.h2-un	3e+05	99	99	ref	0	FALSE	FALSE
CP068276.2	3238336	3535304	chr2	3217222	3517222	2p25.3	HG03520.asm.hic.hap1.p_ctg	3e+05	99.497	99.497	ref	0	FALSE	FALSE
CP068276.2	3238336	3535304	chr2	3217222	3517222	2p25.3	HG03520.asm.hic.hap2.p_ctg	3e+05	100	100	ref	0	FALSE	FALSE
CP068276.2	3238336	3535304	chr2	3217222	3517222	2p25.3	hg38	3e+05	100	100	ref	0	FALSE	FALSE
CP068276.2	3238336	3535304	chr2	3217222	3517222	2p25.3	NA12329.asm.dip.hap1.p_ctg	3e+05	99.664	99.664	ref	0	FALSE	FALSE
CP068276.2	3238336	3535304	chr2	3217222	3517222	2p25.3	NA12329.asm.dip.hap2.p_ctg	3e+05	0	0	ref	Not explained	FALSE	TRUE
CP068276.2	3238336	3535304	chr2	3217222	3517222	2p25.3	NA12878_giab_pbsq2-ccs_1000-hifiasm.h1-un	3e+05	99.165	99.165	ref	0	FALSE	FALSE
CP068276.2	3238336	3535304	chr2	3217222	3517222	2p25.3	NA12878_giab_pbsq2-ccs_1000-hifiasm.h2-un	3e+05	0	0	ref	Not explained	FALSE	TRUE
CP068276.2	3238336	3535304	chr2	3217222	3517222	2p25.3	NA19036.asm.bp.hap1.p_ctg	3e+05	99.331	99.331	ref	0	FALSE	FALSE
CP068276.2	3238336	3535304	chr2	3217222	3517222	2p25.3	NA19036.asm.bp.hap2.p_ctg	3e+05	100	100	ref	0	FALSE	FALSE
CP068276.2	3238336	3535304	chr2	3217222	3517222	2p25.3	NA19238_hgsvc_pbsq2-ccs_1000-hifiasm.h1-un	3e+05	100	100	ref	0	FALSE	FALSE
CP068276.2	3238336	3535304	chr2	3217222	3517222	2p25.3	NA19238_hgsvc_pbsq2-ccs_1000-hifiasm.h2-un	3e+05	99.497	99.497	ref	0	FALSE	FALSE
CP068276.2	3238336	3535304	chr2	3217222	3517222	2p25.3	NA19239_hgsvc_pbsq2-ccs_1000-hifiasm.h1-un	3e+05	99	99	ref	0	FALSE	FALSE
CP068276.2	3238336	3535304	chr2	3217222	3517222	2p25.3	NA19239_hgsvc_pbsq2-ccs_1000-hifiasm.h2-un	3e+05	99.329	99.329	ref	0	FALSE	FALSE
CP068276.2	3238336	3535304	chr2	3217222	3517222	2p25.3	NA19240_hgsvc_pbsq2-ccs_1000-hifiasm.h1-un	3e+05	0	0	ref	Not explained	FALSE	TRUE
CP068276.2	3238336	3535304	chr2	3217222	3517222	2p25.3	NA19240_hgsvc_pbsq2-ccs_1000-hifiasm.h2-un	3e+05	0	0	ref	Not explained	FALSE	TRUE
CP068276.2	3238336	3535304	chr2	3217222	3517222	2p25.3	NA19983.asm.dip.hap1.p_ctg	3e+05	99.664	99.664	ref	0	FALSE	FALSE
CP068276.2	3238336	3535304	chr2	3217222	3517222	2p25.3	NA19983.asm.dip.hap2.p_ctg	3e+05	99.664	99.664	ref	0	FALSE	FALSE
CP068276.2	3238336	3535304	chr2	3217222	3517222	2p25.3	NA20847.asm.bp.hap1.p_ctg	3e+05	100	100	ref	0	FALSE	FALSE
CP068276.2	3238336	3535304	chr2	3217222	3517222	2p25.3	NA20847.asm.bp.hap2.p_ctg	3e+05	99.497	99.497	ref	0	FALSE	FALSE
CP068276.2	3238336	3535304	chr2	3217222	3517222	2p25.3	NA24385_hpg_pbsq2-ccs_1000-hifiasm.h1-un	3e+05	99.832	99.832	ref	0	FALSE	FALSE
CP068276.2	3238336	3535304	chr2	3217222	3517222	2p25.3	NA24385_hpg_pbsq2-ccs_1000-hifiasm.h2-un	3e+05	0	0	ref	Not explained	FALSE	TRUE
CP068276.2	44949622	45999621	chr2	44944357	45994357	2p21	GM19129.asm.dip.hap1.p_ctg	1050000	100	100	ref	0	FALSE	FALSE
CP068276.2	44949622	45999621	chr2	44944357	45994357	2p21	GM19129.asm.dip.hap2.p_ctg	1050000	100	100	ref	0	FALSE	FALSE
CP068276.2	44949622	45999621	chr2	44944357	45994357	2p21	GM19434.asm.hic.hap1.p_ctg	1050000	0	0	ref	Contig-break	FALSE	FALSE
CP068276.2	44949622	45999621	chr2	44944357	45994357	2p21	GM19434.asm.hic.hap2.p_ctg	1050000	100	100	ref	0	FALSE	FALSE
CP068276.2	44949622	45999621	chr2	44944357	45994357	2p21	HG00171.asm.bp.hap1.p_ctg	1050000	100	100	ref	0	FALSE	FALSE
CP068276.2	44949622	45999621	chr2	44944357	45994357	2p21	HG00171.asm.bp.hap2.p_ctg	1050000	100	100	ref	0	FALSE	FALSE
CP068276.2	44949622	45999621	chr2	44944357	45994357	2p21	HG00512_hgsvc_pbsq2-ccs_1000-hifiasm.h1-un	1050000	100	100	ref	0	FALSE	FALSE
CP068276.2	44949622	45999621	chr2	44944357	45994357	2p21	HG00512_hgsvc_pbsq2-ccs_1000-hifiasm.h2-un	1050000	100	100	ref	0	FALSE	FALSE
CP068276.2	44949622	45999621	chr2	44944357	45994357	2p21	HG00513_hgsvc_pbsq2-ccs_1000-hifiasm.h1-un	1050000	100	100	ref	0	FALSE	FALSE
CP068276.2	44949622	45999621	chr2	44944357	45994357	2p21	HG00513_hgsvc_pbsq2-ccs_1000-hifiasm.h2-un	1050000	100	100	ref	0	FALSE	FALSE
CP068276.2	44949622	45999621	chr2	44944357	45994357	2p21	HG00514_hgsvc_pbsq2-ccs_1000-hifiasm.h1-un	1050000	100	100	ref	0	FALSE	FALSE
CP068276.2	44949622	45999621	chr2	44944357	45994357	2p21	HG00514_hgsvc_pbsq2-ccs_1000-hifiasm.h2-un	1050000	99.048	99.048	ref	0	FALSE	FALSE
CP068276.2	44949622	45999621	chr2	44944357	45994357	2p21	HG00731_hgsvc_pbsq2-ccs_1000-hifiasm.h1-un	1050000	100	100	ref	0	FALSE	FALSE
CP068276.2	44949622	45999621	chr2	44944357	45994357	2p21	HG00731_hgsvc_pbsq2-ccs_1000-hifiasm.h2-un	1050000	100	100	ref	0	FALSE	FALSE
CP068276.2	44949622	45999621	chr2	44944357	45994357	2p21	HG00732_hgsvc_pbsq2-ccs_1000-hifiasm.h1-un	1050000	100	100	ref	0	FALSE	FALSE
CP068276.2	44949622	45999621	chr2	44944357	45994357	2p21	HG00732_hgsvc_pbsq2-ccs_1000-hifiasm.h2-un	1050000	100	100	ref	0	FALSE	FALSE
CP068276.2	44949622	45999621	chr2	44944357	45994357	2p21	HG00733_hgsvc_pbsq2-ccs_1000-hifiasm.h1-un	1050000	100	100	ref	0	FALSE	FALSE
CP068276.2	44949622	45999621	chr2	44944357	45994357	2p21	HG00733_hgsvc_pbsq2-ccs_1000-hifiasm.h2-un	1050000	100	100	ref	0	FALSE	FALSE
CP068276.2	44949622	45999621	chr2	44944357	45994357	2p21	HG00864.asm.bp.hap1.p_ctg	1050000	100	100	ref	0	FALSE	FALSE
CP068276.2	44949622	45999621	chr2	44944357	45994357	2p21	HG00864.asm.bp.hap2.p_ctg	1050000	100	100	ref	0	FALSE	FALSE
CP068276.2	44949622	45999621	chr2	44944357	45994357	2p21	HG02018.asm.dip.hap1.p_ctg	1050000	100	100	ref	0	FALSE	FALSE
CP068276.2	44949622	45999621	chr2	44944357	45994357	2p21	HG02018.asm.dip.hap2.p_ctg	1050000	99.048	99.048	ref	0	FALSE	FALSE
CP068276.2	44949622	45999621	chr2	44944357	45994357	2p21	HG02282.asm.hic.hap1.p_ctg	1050000	100	100	ref	0	FALSE	FALSE
CP068276.2	44949622	45999621	chr2	44944357	45994357	2p21	HG02282.asm.hic.hap2.p_ctg	1050000	100	100	ref	0	FALSE	FALSE
CP068276.2	44949622	45999621	chr2	44944357	45994357	2p21	HG02769.asm.hic.hap1.p_ctg	1050000	100	100	ref	0	FALSE	FALSE
CP068276.2	44949622	45999621	chr2	44944357	45994357	2p21	HG02769.asm.hic.hap2.p_ctg	1050000	100	100	ref	0	FALSE	FALSE
CP068276.2	44949622	45999621	chr2	44944357	45994357	2p21	HG02818_hgsvc_pbsq2-ccs_1000-hifiasm.h1-un	1050000	100	100	ref	0	FALSE	FALSE
CP068276.2	44949622	45999621	chr2	44944357	45994357	2p21	HG02818_hgsvc_pbsq2-ccs_1000-hifiasm.h2-un	1050000	100	100	ref	0	FALSE	FALSE
CP068276.2	44949622	45999621	chr2	44944357	45994357	2p21	HG02953.asm.hic.hap1.p_ctg	1050000	100	100	ref	0	FALSE	FALSE
CP068276.2	44949622	45999621	chr2	44944357	45994357	2p21	HG02953.asm.hic.hap2.p_ctg	1050000	100	100	ref	0	FALSE	FALSE
CP068276.2	44949622	45999621	chr2	44944357	45994357	2p21	HG03125_hgsvc_pbsq2-ccs_1000-hifiasm.h1-un	1050000	100	100	ref	0	FALSE	FALSE
CP068276.2	44949622	45999621	chr2	44944357	45994357	2p21	HG03125_hgsvc_pbsq2-ccs_1000-hifiasm.h2-un	1050000	100	100	ref	0	FALSE	FALSE
CP068276.2	44949622	45999621	chr2	44944357	45994357	2p21	HG03452.asm.hic.hap1.p_ctg	1050000	100	100	ref	0	FALSE	FALSE
CP068276.2	44949622	45999621	chr2	44944357	45994357	2p21	HG03452.asm.hic.hap2.p_ctg	1050000	100	100	ref	0	FALSE	FALSE
CP068276.2	44949622	45999621	chr2	44944357	45994357	2p21	HG03486_hgsvc_pbsq2-ccs_1000-hifiasm.h1-un	1050000	100	100	ref	0	FALSE	FALSE
CP068276.2	44949622	45999621	chr2	44944357	45994357	2p21	HG03486_hgsvc_pbsq2-ccs_1000-hifiasm.h2-un	1050000	100	100	ref	0	FALSE	FALSE
CP068276.2	44949622	45999621	chr2	44944357	45994357	2p21	HG03520.asm.hic.hap1.p_ctg	1050000	100	100	ref	0	FALSE	FALSE
CP068276.2	44949622	45999621	chr2	44944357	45994357	2p21	HG03520.asm.hic.hap2.p_ctg	1050000	100	100	ref	0	FALSE	FALSE
CP068276.2	44949622	45999621	chr2	44944357	45994357	2p21	hg38	1050000	100	100	ref	0	FALSE	FALSE
CP068276.2	44949622	45999621	chr2	44944357	45994357	2p21	NA12329.asm.dip.hap1.p_ctg	1050000	0	0	ref	Not explained	FALSE	FALSE
CP068276.2	44949622	45999621	chr2	44944357	45994357	2p21	NA12329.asm.dip.hap2.p_ctg	1050000	100	100	ref	0	FALSE	FALSE
CP068276.2	44949622	45999621	chr2	44944357	45994357	2p21	NA12878_giab_pbsq2-ccs_1000-hifiasm.h1-un	1050000	100	100	ref	0	FALSE	FALSE
CP068276.2	44949622	45999621	chr2	44944357	45994357	2p21	NA12878_giab_pbsq2-ccs_1000-hifiasm.h2-un	1050000	100	100	ref	0	FALSE	FALSE
CP068276.2	44949622	45999621	chr2	44944357	45994357	2p21	NA19036.asm.bp.hap1.p_ctg	1050000	100	100	ref	0	FALSE	FALSE
CP068276.2	44949622	45999621	chr2	44944357	45994357	2p21	NA19036.asm.bp.hap2.p_ctg	1050000	100	100	ref	0	FALSE	FALSE
CP068276.2	44949622	45999621	chr2	44944357	45994357	2p21	NA19238_hgsvc_pbsq2-ccs_1000-hifiasm.h1-un	1050000	100	100	ref	0	FALSE	FALSE
CP068276.2	44949622	45999621	chr2	44944357	45994357	2p21	NA19238_hgsvc_pbsq2-ccs_1000-hifiasm.h2-un	1050000	100	100	ref	0	FALSE	FALSE
CP068276.2	44949622	45999621	chr2	44944357	45994357	2p21	NA19239_hgsvc_pbsq2-ccs_1000-hifiasm.h1-un	1050000	100	100	ref	0	FALSE	FALSE
CP068276.2	44949622	45999621	chr2	44944357	45994357	2p21	NA19239_hgsvc_pbsq2-ccs_1000-hifiasm.h2-un	1050000	100	100	ref	0	FALSE	FALSE
CP068276.2	44949622	45999621	chr2	44944357	45994357	2p21	NA19240_hgsvc_pbsq2-ccs_1000-hifiasm.h1-un	1050000	100	100	ref	0	FALSE	FALSE
CP068276.2	44949622	45999621	chr2	44944357	45994357	2p21	NA19240_hgsvc_pbsq2-ccs_1000-hifiasm.h2-un	1050000	100	100	ref	0	FALSE	FALSE
CP068276.2	44949622	45999621	chr2	44944357	45994357	2p21	NA19983.asm.dip.hap1.p_ctg	1050000	100	100	ref	0	FALSE	FALSE
CP068276.2	44949622	45999621	chr2	44944357	45994357	2p21	NA19983.asm.dip.hap2.p_ctg	1050000	100	100	ref	0	FALSE	FALSE
CP068276.2	44949622	45999621	chr2	44944357	45994357	2p21	NA20847.asm.bp.hap1.p_ctg	1050000	100	100	ref	0	FALSE	FALSE
CP068276.2	44949622	45999621	chr2	44944357	45994357	2p21	NA20847.asm.bp.hap2.p_ctg	1050000	100	100	ref	0	FALSE	FALSE
CP068276.2	44949622	45999621	chr2	44944357	45994357	2p21	NA24385_hpg_pbsq2-ccs_1000-hifiasm.h1-un	1050000	100	100	ref	0	FALSE	FALSE
CP068276.2	44949622	45999621	chr2	44944357	45994357	2p21	NA24385_hpg_pbsq2-ccs_1000-hifiasm.h2-un	1050000	100	100	ref	0	FALSE	FALSE
CP068276.2	56518857	62513183	chr2	56521861	62506861	2p15-2p16.1	GM19129.asm.dip.hap1.p_ctg	5985000	100	100	ref	0	FALSE	FALSE
CP068276.2	56518857	62513183	chr2	56521861	62506861	2p15-2p16.1	GM19129.asm.dip.hap2.p_ctg	5985000	99.667	99.667	ref	0	FALSE	FALSE
CP068276.2	56518857	62513183	chr2	56521861	62506861	2p15-2p16.1	GM19434.asm.hic.hap1.p_ctg	5985000	0	0	ref	Contig-break	FALSE	FALSE
CP068276.2	56518857	62513183	chr2	56521861	62506861	2p15-2p16.1	GM19434.asm.hic.hap2.p_ctg	5985000	0	0	ref	Contig-break	FALSE	FALSE
CP068276.2	56518857	62513183	chr2	56521861	62506861	2p15-2p16.1	HG00171.asm.bp.hap1.p_ctg	5985000	100	100	ref	0	FALSE	FALSE
CP068276.2	56518857	62513183	chr2	56521861	62506861	2p15-2p16.1	HG00171.asm.bp.hap2.p_ctg	5985000	100	100	ref	0	FALSE	FALSE
CP068276.2	56518857	62513183	chr2	56521861	62506861	2p15-2p16.1	HG00512_hgsvc_pbsq2-ccs_1000-hifiasm.h1-un	5985000	100	100	ref	0	FALSE	FALSE
CP068276.2	56518857	62513183	chr2	56521861	62506861	2p15-2p16.1	HG00512_hgsvc_pbsq2-ccs_1000-hifiasm.h2-un	5985000	100	100	ref	0	FALSE	FALSE
CP068276.2	56518857	62513183	chr2	56521861	62506861	2p15-2p16.1	HG00513_hgsvc_pbsq2-ccs_1000-hifiasm.h1-un	5985000	0	0	ref	Contig-break	FALSE	FALSE
CP068276.2	56518857	62513183	chr2	56521861	62506861	2p15-2p16.1	HG00513_hgsvc_pbsq2-ccs_1000-hifiasm.h2-un	5985000	100	100	ref	0	FALSE	FALSE
CP068276.2	56518857	62513183	chr2	56521861	62506861	2p15-2p16.1	HG00514_hgsvc_pbsq2-ccs_1000-hifiasm.h1-un	5985000	99.833	99.833	ref	0	FALSE	FALSE
CP068276.2	56518857	62513183	chr2	56521861	62506861	2p15-2p16.1	HG00514_hgsvc_pbsq2-ccs_1000-hifiasm.h2-un	5985000	100	100	ref	0	FALSE	FALSE
CP068276.2	56518857	62513183	chr2	56521861	62506861	2p15-2p16.1	HG00731_hgsvc_pbsq2-ccs_1000-hifiasm.h1-un	5985000	100	100	ref	0	FALSE	FALSE
CP068276.2	56518857	62513183	chr2	56521861	62506861	2p15-2p16.1	HG00731_hgsvc_pbsq2-ccs_1000-hifiasm.h2-un	5985000	100	100	ref	0	FALSE	FALSE
CP068276.2	56518857	62513183	chr2	56521861	62506861	2p15-2p16.1	HG00732_hgsvc_pbsq2-ccs_1000-hifiasm.h1-un	5985000	0	0	ref	Contig-break	FALSE	FALSE
CP068276.2	56518857	62513183	chr2	56521861	62506861	2p15-2p16.1	HG00732_hgsvc_pbsq2-ccs_1000-hifiasm.h2-un	5985000	100	100	ref	0	FALSE	FALSE
CP068276.2	56518857	62513183	chr2	56521861	62506861	2p15-2p16.1	HG00733_hgsvc_pbsq2-ccs_1000-hifiasm.h1-un	5985000	100	100	ref	0	FALSE	FALSE
CP068276.2	56518857	62513183	chr2	56521861	62506861	2p15-2p16.1	HG00733_hgsvc_pbsq2-ccs_1000-hifiasm.h2-un	5985000	100	100	ref	0	FALSE	FALSE
CP068276.2	56518857	62513183	chr2	56521861	62506861	2p15-2p16.1	HG00864.asm.bp.hap1.p_ctg	5985000	100	100	ref	0	FALSE	FALSE
CP068276.2	56518857	62513183	chr2	56521861	62506861	2p15-2p16.1	HG00864.asm.bp.hap2.p_ctg	5985000	100	100	ref	0	FALSE	FALSE
CP068276.2	56518857	62513183	chr2	56521861	62506861	2p15-2p16.1	HG02018.asm.dip.hap1.p_ctg	5985000	100	100	ref	0	FALSE	FALSE
CP068276.2	56518857	62513183	chr2	56521861	62506861	2p15-2p16.1	HG02018.asm.dip.hap2.p_ctg	5985000	100	100	ref	0	FALSE	FALSE
CP068276.2	56518857	62513183	chr2	56521861	62506861	2p15-2p16.1	HG02282.asm.hic.hap1.p_ctg	5985000	0	0	ref	Contig-break	FALSE	FALSE
CP068276.2	56518857	62513183	chr2	56521861	62506861	2p15-2p16.1	HG02282.asm.hic.hap2.p_ctg	5985000	0	0	ref	Contig-break	FALSE	FALSE
CP068276.2	56518857	62513183	chr2	56521861	62506861	2p15-2p16.1	HG02769.asm.hic.hap1.p_ctg	5985000	0	0	ref	Contig-break	FALSE	FALSE
CP068276.2	56518857	62513183	chr2	56521861	62506861	2p15-2p16.1	HG02769.asm.hic.hap2.p_ctg	5985000	0	0	ref	Contig-break	FALSE	FALSE
CP068276.2	56518857	62513183	chr2	56521861	62506861	2p15-2p16.1	HG02818_hgsvc_pbsq2-ccs_1000-hifiasm.h1-un	5985000	0	0	ref	Contig-break	FALSE	FALSE
CP068276.2	56518857	62513183	chr2	56521861	62506861	2p15-2p16.1	HG02818_hgsvc_pbsq2-ccs_1000-hifiasm.h2-un	5985000	0	0	ref	Contig-break	FALSE	FALSE
CP068276.2	56518857	62513183	chr2	56521861	62506861	2p15-2p16.1	HG02953.asm.hic.hap1.p_ctg	5985000	100	100	ref	0	FALSE	FALSE
CP068276.2	56518857	62513183	chr2	56521861	62506861	2p15-2p16.1	HG02953.asm.hic.hap2.p_ctg	5985000	100	100	ref	0	FALSE	FALSE
CP068276.2	56518857	62513183	chr2	56521861	62506861	2p15-2p16.1	HG03125_hgsvc_pbsq2-ccs_1000-hifiasm.h1-un	5985000	0	0	ref	Contig-break	FALSE	FALSE
CP068276.2	56518857	62513183	chr2	56521861	62506861	2p15-2p16.1	HG03125_hgsvc_pbsq2-ccs_1000-hifiasm.h2-un	5985000	100	100	ref	0	FALSE	FALSE
CP068276.2	56518857	62513183	chr2	56521861	62506861	2p15-2p16.1	HG03452.asm.hic.hap1.p_ctg	5985000	0	0	ref	Contig-break	FALSE	FALSE
CP068276.2	56518857	62513183	chr2	56521861	62506861	2p15-2p16.1	HG03452.asm.hic.hap2.p_ctg	5985000	0	0	ref	Contig-break	FALSE	FALSE
CP068276.2	56518857	62513183	chr2	56521861	62506861	2p15-2p16.1	HG03486_hgsvc_pbsq2-ccs_1000-hifiasm.h1-un	5985000	0	0	ref	Contig-break	FALSE	FALSE
CP068276.2	56518857	62513183	chr2	56521861	62506861	2p15-2p16.1	HG03486_hgsvc_pbsq2-ccs_1000-hifiasm.h2-un	5985000	100	100	ref	0	FALSE	FALSE
CP068276.2	56518857	62513183	chr2	56521861	62506861	2p15-2p16.1	HG03520.asm.hic.hap1.p_ctg	5985000	100	100	ref	0	FALSE	FALSE
CP068276.2	56518857	62513183	chr2	56521861	62506861	2p15-2p16.1	HG03520.asm.hic.hap2.p_ctg	5985000	100	100	ref	0	FALSE	FALSE
CP068276.2	56518857	62513183	chr2	56521861	62506861	2p15-2p16.1	hg38	5985000	99.833	99.833	ref	0	FALSE	FALSE
CP068276.2	56518857	62513183	chr2	56521861	62506861	2p15-2p16.1	NA12329.asm.dip.hap1.p_ctg	5985000	100	100	ref	0	FALSE	FALSE
CP068276.2	56518857	62513183	chr2	56521861	62506861	2p15-2p16.1	NA12329.asm.dip.hap2.p_ctg	5985000	99.833	99.833	ref	0	FALSE	FALSE
CP068276.2	56518857	62513183	chr2	56521861	62506861	2p15-2p16.1	NA12878_giab_pbsq2-ccs_1000-hifiasm.h1-un	5985000	99.833	99.833	ref	0	FALSE	FALSE
CP068276.2	56518857	62513183	chr2	56521861	62506861	2p15-2p16.1	NA12878_giab_pbsq2-ccs_1000-hifiasm.h2-un	5985000	100	100	ref	0	FALSE	FALSE
CP068276.2	56518857	62513183	chr2	56521861	62506861	2p15-2p16.1	NA19036.asm.bp.hap1.p_ctg	5985000	0	0	ref	Contig-break	FALSE	FALSE
CP068276.2	56518857	62513183	chr2	56521861	62506861	2p15-2p16.1	NA19036.asm.bp.hap2.p_ctg	5985000	100	100	ref	0	FALSE	FALSE
CP068276.2	56518857	62513183	chr2	56521861	62506861	2p15-2p16.1	NA19238_hgsvc_pbsq2-ccs_1000-hifiasm.h1-un	5985000	0	0	ref	Contig-break	FALSE	FALSE
CP068276.2	56518857	62513183	chr2	56521861	62506861	2p15-2p16.1	NA19238_hgsvc_pbsq2-ccs_1000-hifiasm.h2-un	5985000	100	100	ref	0	FALSE	FALSE
CP068276.2	56518857	62513183	chr2	56521861	62506861	2p15-2p16.1	NA19239_hgsvc_pbsq2-ccs_1000-hifiasm.h1-un	5985000	100	100	ref	0	FALSE	FALSE
CP068276.2	56518857	62513183	chr2	56521861	62506861	2p15-2p16.1	NA19239_hgsvc_pbsq2-ccs_1000-hifiasm.h2-un	5985000	100	100	ref	0	FALSE	FALSE
CP068276.2	56518857	62513183	chr2	56521861	62506861	2p15-2p16.1	NA19240_hgsvc_pbsq2-ccs_1000-hifiasm.h1-un	5985000	100	100	ref	0	FALSE	FALSE
CP068276.2	56518857	62513183	chr2	56521861	62506861	2p15-2p16.1	NA19240_hgsvc_pbsq2-ccs_1000-hifiasm.h2-un	5985000	100	100	ref	0	FALSE	FALSE
CP068276.2	56518857	62513183	chr2	56521861	62506861	2p15-2p16.1	NA19983.asm.dip.hap1.p_ctg	5985000	100	100	ref	0	FALSE	FALSE
CP068276.2	56518857	62513183	chr2	56521861	62506861	2p15-2p16.1	NA19983.asm.dip.hap2.p_ctg	5985000	0	0	ref	Contig-break	FALSE	FALSE
CP068276.2	56518857	62513183	chr2	56521861	62506861	2p15-2p16.1	NA20847.asm.bp.hap1.p_ctg	5985000	100	100	ref	0	FALSE	FALSE
CP068276.2	56518857	62513183	chr2	56521861	62506861	2p15-2p16.1	NA20847.asm.bp.hap2.p_ctg	5985000	100	100	ref	0	FALSE	FALSE
CP068276.2	56518857	62513183	chr2	56521861	62506861	2p15-2p16.1	NA24385_hpg_pbsq2-ccs_1000-hifiasm.h1-un	5985000	100	100	ref	0	FALSE	FALSE
CP068276.2	56518857	62513183	chr2	56521861	62506861	2p15-2p16.1	NA24385_hpg_pbsq2-ccs_1000-hifiasm.h2-un	5985000	100	100	ref	0	FALSE	FALSE
CP068276.2	95851450	98206883	chr2	95344970	97748668	2q11.1-2q11.2	GM19129.asm.dip.hap1.p_ctg	2403698	88.136	98.305	12_27_inv	1	FALSE	FALSE
CP068276.2	95851450	98206883	chr2	95344970	97748668	2q11.1-2q11.2	GM19129.asm.dip.hap2.p_ctg	2403698	0	0	ref	Contig-break	FALSE	FALSE
CP068276.2	95851450	98206883	chr2	95344970	97748668	2q11.1-2q11.2	GM19434.asm.hic.hap1.p_ctg	2403698	89.787	99.574	13_39_inv	1	FALSE	FALSE
CP068276.2	95851450	98206883	chr2	95344970	97748668	2q11.1-2q11.2	GM19434.asm.hic.hap2.p_ctg	2403698	86.441	100	2_14_inv+16_44_inv	2	FALSE	FALSE
CP068276.2	95851450	98206883	chr2	95344970	97748668	2q11.1-2q11.2	HG00171.asm.bp.hap1.p_ctg	2403698	87.66	98.298	17_46_inv+76_88_inv	2	FALSE	FALSE
CP068276.2	95851450	98206883	chr2	95344970	97748668	2q11.1-2q11.2	HG00171.asm.bp.hap2.p_ctg	2403698	0	0	ref	Contig-break	FALSE	FALSE
CP068276.2	95851450	98206883	chr2	95344970	97748668	2q11.1-2q11.2	HG00512_hgsvc_pbsq2-ccs_1000-hifiasm.h1-un	2403698	0	0	ref	Contig-break	FALSE	FALSE
CP068276.2	95851450	98206883	chr2	95344970	97748668	2q11.1-2q11.2	HG00512_hgsvc_pbsq2-ccs_1000-hifiasm.h2-un	2403698	0	0	ref	Contig-break	FALSE	FALSE
CP068276.2	95851450	98206883	chr2	95344970	97748668	2q11.1-2q11.2	HG00513_hgsvc_pbsq2-ccs_1000-hifiasm.h1-un	2403698	0	0	ref	Contig-break	FALSE	FALSE
CP068276.2	95851450	98206883	chr2	95344970	97748668	2q11.1-2q11.2	HG00513_hgsvc_pbsq2-ccs_1000-hifiasm.h2-un	2403698	0	0	ref	Contig-break	FALSE	FALSE
CP068276.2	95851450	98206883	chr2	95344970	97748668	2q11.1-2q11.2	HG00514_hgsvc_pbsq2-ccs_1000-hifiasm.h1-un	2403698	0	0	ref	Contig-break	FALSE	FALSE
CP068276.2	95851450	98206883	chr2	95344970	97748668	2q11.1-2q11.2	HG00514_hgsvc_pbsq2-ccs_1000-hifiasm.h2-un	2403698	0	0	ref	Contig-break	FALSE	FALSE
CP068276.2	95851450	98206883	chr2	95344970	97748668	2q11.1-2q11.2	HG00731_hgsvc_pbsq2-ccs_1000-hifiasm.h1-un	2403698	0	0	ref	Contig-break	FALSE	FALSE
CP068276.2	95851450	98206883	chr2	95344970	97748668	2q11.1-2q11.2	HG00731_hgsvc_pbsq2-ccs_1000-hifiasm.h2-un	2403698	0	0	ref	Contig-break	FALSE	FALSE
CP068276.2	95851450	98206883	chr2	95344970	97748668	2q11.1-2q11.2	HG00732_hgsvc_pbsq2-ccs_1000-hifiasm.h1-un	2403698	0	0	ref	Contig-break	FALSE	FALSE
CP068276.2	95851450	98206883	chr2	95344970	97748668	2q11.1-2q11.2	HG00732_hgsvc_pbsq2-ccs_1000-hifiasm.h2-un	2403698	0	0	ref	Contig-break	FALSE	FALSE
CP068276.2	95851450	98206883	chr2	95344970	97748668	2q11.1-2q11.2	HG00733_hgsvc_pbsq2-ccs_1000-hifiasm.h1-un	2403698	0	0	ref	Contig-break	FALSE	FALSE
CP068276.2	95851450	98206883	chr2	95344970	97748668	2q11.1-2q11.2	HG00733_hgsvc_pbsq2-ccs_1000-hifiasm.h2-un	2403698	0	0	ref	Contig-break	FALSE	FALSE
CP068276.2	95851450	98206883	chr2	95344970	97748668	2q11.1-2q11.2	HG00864.asm.bp.hap1.p_ctg	2403698	88.936	99.574	10_38_inv+63_75_inv	2	FALSE	FALSE
CP068276.2	95851450	98206883	chr2	95344970	97748668	2q11.1-2q11.2	HG00864.asm.bp.hap2.p_ctg	2403698	85.35	99.363	4_10_inv+13_41_inv	2	FALSE	FALSE
CP068276.2	95851450	98206883	chr2	95344970	97748668	2q11.1-2q11.2	HG02018.asm.dip.hap1.p_ctg	2403698	88.936	99.574	13_36_inv+60_70_inv	2	FALSE	FALSE
CP068276.2	95851450	98206883	chr2	95344970	97748668	2q11.1-2q11.2	HG02018.asm.dip.hap2.p_ctg	2403698	0	0	ref	Contig-break	FALSE	FALSE
CP068276.2	95851450	98206883	chr2	95344970	97748668	2q11.1-2q11.2	HG02282.asm.hic.hap1.p_ctg	2403698	88.559	99.576	10_39_inv+61_81_inv	2	FALSE	FALSE
CP068276.2	95851450	98206883	chr2	95344970	97748668	2q11.1-2q11.2	HG02282.asm.hic.hap2.p_ctg	2403698	89.172	98.938	18_46_inv	1	FALSE	FALSE
CP068276.2	95851450	98206883	chr2	95344970	97748668	2q11.1-2q11.2	HG02769.asm.hic.hap1.p_ctg	2403698	0	0	ref	Not explained	FALSE	FALSE
CP068276.2	95851450	98206883	chr2	95344970	97748668	2q11.1-2q11.2	HG02769.asm.hic.hap2.p_ctg	2403698	89.172	99.363	13_41_inv	1	FALSE	FALSE
CP068276.2	95851450	98206883	chr2	95344970	97748668	2q11.1-2q11.2	HG02818_hgsvc_pbsq2-ccs_1000-hifiasm.h1-un	2403698	0	0	ref	Contig-break	FALSE	FALSE
CP068276.2	95851450	98206883	chr2	95344970	97748668	2q11.1-2q11.2	HG02818_hgsvc_pbsq2-ccs_1000-hifiasm.h2-un	2403698	0	0	ref	Contig-break	FALSE	FALSE
CP068276.2	95851450	98206883	chr2	95344970	97748668	2q11.1-2q11.2	HG02953.asm.hic.hap1.p_ctg	2403698	88.747	99.788	18_46_inv+76_84_inv	2	FALSE	FALSE
CP068276.2	95851450	98206883	chr2	95344970	97748668	2q11.1-2q11.2	HG02953.asm.hic.hap2.p_ctg	2403698	0	0	ref	Contig-break	FALSE	FALSE
CP068276.2	95851450	98206883	chr2	95344970	97748668	2q11.1-2q11.2	HG03125_hgsvc_pbsq2-ccs_1000-hifiasm.h1-un	2403698	0	0	ref	Contig-break	FALSE	FALSE
CP068276.2	95851450	98206883	chr2	95344970	97748668	2q11.1-2q11.2	HG03125_hgsvc_pbsq2-ccs_1000-hifiasm.h2-un	2403698	0	0	ref	Contig-break	FALSE	FALSE
CP068276.2	95851450	98206883	chr2	95344970	97748668	2q11.1-2q11.2	HG03452.asm.hic.hap1.p_ctg	2403698	0	0	ref	Contig-break	FALSE	FALSE
CP068276.2	95851450	98206883	chr2	95344970	97748668	2q11.1-2q11.2	HG03452.asm.hic.hap2.p_ctg	2403698	0	0	ref	Contig-break	FALSE	FALSE
CP068276.2	95851450	98206883	chr2	95344970	97748668	2q11.1-2q11.2	HG03486_hgsvc_pbsq2-ccs_1000-hifiasm.h1-un	2403698	0	0	ref	Contig-break	FALSE	FALSE
CP068276.2	95851450	98206883	chr2	95344970	97748668	2q11.1-2q11.2	HG03486_hgsvc_pbsq2-ccs_1000-hifiasm.h2-un	2403698	90.254	100	16_44_inv	1	FALSE	FALSE
CP068276.2	95851450	98206883	chr2	95344970	97748668	2q11.1-2q11.2	HG03520.asm.hic.hap1.p_ctg	2403698	0	0	ref	Contig-break	FALSE	FALSE
CP068276.2	95851450	98206883	chr2	95344970	97748668	2q11.1-2q11.2	HG03520.asm.hic.hap2.p_ctg	2403698	88.747	98.514	13_36_inv	1	FALSE	FALSE
CP068276.2	95851450	98206883	chr2	95344970	97748668	2q11.1-2q11.2	hg38	2403698	88	98.526	15_39_inv+62_72_inv	2	FALSE	FALSE
CP068276.2	95851450	98206883	chr2	95344970	97748668	2q11.1-2q11.2	NA12329.asm.dip.hap1.p_ctg	2403698	0	0	ref	Contig-break	FALSE	FALSE
CP068276.2	95851450	98206883	chr2	95344970	97748668	2q11.1-2q11.2	NA12329.asm.dip.hap2.p_ctg	2403698	0	0	ref	Contig-break	FALSE	FALSE
CP068276.2	95851450	98206883	chr2	95344970	97748668	2q11.1-2q11.2	NA12878_giab_pbsq2-ccs_1000-hifiasm.h1-un	2403698	0	0	ref	Contig-break	FALSE	FALSE
CP068276.2	95851450	98206883	chr2	95344970	97748668	2q11.1-2q11.2	NA12878_giab_pbsq2-ccs_1000-hifiasm.h2-un	2403698	0	0	ref	Contig-break	FALSE	FALSE
CP068276.2	95851450	98206883	chr2	95344970	97748668	2q11.1-2q11.2	NA19036.asm.bp.hap1.p_ctg	2403698	88.511	99.574	13_44_inv+73_85_inv	2	FALSE	FALSE
CP068276.2	95851450	98206883	chr2	95344970	97748668	2q11.1-2q11.2	NA19036.asm.bp.hap2.p_ctg	2403698	0	0	ref	Contig-break	FALSE	FALSE
CP068276.2	95851450	98206883	chr2	95344970	97748668	2q11.1-2q11.2	NA19238_hgsvc_pbsq2-ccs_1000-hifiasm.h1-un	2403698	0	0	ref	Contig-break	FALSE	FALSE
CP068276.2	95851450	98206883	chr2	95344970	97748668	2q11.1-2q11.2	NA19238_hgsvc_pbsq2-ccs_1000-hifiasm.h2-un	2403698	87.949	98.943	8_36_inv+55_84_inv	2	FALSE	FALSE
CP068276.2	95851450	98206883	chr2	95344970	97748668	2q11.1-2q11.2	NA19239_hgsvc_pbsq2-ccs_1000-hifiasm.h1-un	2403698	0	0	ref	Contig-break	FALSE	FALSE
CP068276.2	95851450	98206883	chr2	95344970	97748668	2q11.1-2q11.2	NA19239_hgsvc_pbsq2-ccs_1000-hifiasm.h2-un	2403698	0	0	ref	Contig-break	FALSE	FALSE
CP068276.2	95851450	98206883	chr2	95344970	97748668	2q11.1-2q11.2	NA19240_hgsvc_pbsq2-ccs_1000-hifiasm.h1-un	2403698	0	0	ref	Not explained	FALSE	FALSE
CP068276.2	95851450	98206883	chr2	95344970	97748668	2q11.1-2q11.2	NA19240_hgsvc_pbsq2-ccs_1000-hifiasm.h2-un	2403698	0	0	ref	Contig-break	FALSE	FALSE
CP068276.2	95851450	98206883	chr2	95344970	97748668	2q11.1-2q11.2	NA19983.asm.dip.hap1.p_ctg	2403698	94.068	99.153	2_10_inv	1	FALSE	FALSE
CP068276.2	95851450	98206883	chr2	95344970	97748668	2q11.1-2q11.2	NA19983.asm.dip.hap2.p_ctg	2403698	0	0	ref	Contig-break	FALSE	FALSE
CP068276.2	95851450	98206883	chr2	95344970	97748668	2q11.1-2q11.2	NA20847.asm.bp.hap1.p_ctg	2403698	0	0	ref	Contig-break	FALSE	FALSE
CP068276.2	95851450	98206883	chr2	95344970	97748668	2q11.1-2q11.2	NA20847.asm.bp.hap2.p_ctg	2403698	89.362	100	17_48_inv+75_91_inv	2	FALSE	FALSE
CP068276.2	95851450	98206883	chr2	95344970	97748668	2q11.1-2q11.2	NA24385_hpg_pbsq2-ccs_1000-hifiasm.h1-un	2403698	0	0	ref	Contig-break	FALSE	FALSE
CP068276.2	95851450	98206883	chr2	95344970	97748668	2q11.1-2q11.2	NA24385_hpg_pbsq2-ccs_1000-hifiasm.h2-un	2403698	0	0	ref	Contig-break	FALSE	FALSE
CP068276.2	98573578	113464422	chr2	98115362	113037894	2q12.1-2q12.2-2q12.3-2q11.2-2q13-2q14.1	GM19129.asm.dip.hap1.p_ctg	14922532	0	0	ref	Contig-break	FALSE	FALSE
CP068276.2	98573578	113464422	chr2	98115362	113037894	2q12.1-2q12.2-2q12.3-2q11.2-2q13-2q14.1	GM19129.asm.dip.hap2.p_ctg	14922532	0	0	ref	Contig-break	FALSE	FALSE
CP068276.2	98573578	113464422	chr2	98115362	113037894	2q12.1-2q12.2-2q12.3-2q11.2-2q13-2q14.1	GM19434.asm.hic.hap1.p_ctg	14922532	0	0	ref	Contig-break	FALSE	FALSE
CP068276.2	98573578	113464422	chr2	98115362	113037894	2q12.1-2q12.2-2q12.3-2q11.2-2q13-2q14.1	GM19434.asm.hic.hap2.p_ctg	14922532	98.321	99.933	ref	0	FALSE	FALSE
CP068276.2	98573578	113464422	chr2	98115362	113037894	2q12.1-2q12.2-2q12.3-2q11.2-2q13-2q14.1	HG00171.asm.bp.hap1.p_ctg	14922532	0	0	ref	Contig-break	FALSE	FALSE
CP068276.2	98573578	113464422	chr2	98115362	113037894	2q12.1-2q12.2-2q12.3-2q11.2-2q13-2q14.1	HG00171.asm.bp.hap2.p_ctg	14922532	0	0	ref	Contig-break	FALSE	FALSE
CP068276.2	98573578	113464422	chr2	98115362	113037894	2q12.1-2q12.2-2q12.3-2q11.2-2q13-2q14.1	HG00512_hgsvc_pbsq2-ccs_1000-hifiasm.h1-un	14922532	0	0	ref	Contig-break	FALSE	FALSE
CP068276.2	98573578	113464422	chr2	98115362	113037894	2q12.1-2q12.2-2q12.3-2q11.2-2q13-2q14.1	HG00512_hgsvc_pbsq2-ccs_1000-hifiasm.h2-un	14922532	0	0	ref	Contig-break	FALSE	FALSE
CP068276.2	98573578	113464422	chr2	98115362	113037894	2q12.1-2q12.2-2q12.3-2q11.2-2q13-2q14.1	HG00513_hgsvc_pbsq2-ccs_1000-hifiasm.h1-un	14922532	0	0	ref	Contig-break	FALSE	FALSE
CP068276.2	98573578	113464422	chr2	98115362	113037894	2q12.1-2q12.2-2q12.3-2q11.2-2q13-2q14.1	HG00513_hgsvc_pbsq2-ccs_1000-hifiasm.h2-un	14922532	0	0	ref	Contig-break	FALSE	FALSE
CP068276.2	98573578	113464422	chr2	98115362	113037894	2q12.1-2q12.2-2q12.3-2q11.2-2q13-2q14.1	HG00514_hgsvc_pbsq2-ccs_1000-hifiasm.h1-un	14922532	0	0	ref	Contig-break	FALSE	FALSE
CP068276.2	98573578	113464422	chr2	98115362	113037894	2q12.1-2q12.2-2q12.3-2q11.2-2q13-2q14.1	HG00514_hgsvc_pbsq2-ccs_1000-hifiasm.h2-un	14922532	0	0	ref	Contig-break	FALSE	FALSE
CP068276.2	98573578	113464422	chr2	98115362	113037894	2q12.1-2q12.2-2q12.3-2q11.2-2q13-2q14.1	HG00731_hgsvc_pbsq2-ccs_1000-hifiasm.h1-un	14922532	0	0	ref	Contig-break	FALSE	FALSE
CP068276.2	98573578	113464422	chr2	98115362	113037894	2q12.1-2q12.2-2q12.3-2q11.2-2q13-2q14.1	HG00731_hgsvc_pbsq2-ccs_1000-hifiasm.h2-un	14922532	0	0	ref	Contig-break	FALSE	FALSE
CP068276.2	98573578	113464422	chr2	98115362	113037894	2q12.1-2q12.2-2q12.3-2q11.2-2q13-2q14.1	HG00732_hgsvc_pbsq2-ccs_1000-hifiasm.h1-un	14922532	0	0	ref	Contig-break	FALSE	FALSE
CP068276.2	98573578	113464422	chr2	98115362	113037894	2q12.1-2q12.2-2q12.3-2q11.2-2q13-2q14.1	HG00732_hgsvc_pbsq2-ccs_1000-hifiasm.h2-un	14922532	0	0	ref	Contig-break	FALSE	FALSE
CP068276.2	98573578	113464422	chr2	98115362	113037894	2q12.1-2q12.2-2q12.3-2q11.2-2q13-2q14.1	HG00733_hgsvc_pbsq2-ccs_1000-hifiasm.h1-un	14922532	0	0	ref	Contig-break	FALSE	FALSE
CP068276.2	98573578	113464422	chr2	98115362	113037894	2q12.1-2q12.2-2q12.3-2q11.2-2q13-2q14.1	HG00733_hgsvc_pbsq2-ccs_1000-hifiasm.h2-un	14922532	0	0	ref	Contig-break	FALSE	FALSE
CP068276.2	98573578	113464422	chr2	98115362	113037894	2q12.1-2q12.2-2q12.3-2q11.2-2q13-2q14.1	HG00864.asm.bp.hap1.p_ctg	14922532	100	100	ref	0	FALSE	FALSE
CP068276.2	98573578	113464422	chr2	98115362	113037894	2q12.1-2q12.2-2q12.3-2q11.2-2q13-2q14.1	HG00864.asm.bp.hap2.p_ctg	14922532	99.732	99.732	ref	0	FALSE	FALSE
CP068276.2	98573578	113464422	chr2	98115362	113037894	2q12.1-2q12.2-2q12.3-2q11.2-2q13-2q14.1	HG02018.asm.dip.hap1.p_ctg	14922532	99.05	100	ref	0	FALSE	FALSE
CP068276.2	98573578	113464422	chr2	98115362	113037894	2q12.1-2q12.2-2q12.3-2q11.2-2q13-2q14.1	HG02018.asm.dip.hap2.p_ctg	14922532	0	0	ref	Contig-break	FALSE	FALSE
CP068276.2	98573578	113464422	chr2	98115362	113037894	2q12.1-2q12.2-2q12.3-2q11.2-2q13-2q14.1	HG02282.asm.hic.hap1.p_ctg	14922532	98.656	99.866	ref	0	FALSE	FALSE
CP068276.2	98573578	113464422	chr2	98115362	113037894	2q12.1-2q12.2-2q12.3-2q11.2-2q13-2q14.1	HG02282.asm.hic.hap2.p_ctg	14922532	0	0	ref	Contig-break	FALSE	FALSE
CP068276.2	98573578	113464422	chr2	98115362	113037894	2q12.1-2q12.2-2q12.3-2q11.2-2q13-2q14.1	HG02769.asm.hic.hap1.p_ctg	14922532	0	0	ref	Contig-break	FALSE	FALSE
CP068276.2	98573578	113464422	chr2	98115362	113037894	2q12.1-2q12.2-2q12.3-2q11.2-2q13-2q14.1	HG02769.asm.hic.hap2.p_ctg	14922532	0	0	ref	Contig-break	FALSE	FALSE
CP068276.2	98573578	113464422	chr2	98115362	113037894	2q12.1-2q12.2-2q12.3-2q11.2-2q13-2q14.1	HG02818_hgsvc_pbsq2-ccs_1000-hifiasm.h1-un	14922532	0	0	ref	Contig-break	FALSE	FALSE
CP068276.2	98573578	113464422	chr2	98115362	113037894	2q12.1-2q12.2-2q12.3-2q11.2-2q13-2q14.1	HG02818_hgsvc_pbsq2-ccs_1000-hifiasm.h2-un	14922532	0	0	ref	Contig-break	FALSE	FALSE
CP068276.2	98573578	113464422	chr2	98115362	113037894	2q12.1-2q12.2-2q12.3-2q11.2-2q13-2q14.1	HG02953.asm.hic.hap1.p_ctg	14922532	99.597	100	ref	0	FALSE	FALSE
CP068276.2	98573578	113464422	chr2	98115362	113037894	2q12.1-2q12.2-2q12.3-2q11.2-2q13-2q14.1	HG02953.asm.hic.hap2.p_ctg	14922532	0	0	ref	Contig-break	FALSE	FALSE
CP068276.2	98573578	113464422	chr2	98115362	113037894	2q12.1-2q12.2-2q12.3-2q11.2-2q13-2q14.1	HG03125_hgsvc_pbsq2-ccs_1000-hifiasm.h1-un	14922532	0	0	ref	Contig-break	FALSE	FALSE
CP068276.2	98573578	113464422	chr2	98115362	113037894	2q12.1-2q12.2-2q12.3-2q11.2-2q13-2q14.1	HG03125_hgsvc_pbsq2-ccs_1000-hifiasm.h2-un	14922532	89.47	99.799	16_44_inv	1	FALSE	FALSE
CP068276.2	98573578	113464422	chr2	98115362	113037894	2q12.1-2q12.2-2q12.3-2q11.2-2q13-2q14.1	HG03452.asm.hic.hap1.p_ctg	14922532	0	0	ref	Contig-break	FALSE	FALSE
CP068276.2	98573578	113464422	chr2	98115362	113037894	2q12.1-2q12.2-2q12.3-2q11.2-2q13-2q14.1	HG03452.asm.hic.hap2.p_ctg	14922532	0	0	ref	Contig-break	FALSE	FALSE
CP068276.2	98573578	113464422	chr2	98115362	113037894	2q12.1-2q12.2-2q12.3-2q11.2-2q13-2q14.1	HG03486_hgsvc_pbsq2-ccs_1000-hifiasm.h1-un	14922532	0	0	ref	Contig-break	FALSE	FALSE
CP068276.2	98573578	113464422	chr2	98115362	113037894	2q12.1-2q12.2-2q12.3-2q11.2-2q13-2q14.1	HG03486_hgsvc_pbsq2-ccs_1000-hifiasm.h2-un	14922532	0	0	ref	Contig-break	FALSE	FALSE
CP068276.2	98573578	113464422	chr2	98115362	113037894	2q12.1-2q12.2-2q12.3-2q11.2-2q13-2q14.1	HG03520.asm.hic.hap1.p_ctg	14922532	99.933	99.933	ref	0	FALSE	FALSE
CP068276.2	98573578	113464422	chr2	98115362	113037894	2q12.1-2q12.2-2q12.3-2q11.2-2q13-2q14.1	HG03520.asm.hic.hap2.p_ctg	14922532	0	0	ref	Contig-break	FALSE	FALSE
CP068276.2	98573578	113464422	chr2	98115362	113037894	2q12.1-2q12.2-2q12.3-2q11.2-2q13-2q14.1	hg38	14922532	98.658	99.866	ref	0	FALSE	FALSE
CP068276.2	98573578	113464422	chr2	98115362	113037894	2q12.1-2q12.2-2q12.3-2q11.2-2q13-2q14.1	NA12329.asm.dip.hap1.p_ctg	14922532	0	0	ref	Contig-break	FALSE	FALSE
CP068276.2	98573578	113464422	chr2	98115362	113037894	2q12.1-2q12.2-2q12.3-2q11.2-2q13-2q14.1	NA12329.asm.dip.hap2.p_ctg	14922532	0	0	ref	Contig-break	FALSE	FALSE
CP068276.2	98573578	113464422	chr2	98115362	113037894	2q12.1-2q12.2-2q12.3-2q11.2-2q13-2q14.1	NA12878_giab_pbsq2-ccs_1000-hifiasm.h1-un	14922532	0	0	ref	Contig-break	FALSE	FALSE
CP068276.2	98573578	113464422	chr2	98115362	113037894	2q12.1-2q12.2-2q12.3-2q11.2-2q13-2q14.1	NA12878_giab_pbsq2-ccs_1000-hifiasm.h2-un	14922532	0	0	ref	Contig-break	FALSE	FALSE
CP068276.2	98573578	113464422	chr2	98115362	113037894	2q12.1-2q12.2-2q12.3-2q11.2-2q13-2q14.1	NA19036.asm.bp.hap1.p_ctg	14922532	98.656	100	ref	0	FALSE	FALSE
CP068276.2	98573578	113464422	chr2	98115362	113037894	2q12.1-2q12.2-2q12.3-2q11.2-2q13-2q14.1	NA19036.asm.bp.hap2.p_ctg	14922532	99.866	99.866	ref	0	FALSE	FALSE
CP068276.2	98573578	113464422	chr2	98115362	113037894	2q12.1-2q12.2-2q12.3-2q11.2-2q13-2q14.1	NA19238_hgsvc_pbsq2-ccs_1000-hifiasm.h1-un	14922532	0	0	ref	Contig-break	FALSE	FALSE
CP068276.2	98573578	113464422	chr2	98115362	113037894	2q12.1-2q12.2-2q12.3-2q11.2-2q13-2q14.1	NA19238_hgsvc_pbsq2-ccs_1000-hifiasm.h2-un	14922532	0	0	ref	Contig-break	FALSE	FALSE
CP068276.2	98573578	113464422	chr2	98115362	113037894	2q12.1-2q12.2-2q12.3-2q11.2-2q13-2q14.1	NA19239_hgsvc_pbsq2-ccs_1000-hifiasm.h1-un	14922532	0	0	ref	Contig-break	FALSE	FALSE
CP068276.2	98573578	113464422	chr2	98115362	113037894	2q12.1-2q12.2-2q12.3-2q11.2-2q13-2q14.1	NA19239_hgsvc_pbsq2-ccs_1000-hifiasm.h2-un	14922532	0	0	ref	Contig-break	FALSE	FALSE
CP068276.2	98573578	113464422	chr2	98115362	113037894	2q12.1-2q12.2-2q12.3-2q11.2-2q13-2q14.1	NA19240_hgsvc_pbsq2-ccs_1000-hifiasm.h1-un	14922532	0	0	ref	Contig-break	FALSE	FALSE
CP068276.2	98573578	113464422	chr2	98115362	113037894	2q12.1-2q12.2-2q12.3-2q11.2-2q13-2q14.1	NA19240_hgsvc_pbsq2-ccs_1000-hifiasm.h2-un	14922532	0	0	ref	Contig-break	FALSE	FALSE
CP068276.2	98573578	113464422	chr2	98115362	113037894	2q12.1-2q12.2-2q12.3-2q11.2-2q13-2q14.1	NA19983.asm.dip.hap1.p_ctg	14922532	98.255	99.732	ref	0	FALSE	FALSE
CP068276.2	98573578	113464422	chr2	98115362	113037894	2q12.1-2q12.2-2q12.3-2q11.2-2q13-2q14.1	NA19983.asm.dip.hap2.p_ctg	14922532	0	0	ref	Contig-break	FALSE	FALSE
CP068276.2	98573578	113464422	chr2	98115362	113037894	2q12.1-2q12.2-2q12.3-2q11.2-2q13-2q14.1	NA20847.asm.bp.hap1.p_ctg	14922532	0	0	ref	Contig-break	FALSE	FALSE
CP068276.2	98573578	113464422	chr2	98115362	113037894	2q12.1-2q12.2-2q12.3-2q11.2-2q13-2q14.1	NA20847.asm.bp.hap2.p_ctg	14922532	99.798	99.798	ref	0	FALSE	FALSE
CP068276.2	98573578	113464422	chr2	98115362	113037894	2q12.1-2q12.2-2q12.3-2q11.2-2q13-2q14.1	NA24385_hpg_pbsq2-ccs_1000-hifiasm.h1-un	14922532	0	0	ref	Contig-break	FALSE	FALSE
CP068276.2	98573578	113464422	chr2	98115362	113037894	2q12.1-2q12.2-2q12.3-2q11.2-2q13-2q14.1	NA24385_hpg_pbsq2-ccs_1000-hifiasm.h2-un	14922532	0	0	ref	Contig-break	FALSE	FALSE
CP068276.2	165117570	166167569	chr2	164660244	165710244	2q24.3	GM19129.asm.dip.hap1.p_ctg	1050000	100	100	ref	0	FALSE	FALSE
CP068276.2	165117570	166167569	chr2	164660244	165710244	2q24.3	GM19129.asm.dip.hap2.p_ctg	1050000	100	100	ref	0	FALSE	FALSE
CP068276.2	165117570	166167569	chr2	164660244	165710244	2q24.3	GM19434.asm.hic.hap1.p_ctg	1050000	100	100	ref	0	FALSE	FALSE
CP068276.2	165117570	166167569	chr2	164660244	165710244	2q24.3	GM19434.asm.hic.hap2.p_ctg	1050000	100	100	ref	0	FALSE	FALSE
CP068276.2	165117570	166167569	chr2	164660244	165710244	2q24.3	HG00171.asm.bp.hap1.p_ctg	1050000	100	100	ref	0	FALSE	FALSE
CP068276.2	165117570	166167569	chr2	164660244	165710244	2q24.3	HG00171.asm.bp.hap2.p_ctg	1050000	100	100	ref	0	FALSE	FALSE
CP068276.2	165117570	166167569	chr2	164660244	165710244	2q24.3	HG00512_hgsvc_pbsq2-ccs_1000-hifiasm.h1-un	1050000	100	100	ref	0	FALSE	FALSE
CP068276.2	165117570	166167569	chr2	164660244	165710244	2q24.3	HG00512_hgsvc_pbsq2-ccs_1000-hifiasm.h2-un	1050000	100	100	ref	0	FALSE	FALSE
CP068276.2	165117570	166167569	chr2	164660244	165710244	2q24.3	HG00513_hgsvc_pbsq2-ccs_1000-hifiasm.h1-un	1050000	100	100	ref	0	FALSE	FALSE
CP068276.2	165117570	166167569	chr2	164660244	165710244	2q24.3	HG00513_hgsvc_pbsq2-ccs_1000-hifiasm.h2-un	1050000	100	100	ref	0	FALSE	FALSE
CP068276.2	165117570	166167569	chr2	164660244	165710244	2q24.3	HG00514_hgsvc_pbsq2-ccs_1000-hifiasm.h1-un	1050000	100	100	ref	0	FALSE	FALSE
CP068276.2	165117570	166167569	chr2	164660244	165710244	2q24.3	HG00514_hgsvc_pbsq2-ccs_1000-hifiasm.h2-un	1050000	100	100	ref	0	FALSE	FALSE
CP068276.2	165117570	166167569	chr2	164660244	165710244	2q24.3	HG00731_hgsvc_pbsq2-ccs_1000-hifiasm.h1-un	1050000	100	100	ref	0	FALSE	FALSE
CP068276.2	165117570	166167569	chr2	164660244	165710244	2q24.3	HG00731_hgsvc_pbsq2-ccs_1000-hifiasm.h2-un	1050000	100	100	ref	0	FALSE	FALSE
CP068276.2	165117570	166167569	chr2	164660244	165710244	2q24.3	HG00732_hgsvc_pbsq2-ccs_1000-hifiasm.h1-un	1050000	100	100	ref	0	FALSE	FALSE
CP068276.2	165117570	166167569	chr2	164660244	165710244	2q24.3	HG00732_hgsvc_pbsq2-ccs_1000-hifiasm.h2-un	1050000	100	100	ref	0	FALSE	FALSE
CP068276.2	165117570	166167569	chr2	164660244	165710244	2q24.3	HG00733_hgsvc_pbsq2-ccs_1000-hifiasm.h1-un	1050000	100	100	ref	0	FALSE	FALSE
CP068276.2	165117570	166167569	chr2	164660244	165710244	2q24.3	HG00733_hgsvc_pbsq2-ccs_1000-hifiasm.h2-un	1050000	100	100	ref	0	FALSE	FALSE
CP068276.2	165117570	166167569	chr2	164660244	165710244	2q24.3	HG00864.asm.bp.hap1.p_ctg	1050000	100	100	ref	0	FALSE	FALSE
CP068276.2	165117570	166167569	chr2	164660244	165710244	2q24.3	HG00864.asm.bp.hap2.p_ctg	1050000	100	100	ref	0	FALSE	FALSE
CP068276.2	165117570	166167569	chr2	164660244	165710244	2q24.3	HG02018.asm.dip.hap1.p_ctg	1050000	100	100	ref	0	FALSE	FALSE
CP068276.2	165117570	166167569	chr2	164660244	165710244	2q24.3	HG02018.asm.dip.hap2.p_ctg	1050000	100	100	ref	0	FALSE	FALSE
CP068276.2	165117570	166167569	chr2	164660244	165710244	2q24.3	HG02282.asm.hic.hap1.p_ctg	1050000	100	100	ref	0	FALSE	FALSE
CP068276.2	165117570	166167569	chr2	164660244	165710244	2q24.3	HG02282.asm.hic.hap2.p_ctg	1050000	100	100	ref	0	FALSE	FALSE
CP068276.2	165117570	166167569	chr2	164660244	165710244	2q24.3	HG02769.asm.hic.hap1.p_ctg	1050000	100	100	ref	0	FALSE	FALSE
CP068276.2	165117570	166167569	chr2	164660244	165710244	2q24.3	HG02769.asm.hic.hap2.p_ctg	1050000	100	100	ref	0	FALSE	FALSE
CP068276.2	165117570	166167569	chr2	164660244	165710244	2q24.3	HG02818_hgsvc_pbsq2-ccs_1000-hifiasm.h1-un	1050000	100	100	ref	0	FALSE	FALSE
CP068276.2	165117570	166167569	chr2	164660244	165710244	2q24.3	HG02818_hgsvc_pbsq2-ccs_1000-hifiasm.h2-un	1050000	100	100	ref	0	FALSE	FALSE
CP068276.2	165117570	166167569	chr2	164660244	165710244	2q24.3	HG02953.asm.hic.hap1.p_ctg	1050000	100	100	ref	0	FALSE	FALSE
CP068276.2	165117570	166167569	chr2	164660244	165710244	2q24.3	HG02953.asm.hic.hap2.p_ctg	1050000	100	100	ref	0	FALSE	FALSE
CP068276.2	165117570	166167569	chr2	164660244	165710244	2q24.3	HG03125_hgsvc_pbsq2-ccs_1000-hifiasm.h1-un	1050000	100	100	ref	0	FALSE	FALSE
CP068276.2	165117570	166167569	chr2	164660244	165710244	2q24.3	HG03125_hgsvc_pbsq2-ccs_1000-hifiasm.h2-un	1050000	100	100	ref	0	FALSE	FALSE
CP068276.2	165117570	166167569	chr2	164660244	165710244	2q24.3	HG03452.asm.hic.hap1.p_ctg	1050000	100	100	ref	0	FALSE	FALSE
CP068276.2	165117570	166167569	chr2	164660244	165710244	2q24.3	HG03452.asm.hic.hap2.p_ctg	1050000	100	100	ref	0	FALSE	FALSE
CP068276.2	165117570	166167569	chr2	164660244	165710244	2q24.3	HG03486_hgsvc_pbsq2-ccs_1000-hifiasm.h1-un	1050000	100	100	ref	0	FALSE	FALSE
CP068276.2	165117570	166167569	chr2	164660244	165710244	2q24.3	HG03486_hgsvc_pbsq2-ccs_1000-hifiasm.h2-un	1050000	100	100	ref	0	FALSE	FALSE
CP068276.2	165117570	166167569	chr2	164660244	165710244	2q24.3	HG03520.asm.hic.hap1.p_ctg	1050000	100	100	ref	0	FALSE	FALSE
CP068276.2	165117570	166167569	chr2	164660244	165710244	2q24.3	HG03520.asm.hic.hap2.p_ctg	1050000	100	100	ref	0	FALSE	FALSE
CP068276.2	165117570	166167569	chr2	164660244	165710244	2q24.3	hg38	1050000	100	100	ref	0	FALSE	FALSE
CP068276.2	165117570	166167569	chr2	164660244	165710244	2q24.3	NA12329.asm.dip.hap1.p_ctg	1050000	0	0	ref	Contig-break	FALSE	FALSE
CP068276.2	165117570	166167569	chr2	164660244	165710244	2q24.3	NA12329.asm.dip.hap2.p_ctg	1050000	100	100	ref	0	FALSE	FALSE
CP068276.2	165117570	166167569	chr2	164660244	165710244	2q24.3	NA12878_giab_pbsq2-ccs_1000-hifiasm.h1-un	1050000	100	100	ref	0	FALSE	FALSE
CP068276.2	165117570	166167569	chr2	164660244	165710244	2q24.3	NA12878_giab_pbsq2-ccs_1000-hifiasm.h2-un	1050000	100	100	ref	0	FALSE	FALSE
CP068276.2	165117570	166167569	chr2	164660244	165710244	2q24.3	NA19036.asm.bp.hap1.p_ctg	1050000	100	100	ref	0	FALSE	FALSE
CP068276.2	165117570	166167569	chr2	164660244	165710244	2q24.3	NA19036.asm.bp.hap2.p_ctg	1050000	100	100	ref	0	FALSE	FALSE
CP068276.2	165117570	166167569	chr2	164660244	165710244	2q24.3	NA19238_hgsvc_pbsq2-ccs_1000-hifiasm.h1-un	1050000	100	100	ref	0	FALSE	FALSE
CP068276.2	165117570	166167569	chr2	164660244	165710244	2q24.3	NA19238_hgsvc_pbsq2-ccs_1000-hifiasm.h2-un	1050000	100	100	ref	0	FALSE	FALSE
CP068276.2	165117570	166167569	chr2	164660244	165710244	2q24.3	NA19239_hgsvc_pbsq2-ccs_1000-hifiasm.h1-un	1050000	100	100	ref	0	FALSE	FALSE
CP068276.2	165117570	166167569	chr2	164660244	165710244	2q24.3	NA19239_hgsvc_pbsq2-ccs_1000-hifiasm.h2-un	1050000	100	100	ref	0	FALSE	FALSE
CP068276.2	165117570	166167569	chr2	164660244	165710244	2q24.3	NA19240_hgsvc_pbsq2-ccs_1000-hifiasm.h1-un	1050000	100	100	ref	0	FALSE	FALSE
CP068276.2	165117570	166167569	chr2	164660244	165710244	2q24.3	NA19240_hgsvc_pbsq2-ccs_1000-hifiasm.h2-un	1050000	100	100	ref	0	FALSE	FALSE
CP068276.2	165117570	166167569	chr2	164660244	165710244	2q24.3	NA19983.asm.dip.hap1.p_ctg	1050000	100	100	ref	0	FALSE	FALSE
CP068276.2	165117570	166167569	chr2	164660244	165710244	2q24.3	NA19983.asm.dip.hap2.p_ctg	1050000	100	100	ref	0	FALSE	FALSE
CP068276.2	165117570	166167569	chr2	164660244	165710244	2q24.3	NA20847.asm.bp.hap1.p_ctg	1050000	100	100	ref	0	FALSE	FALSE
CP068276.2	165117570	166167569	chr2	164660244	165710244	2q24.3	NA20847.asm.bp.hap2.p_ctg	1050000	100	100	ref	0	FALSE	FALSE
CP068276.2	165117570	166167569	chr2	164660244	165710244	2q24.3	NA24385_hpg_pbsq2-ccs_1000-hifiasm.h1-un	1050000	100	100	ref	0	FALSE	FALSE
CP068276.2	165117570	166167569	chr2	164660244	165710244	2q24.3	NA24385_hpg_pbsq2-ccs_1000-hifiasm.h2-un	1050000	100	100	ref	0	FALSE	FALSE
CP068276.2	238602508	242660251	chr2	238112775	242193529	2q37.3	GM19129.asm.dip.hap1.p_ctg	4080754	0	0	ref	Contig-break	FALSE	FALSE
CP068276.2	238602508	242660251	chr2	238112775	242193529	2q37.3	GM19129.asm.dip.hap2.p_ctg	4080754	0	0	ref	Contig-break	FALSE	FALSE
CP068276.2	238602508	242660251	chr2	238112775	242193529	2q37.3	GM19434.asm.hic.hap1.p_ctg	4080754	0	0	ref	Contig-break	FALSE	FALSE
CP068276.2	238602508	242660251	chr2	238112775	242193529	2q37.3	GM19434.asm.hic.hap2.p_ctg	4080754	0	0	ref	Contig-break	FALSE	FALSE
CP068276.2	238602508	242660251	chr2	238112775	242193529	2q37.3	HG00171.asm.bp.hap1.p_ctg	4080754	0	0	ref	Contig-break	FALSE	FALSE
CP068276.2	238602508	242660251	chr2	238112775	242193529	2q37.3	HG00171.asm.bp.hap2.p_ctg	4080754	0	0	ref	Contig-break	FALSE	FALSE
CP068276.2	238602508	242660251	chr2	238112775	242193529	2q37.3	HG00512_hgsvc_pbsq2-ccs_1000-hifiasm.h1-un	4080754	0	0	ref	Contig-break	FALSE	FALSE
CP068276.2	238602508	242660251	chr2	238112775	242193529	2q37.3	HG00512_hgsvc_pbsq2-ccs_1000-hifiasm.h2-un	4080754	0	0	ref	Contig-break	FALSE	FALSE
CP068276.2	238602508	242660251	chr2	238112775	242193529	2q37.3	HG00513_hgsvc_pbsq2-ccs_1000-hifiasm.h1-un	4080754	0	0	ref	Contig-break	FALSE	FALSE
CP068276.2	238602508	242660251	chr2	238112775	242193529	2q37.3	HG00513_hgsvc_pbsq2-ccs_1000-hifiasm.h2-un	4080754	0	0	ref	Contig-break	FALSE	FALSE
CP068276.2	238602508	242660251	chr2	238112775	242193529	2q37.3	HG00514_hgsvc_pbsq2-ccs_1000-hifiasm.h1-un	4080754	0	0	ref	Contig-break	FALSE	FALSE
CP068276.2	238602508	242660251	chr2	238112775	242193529	2q37.3	HG00514_hgsvc_pbsq2-ccs_1000-hifiasm.h2-un	4080754	0	0	ref	Contig-break	FALSE	FALSE
CP068276.2	238602508	242660251	chr2	238112775	242193529	2q37.3	HG00731_hgsvc_pbsq2-ccs_1000-hifiasm.h1-un	4080754	0	0	ref	Contig-break	FALSE	FALSE
CP068276.2	238602508	242660251	chr2	238112775	242193529	2q37.3	HG00731_hgsvc_pbsq2-ccs_1000-hifiasm.h2-un	4080754	0	0	ref	Contig-break	FALSE	FALSE
CP068276.2	238602508	242660251	chr2	238112775	242193529	2q37.3	HG00732_hgsvc_pbsq2-ccs_1000-hifiasm.h1-un	4080754	0	0	ref	Contig-break	FALSE	FALSE
CP068276.2	238602508	242660251	chr2	238112775	242193529	2q37.3	HG00732_hgsvc_pbsq2-ccs_1000-hifiasm.h2-un	4080754	0	0	ref	Contig-break	FALSE	FALSE
CP068276.2	238602508	242660251	chr2	238112775	242193529	2q37.3	HG00733_hgsvc_pbsq2-ccs_1000-hifiasm.h1-un	4080754	0	0	ref	Contig-break	FALSE	FALSE
CP068276.2	238602508	242660251	chr2	238112775	242193529	2q37.3	HG00733_hgsvc_pbsq2-ccs_1000-hifiasm.h2-un	4080754	0	0	ref	Contig-break	FALSE	FALSE
CP068276.2	238602508	242660251	chr2	238112775	242193529	2q37.3	HG00864.asm.bp.hap1.p_ctg	4080754	0	0	ref	Contig-break	FALSE	FALSE
CP068276.2	238602508	242660251	chr2	238112775	242193529	2q37.3	HG00864.asm.bp.hap2.p_ctg	4080754	0	0	ref	Contig-break	FALSE	FALSE
CP068276.2	238602508	242660251	chr2	238112775	242193529	2q37.3	HG02018.asm.dip.hap1.p_ctg	4080754	0	0	ref	Contig-break	FALSE	FALSE
CP068276.2	238602508	242660251	chr2	238112775	242193529	2q37.3	HG02018.asm.dip.hap2.p_ctg	4080754	0	0	ref	Contig-break	FALSE	FALSE
CP068276.2	238602508	242660251	chr2	238112775	242193529	2q37.3	HG02282.asm.hic.hap1.p_ctg	4080754	0	0	ref	Contig-break	FALSE	FALSE
CP068276.2	238602508	242660251	chr2	238112775	242193529	2q37.3	HG02282.asm.hic.hap2.p_ctg	4080754	0	0	ref	Contig-break	FALSE	FALSE
CP068276.2	238602508	242660251	chr2	238112775	242193529	2q37.3	HG02769.asm.hic.hap1.p_ctg	4080754	0	0	ref	Contig-break	FALSE	FALSE
CP068276.2	238602508	242660251	chr2	238112775	242193529	2q37.3	HG02769.asm.hic.hap2.p_ctg	4080754	0	0	ref	Contig-break	FALSE	FALSE
CP068276.2	238602508	242660251	chr2	238112775	242193529	2q37.3	HG02818_hgsvc_pbsq2-ccs_1000-hifiasm.h1-un	4080754	0	0	ref	Contig-break	FALSE	FALSE
CP068276.2	238602508	242660251	chr2	238112775	242193529	2q37.3	HG02818_hgsvc_pbsq2-ccs_1000-hifiasm.h2-un	4080754	0	0	ref	Contig-break	FALSE	FALSE
CP068276.2	238602508	242660251	chr2	238112775	242193529	2q37.3	HG02953.asm.hic.hap1.p_ctg	4080754	0	0	ref	Contig-break	FALSE	FALSE
CP068276.2	238602508	242660251	chr2	238112775	242193529	2q37.3	HG02953.asm.hic.hap2.p_ctg	4080754	0	0	ref	Contig-break	FALSE	FALSE
CP068276.2	238602508	242660251	chr2	238112775	242193529	2q37.3	HG03125_hgsvc_pbsq2-ccs_1000-hifiasm.h1-un	4080754	0	0	ref	Contig-break	FALSE	FALSE
CP068276.2	238602508	242660251	chr2	238112775	242193529	2q37.3	HG03125_hgsvc_pbsq2-ccs_1000-hifiasm.h2-un	4080754	0	0	ref	Contig-break	FALSE	FALSE
CP068276.2	238602508	242660251	chr2	238112775	242193529	2q37.3	HG03452.asm.hic.hap1.p_ctg	4080754	0	0	ref	Contig-break	FALSE	FALSE
CP068276.2	238602508	242660251	chr2	238112775	242193529	2q37.3	HG03452.asm.hic.hap2.p_ctg	4080754	0	0	ref	Contig-break	FALSE	FALSE
CP068276.2	238602508	242660251	chr2	238112775	242193529	2q37.3	HG03486_hgsvc_pbsq2-ccs_1000-hifiasm.h1-un	4080754	0	0	ref	Contig-break	FALSE	FALSE
CP068276.2	238602508	242660251	chr2	238112775	242193529	2q37.3	HG03486_hgsvc_pbsq2-ccs_1000-hifiasm.h2-un	4080754	0	0	ref	Contig-break	FALSE	FALSE
CP068276.2	238602508	242660251	chr2	238112775	242193529	2q37.3	HG03520.asm.hic.hap1.p_ctg	4080754	0	0	ref	Contig-break	FALSE	FALSE
CP068276.2	238602508	242660251	chr2	238112775	242193529	2q37.3	HG03520.asm.hic.hap2.p_ctg	4080754	0	0	ref	Contig-break	FALSE	FALSE
CP068276.2	238602508	242660251	chr2	238112775	242193529	2q37.3	hg38	4080754	0	0	ref	Contig-break	FALSE	FALSE
CP068276.2	238602508	242660251	chr2	238112775	242193529	2q37.3	NA12329.asm.dip.hap1.p_ctg	4080754	0	0	ref	Contig-break	FALSE	FALSE
CP068276.2	238602508	242660251	chr2	238112775	242193529	2q37.3	NA12329.asm.dip.hap2.p_ctg	4080754	0	0	ref	Contig-break	FALSE	FALSE
CP068276.2	238602508	242660251	chr2	238112775	242193529	2q37.3	NA12878_giab_pbsq2-ccs_1000-hifiasm.h1-un	4080754	0	0	ref	Contig-break	FALSE	FALSE
CP068276.2	238602508	242660251	chr2	238112775	242193529	2q37.3	NA12878_giab_pbsq2-ccs_1000-hifiasm.h2-un	4080754	0	0	ref	Contig-break	FALSE	FALSE
CP068276.2	238602508	242660251	chr2	238112775	242193529	2q37.3	NA19036.asm.bp.hap1.p_ctg	4080754	0	0	ref	Contig-break	FALSE	FALSE
CP068276.2	238602508	242660251	chr2	238112775	242193529	2q37.3	NA19036.asm.bp.hap2.p_ctg	4080754	0	0	ref	Contig-break	FALSE	FALSE
CP068276.2	238602508	242660251	chr2	238112775	242193529	2q37.3	NA19238_hgsvc_pbsq2-ccs_1000-hifiasm.h1-un	4080754	0	0	ref	Contig-break	FALSE	FALSE
CP068276.2	238602508	242660251	chr2	238112775	242193529	2q37.3	NA19238_hgsvc_pbsq2-ccs_1000-hifiasm.h2-un	4080754	0	0	ref	Contig-break	FALSE	FALSE
CP068276.2	238602508	242660251	chr2	238112775	242193529	2q37.3	NA19239_hgsvc_pbsq2-ccs_1000-hifiasm.h1-un	4080754	0	0	ref	Contig-break	FALSE	FALSE
CP068276.2	238602508	242660251	chr2	238112775	242193529	2q37.3	NA19239_hgsvc_pbsq2-ccs_1000-hifiasm.h2-un	4080754	0	0	ref	Contig-break	FALSE	FALSE
CP068276.2	238602508	242660251	chr2	238112775	242193529	2q37.3	NA19240_hgsvc_pbsq2-ccs_1000-hifiasm.h1-un	4080754	0	0	ref	Contig-break	FALSE	FALSE
CP068276.2	238602508	242660251	chr2	238112775	242193529	2q37.3	NA19240_hgsvc_pbsq2-ccs_1000-hifiasm.h2-un	4080754	0	0	ref	Contig-break	FALSE	FALSE
CP068276.2	238602508	242660251	chr2	238112775	242193529	2q37.3	NA19983.asm.dip.hap1.p_ctg	4080754	0	0	ref	Contig-break	FALSE	FALSE
CP068276.2	238602508	242660251	chr2	238112775	242193529	2q37.3	NA19983.asm.dip.hap2.p_ctg	4080754	0	0	ref	Contig-break	FALSE	FALSE
CP068276.2	238602508	242660251	chr2	238112775	242193529	2q37.3	NA20847.asm.bp.hap1.p_ctg	4080754	0	0	ref	Contig-break	FALSE	FALSE
CP068276.2	238602508	242660251	chr2	238112775	242193529	2q37.3	NA20847.asm.bp.hap2.p_ctg	4080754	0	0	ref	Contig-break	FALSE	FALSE
CP068276.2	238602508	242660251	chr2	238112775	242193529	2q37.3	NA24385_hpg_pbsq2-ccs_1000-hifiasm.h1-un	4080754	0	0	ref	Contig-break	FALSE	FALSE
CP068276.2	238602508	242660251	chr2	238112775	242193529	2q37.3	NA24385_hpg_pbsq2-ccs_1000-hifiasm.h2-un	4080754	0	0	ref	Contig-break	FALSE	FALSE
CP068258.2	53165619	53255559	chr20	51395056	51485056	20q13.2	GM19129.asm.dip.hap1.p_ctg	90000	100	100	ref	0	FALSE	FALSE
CP068258.2	53165619	53255559	chr20	51395056	51485056	20q13.2	GM19129.asm.dip.hap2.p_ctg	90000	100	100	ref	0	FALSE	FALSE
CP068258.2	53165619	53255559	chr20	51395056	51485056	20q13.2	GM19434.asm.hic.hap1.p_ctg	90000	100	100	ref	0	FALSE	FALSE
CP068258.2	53165619	53255559	chr20	51395056	51485056	20q13.2	GM19434.asm.hic.hap2.p_ctg	90000	100	100	ref	0	FALSE	FALSE
CP068258.2	53165619	53255559	chr20	51395056	51485056	20q13.2	HG00171.asm.bp.hap1.p_ctg	90000	100	100	ref	0	FALSE	FALSE
CP068258.2	53165619	53255559	chr20	51395056	51485056	20q13.2	HG00171.asm.bp.hap2.p_ctg	90000	100	100	ref	0	FALSE	FALSE
CP068258.2	53165619	53255559	chr20	51395056	51485056	20q13.2	HG00512_hgsvc_pbsq2-ccs_1000-hifiasm.h1-un	90000	100	100	ref	0	FALSE	FALSE
CP068258.2	53165619	53255559	chr20	51395056	51485056	20q13.2	HG00512_hgsvc_pbsq2-ccs_1000-hifiasm.h2-un	90000	100	100	ref	0	FALSE	FALSE
CP068258.2	53165619	53255559	chr20	51395056	51485056	20q13.2	HG00513_hgsvc_pbsq2-ccs_1000-hifiasm.h1-un	90000	100	100	ref	0	FALSE	FALSE
CP068258.2	53165619	53255559	chr20	51395056	51485056	20q13.2	HG00513_hgsvc_pbsq2-ccs_1000-hifiasm.h2-un	90000	100	100	ref	0	FALSE	FALSE
CP068258.2	53165619	53255559	chr20	51395056	51485056	20q13.2	HG00514_hgsvc_pbsq2-ccs_1000-hifiasm.h1-un	90000	100	100	ref	0	FALSE	FALSE
CP068258.2	53165619	53255559	chr20	51395056	51485056	20q13.2	HG00514_hgsvc_pbsq2-ccs_1000-hifiasm.h2-un	90000	100	100	ref	0	FALSE	FALSE
CP068258.2	53165619	53255559	chr20	51395056	51485056	20q13.2	HG00731_hgsvc_pbsq2-ccs_1000-hifiasm.h1-un	90000	100	100	ref	0	FALSE	FALSE
CP068258.2	53165619	53255559	chr20	51395056	51485056	20q13.2	HG00731_hgsvc_pbsq2-ccs_1000-hifiasm.h2-un	90000	100	100	ref	0	FALSE	FALSE
CP068258.2	53165619	53255559	chr20	51395056	51485056	20q13.2	HG00732_hgsvc_pbsq2-ccs_1000-hifiasm.h1-un	90000	100	100	ref	0	FALSE	FALSE
CP068258.2	53165619	53255559	chr20	51395056	51485056	20q13.2	HG00732_hgsvc_pbsq2-ccs_1000-hifiasm.h2-un	90000	100	100	ref	0	FALSE	FALSE
CP068258.2	53165619	53255559	chr20	51395056	51485056	20q13.2	HG00733_hgsvc_pbsq2-ccs_1000-hifiasm.h1-un	90000	100	100	ref	0	FALSE	FALSE
CP068258.2	53165619	53255559	chr20	51395056	51485056	20q13.2	HG00733_hgsvc_pbsq2-ccs_1000-hifiasm.h2-un	90000	100	100	ref	0	FALSE	FALSE
CP068258.2	53165619	53255559	chr20	51395056	51485056	20q13.2	HG00864.asm.bp.hap1.p_ctg	90000	100	100	ref	0	FALSE	FALSE
CP068258.2	53165619	53255559	chr20	51395056	51485056	20q13.2	HG00864.asm.bp.hap2.p_ctg	90000	100	100	ref	0	FALSE	FALSE
CP068258.2	53165619	53255559	chr20	51395056	51485056	20q13.2	HG02018.asm.dip.hap1.p_ctg	90000	100	100	ref	0	FALSE	FALSE
CP068258.2	53165619	53255559	chr20	51395056	51485056	20q13.2	HG02018.asm.dip.hap2.p_ctg	90000	100	100	ref	0	FALSE	FALSE
CP068258.2	53165619	53255559	chr20	51395056	51485056	20q13.2	HG02282.asm.hic.hap1.p_ctg	90000	100	100	ref	0	FALSE	FALSE
CP068258.2	53165619	53255559	chr20	51395056	51485056	20q13.2	HG02282.asm.hic.hap2.p_ctg	90000	100	100	ref	0	FALSE	FALSE
CP068258.2	53165619	53255559	chr20	51395056	51485056	20q13.2	HG02769.asm.hic.hap1.p_ctg	90000	100	100	ref	0	FALSE	FALSE
CP068258.2	53165619	53255559	chr20	51395056	51485056	20q13.2	HG02769.asm.hic.hap2.p_ctg	90000	100	100	ref	0	FALSE	FALSE
CP068258.2	53165619	53255559	chr20	51395056	51485056	20q13.2	HG02818_hgsvc_pbsq2-ccs_1000-hifiasm.h1-un	90000	100	100	ref	0	FALSE	FALSE
CP068258.2	53165619	53255559	chr20	51395056	51485056	20q13.2	HG02818_hgsvc_pbsq2-ccs_1000-hifiasm.h2-un	90000	100	100	ref	0	FALSE	FALSE
CP068258.2	53165619	53255559	chr20	51395056	51485056	20q13.2	HG02953.asm.hic.hap1.p_ctg	90000	100	100	ref	0	FALSE	FALSE
CP068258.2	53165619	53255559	chr20	51395056	51485056	20q13.2	HG02953.asm.hic.hap2.p_ctg	90000	100	100	ref	0	FALSE	FALSE
CP068258.2	53165619	53255559	chr20	51395056	51485056	20q13.2	HG03125_hgsvc_pbsq2-ccs_1000-hifiasm.h1-un	90000	100	100	ref	0	FALSE	FALSE
CP068258.2	53165619	53255559	chr20	51395056	51485056	20q13.2	HG03125_hgsvc_pbsq2-ccs_1000-hifiasm.h2-un	90000	100	100	ref	0	FALSE	FALSE
CP068258.2	53165619	53255559	chr20	51395056	51485056	20q13.2	HG03452.asm.hic.hap1.p_ctg	90000	100	100	ref	0	FALSE	FALSE
CP068258.2	53165619	53255559	chr20	51395056	51485056	20q13.2	HG03452.asm.hic.hap2.p_ctg	90000	100	100	ref	0	FALSE	FALSE
CP068258.2	53165619	53255559	chr20	51395056	51485056	20q13.2	HG03486_hgsvc_pbsq2-ccs_1000-hifiasm.h1-un	90000	100	100	ref	0	FALSE	FALSE
CP068258.2	53165619	53255559	chr20	51395056	51485056	20q13.2	HG03486_hgsvc_pbsq2-ccs_1000-hifiasm.h2-un	90000	100	100	ref	0	FALSE	FALSE
CP068258.2	53165619	53255559	chr20	51395056	51485056	20q13.2	HG03520.asm.hic.hap1.p_ctg	90000	100	100	ref	0	FALSE	FALSE
CP068258.2	53165619	53255559	chr20	51395056	51485056	20q13.2	HG03520.asm.hic.hap2.p_ctg	90000	100	100	ref	0	FALSE	FALSE
CP068258.2	53165619	53255559	chr20	51395056	51485056	20q13.2	hg38	90000	100	100	ref	0	FALSE	FALSE
CP068258.2	53165619	53255559	chr20	51395056	51485056	20q13.2	NA12329.asm.dip.hap1.p_ctg	90000	100	100	ref	0	FALSE	FALSE
CP068258.2	53165619	53255559	chr20	51395056	51485056	20q13.2	NA12329.asm.dip.hap2.p_ctg	90000	100	100	ref	0	FALSE	FALSE
CP068258.2	53165619	53255559	chr20	51395056	51485056	20q13.2	NA12878_giab_pbsq2-ccs_1000-hifiasm.h1-un	90000	100	100	ref	0	FALSE	FALSE
CP068258.2	53165619	53255559	chr20	51395056	51485056	20q13.2	NA12878_giab_pbsq2-ccs_1000-hifiasm.h2-un	90000	100	100	ref	0	FALSE	FALSE
CP068258.2	53165619	53255559	chr20	51395056	51485056	20q13.2	NA19036.asm.bp.hap1.p_ctg	90000	100	100	ref	0	FALSE	FALSE
CP068258.2	53165619	53255559	chr20	51395056	51485056	20q13.2	NA19036.asm.bp.hap2.p_ctg	90000	100	100	ref	0	FALSE	FALSE
CP068258.2	53165619	53255559	chr20	51395056	51485056	20q13.2	NA19238_hgsvc_pbsq2-ccs_1000-hifiasm.h1-un	90000	100	100	ref	0	FALSE	FALSE
CP068258.2	53165619	53255559	chr20	51395056	51485056	20q13.2	NA19238_hgsvc_pbsq2-ccs_1000-hifiasm.h2-un	90000	100	100	ref	0	FALSE	FALSE
CP068258.2	53165619	53255559	chr20	51395056	51485056	20q13.2	NA19239_hgsvc_pbsq2-ccs_1000-hifiasm.h1-un	90000	100	100	ref	0	FALSE	FALSE
CP068258.2	53165619	53255559	chr20	51395056	51485056	20q13.2	NA19239_hgsvc_pbsq2-ccs_1000-hifiasm.h2-un	90000	100	100	ref	0	FALSE	FALSE
CP068258.2	53165619	53255559	chr20	51395056	51485056	20q13.2	NA19240_hgsvc_pbsq2-ccs_1000-hifiasm.h1-un	90000	100	100	ref	0	FALSE	FALSE
CP068258.2	53165619	53255559	chr20	51395056	51485056	20q13.2	NA19240_hgsvc_pbsq2-ccs_1000-hifiasm.h2-un	90000	100	100	ref	0	FALSE	FALSE
CP068258.2	53165619	53255559	chr20	51395056	51485056	20q13.2	NA19983.asm.dip.hap1.p_ctg	90000	100	100	ref	0	FALSE	FALSE
CP068258.2	53165619	53255559	chr20	51395056	51485056	20q13.2	NA19983.asm.dip.hap2.p_ctg	90000	100	100	ref	0	FALSE	FALSE
CP068258.2	53165619	53255559	chr20	51395056	51485056	20q13.2	NA20847.asm.bp.hap1.p_ctg	90000	100	100	ref	0	FALSE	FALSE
CP068258.2	53165619	53255559	chr20	51395056	51485056	20q13.2	NA20847.asm.bp.hap2.p_ctg	90000	100	100	ref	0	FALSE	FALSE
CP068258.2	53165619	53255559	chr20	51395056	51485056	20q13.2	NA24385_hpg_pbsq2-ccs_1000-hifiasm.h1-un	90000	100	100	ref	0	FALSE	FALSE
CP068258.2	53165619	53255559	chr20	51395056	51485056	20q13.2	NA24385_hpg_pbsq2-ccs_1000-hifiasm.h2-un	90000	100	100	ref	0	FALSE	FALSE
CP068257.2	17941244	18391454	chr21	19580815	20030815	21q21.1	GM19129.asm.dip.hap1.p_ctg	450000	100	100	ref	0	FALSE	FALSE
CP068257.2	17941244	18391454	chr21	19580815	20030815	21q21.1	GM19129.asm.dip.hap2.p_ctg	450000	100	100	ref	0	FALSE	FALSE
CP068257.2	17941244	18391454	chr21	19580815	20030815	21q21.1	GM19434.asm.hic.hap1.p_ctg	450000	100	100	ref	0	FALSE	FALSE
CP068257.2	17941244	18391454	chr21	19580815	20030815	21q21.1	GM19434.asm.hic.hap2.p_ctg	450000	100	100	ref	0	FALSE	FALSE
CP068257.2	17941244	18391454	chr21	19580815	20030815	21q21.1	HG00171.asm.bp.hap1.p_ctg	450000	100	100	ref	0	FALSE	FALSE
CP068257.2	17941244	18391454	chr21	19580815	20030815	21q21.1	HG00171.asm.bp.hap2.p_ctg	450000	100	100	ref	0	FALSE	FALSE
CP068257.2	17941244	18391454	chr21	19580815	20030815	21q21.1	HG00512_hgsvc_pbsq2-ccs_1000-hifiasm.h1-un	450000	100	100	ref	0	FALSE	FALSE
CP068257.2	17941244	18391454	chr21	19580815	20030815	21q21.1	HG00512_hgsvc_pbsq2-ccs_1000-hifiasm.h2-un	450000	100	100	ref	0	FALSE	FALSE
CP068257.2	17941244	18391454	chr21	19580815	20030815	21q21.1	HG00513_hgsvc_pbsq2-ccs_1000-hifiasm.h1-un	450000	100	100	ref	0	FALSE	FALSE
CP068257.2	17941244	18391454	chr21	19580815	20030815	21q21.1	HG00513_hgsvc_pbsq2-ccs_1000-hifiasm.h2-un	450000	100	100	ref	0	FALSE	FALSE
CP068257.2	17941244	18391454	chr21	19580815	20030815	21q21.1	HG00514_hgsvc_pbsq2-ccs_1000-hifiasm.h1-un	450000	100	100	ref	0	FALSE	FALSE
CP068257.2	17941244	18391454	chr21	19580815	20030815	21q21.1	HG00514_hgsvc_pbsq2-ccs_1000-hifiasm.h2-un	450000	100	100	ref	0	FALSE	FALSE
CP068257.2	17941244	18391454	chr21	19580815	20030815	21q21.1	HG00731_hgsvc_pbsq2-ccs_1000-hifiasm.h1-un	450000	100	100	ref	0	FALSE	FALSE
CP068257.2	17941244	18391454	chr21	19580815	20030815	21q21.1	HG00731_hgsvc_pbsq2-ccs_1000-hifiasm.h2-un	450000	100	100	ref	0	FALSE	FALSE
CP068257.2	17941244	18391454	chr21	19580815	20030815	21q21.1	HG00732_hgsvc_pbsq2-ccs_1000-hifiasm.h1-un	450000	100	100	ref	0	FALSE	FALSE
CP068257.2	17941244	18391454	chr21	19580815	20030815	21q21.1	HG00732_hgsvc_pbsq2-ccs_1000-hifiasm.h2-un	450000	100	100	ref	0	FALSE	FALSE
CP068257.2	17941244	18391454	chr21	19580815	20030815	21q21.1	HG00733_hgsvc_pbsq2-ccs_1000-hifiasm.h1-un	450000	100	100	ref	0	FALSE	FALSE
CP068257.2	17941244	18391454	chr21	19580815	20030815	21q21.1	HG00733_hgsvc_pbsq2-ccs_1000-hifiasm.h2-un	450000	100	100	ref	0	FALSE	FALSE
CP068257.2	17941244	18391454	chr21	19580815	20030815	21q21.1	HG00864.asm.bp.hap1.p_ctg	450000	100	100	ref	0	FALSE	FALSE
CP068257.2	17941244	18391454	chr21	19580815	20030815	21q21.1	HG00864.asm.bp.hap2.p_ctg	450000	100	100	ref	0	FALSE	FALSE
CP068257.2	17941244	18391454	chr21	19580815	20030815	21q21.1	HG02018.asm.dip.hap1.p_ctg	450000	100	100	ref	0	FALSE	FALSE
CP068257.2	17941244	18391454	chr21	19580815	20030815	21q21.1	HG02018.asm.dip.hap2.p_ctg	450000	100	100	ref	0	FALSE	FALSE
CP068257.2	17941244	18391454	chr21	19580815	20030815	21q21.1	HG02282.asm.hic.hap1.p_ctg	450000	100	100	ref	0	FALSE	FALSE
CP068257.2	17941244	18391454	chr21	19580815	20030815	21q21.1	HG02282.asm.hic.hap2.p_ctg	450000	100	100	ref	0	FALSE	FALSE
CP068257.2	17941244	18391454	chr21	19580815	20030815	21q21.1	HG02769.asm.hic.hap1.p_ctg	450000	100	100	ref	0	FALSE	FALSE
CP068257.2	17941244	18391454	chr21	19580815	20030815	21q21.1	HG02769.asm.hic.hap2.p_ctg	450000	100	100	ref	0	FALSE	FALSE
CP068257.2	17941244	18391454	chr21	19580815	20030815	21q21.1	HG02818_hgsvc_pbsq2-ccs_1000-hifiasm.h1-un	450000	100	100	ref	0	FALSE	FALSE
CP068257.2	17941244	18391454	chr21	19580815	20030815	21q21.1	HG02818_hgsvc_pbsq2-ccs_1000-hifiasm.h2-un	450000	100	100	ref	0	FALSE	FALSE
CP068257.2	17941244	18391454	chr21	19580815	20030815	21q21.1	HG02953.asm.hic.hap1.p_ctg	450000	100	100	ref	0	FALSE	FALSE
CP068257.2	17941244	18391454	chr21	19580815	20030815	21q21.1	HG02953.asm.hic.hap2.p_ctg	450000	100	100	ref	0	FALSE	FALSE
CP068257.2	17941244	18391454	chr21	19580815	20030815	21q21.1	HG03125_hgsvc_pbsq2-ccs_1000-hifiasm.h1-un	450000	100	100	ref	0	FALSE	FALSE
CP068257.2	17941244	18391454	chr21	19580815	20030815	21q21.1	HG03125_hgsvc_pbsq2-ccs_1000-hifiasm.h2-un	450000	100	100	ref	0	FALSE	FALSE
CP068257.2	17941244	18391454	chr21	19580815	20030815	21q21.1	HG03452.asm.hic.hap1.p_ctg	450000	100	100	ref	0	FALSE	FALSE
CP068257.2	17941244	18391454	chr21	19580815	20030815	21q21.1	HG03452.asm.hic.hap2.p_ctg	450000	100	100	ref	0	FALSE	FALSE
CP068257.2	17941244	18391454	chr21	19580815	20030815	21q21.1	HG03486_hgsvc_pbsq2-ccs_1000-hifiasm.h1-un	450000	100	100	ref	0	FALSE	FALSE
CP068257.2	17941244	18391454	chr21	19580815	20030815	21q21.1	HG03486_hgsvc_pbsq2-ccs_1000-hifiasm.h2-un	450000	100	100	ref	0	FALSE	FALSE
CP068257.2	17941244	18391454	chr21	19580815	20030815	21q21.1	HG03520.asm.hic.hap1.p_ctg	450000	100	100	ref	0	FALSE	FALSE
CP068257.2	17941244	18391454	chr21	19580815	20030815	21q21.1	HG03520.asm.hic.hap2.p_ctg	450000	100	100	ref	0	FALSE	FALSE
CP068257.2	17941244	18391454	chr21	19580815	20030815	21q21.1	hg38	450000	100	100	ref	0	FALSE	FALSE
CP068257.2	17941244	18391454	chr21	19580815	20030815	21q21.1	NA12329.asm.dip.hap1.p_ctg	450000	0	0	ref	Contig-break	FALSE	FALSE
CP068257.2	17941244	18391454	chr21	19580815	20030815	21q21.1	NA12329.asm.dip.hap2.p_ctg	450000	100	100	ref	0	FALSE	FALSE
CP068257.2	17941244	18391454	chr21	19580815	20030815	21q21.1	NA12878_giab_pbsq2-ccs_1000-hifiasm.h1-un	450000	100	100	ref	0	FALSE	FALSE
CP068257.2	17941244	18391454	chr21	19580815	20030815	21q21.1	NA12878_giab_pbsq2-ccs_1000-hifiasm.h2-un	450000	100	100	ref	0	FALSE	FALSE
CP068257.2	17941244	18391454	chr21	19580815	20030815	21q21.1	NA19036.asm.bp.hap1.p_ctg	450000	100	100	ref	0	FALSE	FALSE
CP068257.2	17941244	18391454	chr21	19580815	20030815	21q21.1	NA19036.asm.bp.hap2.p_ctg	450000	100	100	ref	0	FALSE	FALSE
CP068257.2	17941244	18391454	chr21	19580815	20030815	21q21.1	NA19238_hgsvc_pbsq2-ccs_1000-hifiasm.h1-un	450000	100	100	ref	0	FALSE	FALSE
CP068257.2	17941244	18391454	chr21	19580815	20030815	21q21.1	NA19238_hgsvc_pbsq2-ccs_1000-hifiasm.h2-un	450000	100	100	ref	0	FALSE	FALSE
CP068257.2	17941244	18391454	chr21	19580815	20030815	21q21.1	NA19239_hgsvc_pbsq2-ccs_1000-hifiasm.h1-un	450000	96.257	96.257	ref	Not explained	FALSE	FALSE
CP068257.2	17941244	18391454	chr21	19580815	20030815	21q21.1	NA19239_hgsvc_pbsq2-ccs_1000-hifiasm.h2-un	450000	100	100	ref	0	FALSE	FALSE
CP068257.2	17941244	18391454	chr21	19580815	20030815	21q21.1	NA19240_hgsvc_pbsq2-ccs_1000-hifiasm.h1-un	450000	100	100	ref	0	FALSE	FALSE
CP068257.2	17941244	18391454	chr21	19580815	20030815	21q21.1	NA19240_hgsvc_pbsq2-ccs_1000-hifiasm.h2-un	450000	100	100	ref	0	FALSE	FALSE
CP068257.2	17941244	18391454	chr21	19580815	20030815	21q21.1	NA19983.asm.dip.hap1.p_ctg	450000	100	100	ref	0	FALSE	FALSE
CP068257.2	17941244	18391454	chr21	19580815	20030815	21q21.1	NA19983.asm.dip.hap2.p_ctg	450000	100	100	ref	0	FALSE	FALSE
CP068257.2	17941244	18391454	chr21	19580815	20030815	21q21.1	NA20847.asm.bp.hap1.p_ctg	450000	100	100	ref	0	FALSE	FALSE
CP068257.2	17941244	18391454	chr21	19580815	20030815	21q21.1	NA20847.asm.bp.hap2.p_ctg	450000	100	100	ref	0	FALSE	FALSE
CP068257.2	17941244	18391454	chr21	19580815	20030815	21q21.1	NA24385_hpg_pbsq2-ccs_1000-hifiasm.h1-un	450000	100	100	ref	0	FALSE	FALSE
CP068257.2	17941244	18391454	chr21	19580815	20030815	21q21.1	NA24385_hpg_pbsq2-ccs_1000-hifiasm.h2-un	450000	100	100	ref	0	FALSE	FALSE
CP068256.2	18894999	21057330	chr22	18698181	20648628	22q11.21	GM19129.asm.dip.hap1.p_ctg	1950447	87.619	89.048	4_18_inv	Not explained	FALSE	FALSE
CP068256.2	18894999	21057330	chr22	18698181	20648628	22q11.21	GM19129.asm.dip.hap2.p_ctg	1950447	0	0	ref	Contig-break	FALSE	FALSE
CP068256.2	18894999	21057330	chr22	18698181	20648628	22q11.21	GM19434.asm.hic.hap1.p_ctg	1950447	0	0	ref	Contig-break	FALSE	FALSE
CP068256.2	18894999	21057330	chr22	18698181	20648628	22q11.21	GM19434.asm.hic.hap2.p_ctg	1950447	0	0	ref	Contig-break	FALSE	FALSE
CP068256.2	18894999	21057330	chr22	18698181	20648628	22q11.21	HG00171.asm.bp.hap1.p_ctg	1950447	88.699	95.276	15_24_inv	Not explained	FALSE	FALSE
CP068256.2	18894999	21057330	chr22	18698181	20648628	22q11.21	HG00171.asm.bp.hap2.p_ctg	1950447	88.462	93.491	3_23_dup+17_36_dup+4_4_del	Not explained	TRUE	FALSE
CP068256.2	18894999	21057330	chr22	18698181	20648628	22q11.21	HG00512_hgsvc_pbsq2-ccs_1000-hifiasm.h1-un	1950447	92.804	97.65	1_11_del	Not explained	FALSE	FALSE
CP068256.2	18894999	21057330	chr22	18698181	20648628	22q11.21	HG00512_hgsvc_pbsq2-ccs_1000-hifiasm.h2-un	1950447	0	0	ref	Contig-break	FALSE	FALSE
CP068256.2	18894999	21057330	chr22	18698181	20648628	22q11.21	HG00513_hgsvc_pbsq2-ccs_1000-hifiasm.h1-un	1950447	0	0	ref	Not explained	FALSE	TRUE
CP068256.2	18894999	21057330	chr22	18698181	20648628	22q11.21	HG00513_hgsvc_pbsq2-ccs_1000-hifiasm.h2-un	1950447	92.92	92.92	ref	Not explained	FALSE	FALSE
CP068256.2	18894999	21057330	chr22	18698181	20648628	22q11.21	HG00514_hgsvc_pbsq2-ccs_1000-hifiasm.h1-un	1950447	91.748	96.429	2_9_del	Not explained	FALSE	FALSE
CP068256.2	18894999	21057330	chr22	18698181	20648628	22q11.21	HG00514_hgsvc_pbsq2-ccs_1000-hifiasm.h2-un	1950447	92.308	97.128	1_10_del	Not explained	FALSE	FALSE
CP068256.2	18894999	21057330	chr22	18698181	20648628	22q11.21	HG00731_hgsvc_pbsq2-ccs_1000-hifiasm.h1-un	1950447	0	0	ref	Contig-break	FALSE	FALSE
CP068256.2	18894999	21057330	chr22	18698181	20648628	22q11.21	HG00731_hgsvc_pbsq2-ccs_1000-hifiasm.h2-un	1950447	0	0	ref	Contig-break	FALSE	FALSE
CP068256.2	18894999	21057330	chr22	18698181	20648628	22q11.21	HG00732_hgsvc_pbsq2-ccs_1000-hifiasm.h1-un	1950447	0	0	ref	Contig-break	FALSE	FALSE
CP068256.2	18894999	21057330	chr22	18698181	20648628	22q11.21	HG00732_hgsvc_pbsq2-ccs_1000-hifiasm.h2-un	1950447	81.8	86.299	23_36_inv	Not explained	FALSE	FALSE
CP068256.2	18894999	21057330	chr22	18698181	20648628	22q11.21	HG00733_hgsvc_pbsq2-ccs_1000-hifiasm.h1-un	1950447	92.807	97.912	14_18_inv	Not explained	FALSE	FALSE
CP068256.2	18894999	21057330	chr22	18698181	20648628	22q11.21	HG00733_hgsvc_pbsq2-ccs_1000-hifiasm.h2-un	1950447	0	0	ref	Not explained	FALSE	TRUE
CP068256.2	18894999	21057330	chr22	18698181	20648628	22q11.21	HG00864.asm.bp.hap1.p_ctg	1950447	93.917	98.469	1_10_del	1	FALSE	FALSE
CP068256.2	18894999	21057330	chr22	18698181	20648628	22q11.21	HG00864.asm.bp.hap2.p_ctg	1950447	92.944	94.404	6_10_inv	Not explained	FALSE	FALSE
CP068256.2	18894999	21057330	chr22	18698181	20648628	22q11.21	HG02018.asm.dip.hap1.p_ctg	1950447	0	0	ref	Contig-break	FALSE	FALSE
CP068256.2	18894999	21057330	chr22	18698181	20648628	22q11.21	HG02018.asm.dip.hap2.p_ctg	1950447	93.431	94.891	6_10_inv	Not explained	FALSE	FALSE
CP068256.2	18894999	21057330	chr22	18698181	20648628	22q11.21	HG02282.asm.hic.hap1.p_ctg	1950447	0	0	ref	Contig-break	FALSE	FALSE
CP068256.2	18894999	21057330	chr22	18698181	20648628	22q11.21	HG02282.asm.hic.hap2.p_ctg	1950447	0	0	ref	Contig-break	FALSE	FALSE
CP068256.2	18894999	21057330	chr22	18698181	20648628	22q11.21	HG02769.asm.hic.hap1.p_ctg	1950447	0	0	ref	Contig-break	FALSE	FALSE
CP068256.2	18894999	21057330	chr22	18698181	20648628	22q11.21	HG02769.asm.hic.hap2.p_ctg	1950447	80.591	80.591	ref	Not explained	FALSE	FALSE
CP068256.2	18894999	21057330	chr22	18698181	20648628	22q11.21	HG02818_hgsvc_pbsq2-ccs_1000-hifiasm.h1-un	1950447	0	0	ref	Contig-break	FALSE	FALSE
CP068256.2	18894999	21057330	chr22	18698181	20648628	22q11.21	HG02818_hgsvc_pbsq2-ccs_1000-hifiasm.h2-un	1950447	0	0	ref	Contig-break	FALSE	FALSE
CP068256.2	18894999	21057330	chr22	18698181	20648628	22q11.21	HG02953.asm.hic.hap1.p_ctg	1950447	0	0	ref	Contig-break	FALSE	FALSE
CP068256.2	18894999	21057330	chr22	18698181	20648628	22q11.21	HG02953.asm.hic.hap2.p_ctg	1950447	85.185	88.933	3_23_dup+18_21_inv	Not explained	TRUE	FALSE
CP068256.2	18894999	21057330	chr22	18698181	20648628	22q11.21	HG03125_hgsvc_pbsq2-ccs_1000-hifiasm.h1-un	1950447	0	0	ref	Contig-break	FALSE	FALSE
CP068256.2	18894999	21057330	chr22	18698181	20648628	22q11.21	HG03125_hgsvc_pbsq2-ccs_1000-hifiasm.h2-un	1950447	0	0	ref	Contig-break	FALSE	FALSE
CP068256.2	18894999	21057330	chr22	18698181	20648628	22q11.21	HG03452.asm.hic.hap1.p_ctg	1950447	0	0	ref	Contig-break	FALSE	FALSE
CP068256.2	18894999	21057330	chr22	18698181	20648628	22q11.21	HG03452.asm.hic.hap2.p_ctg	1950447	0	0	ref	Contig-break	FALSE	FALSE
CP068256.2	18894999	21057330	chr22	18698181	20648628	22q11.21	HG03486_hgsvc_pbsq2-ccs_1000-hifiasm.h1-un	1950447	0	0	ref	Contig-break	FALSE	FALSE
CP068256.2	18894999	21057330	chr22	18698181	20648628	22q11.21	HG03486_hgsvc_pbsq2-ccs_1000-hifiasm.h2-un	1950447	0	0	ref	Contig-break	FALSE	FALSE
CP068256.2	18894999	21057330	chr22	18698181	20648628	22q11.21	HG03520.asm.hic.hap1.p_ctg	1950447	0	0	ref	Contig-break	FALSE	FALSE
CP068256.2	18894999	21057330	chr22	18698181	20648628	22q11.21	HG03520.asm.hic.hap2.p_ctg	1950447	0	0	ref	Contig-break	FALSE	FALSE
CP068256.2	18894999	21057330	chr22	18698181	20648628	22q11.21	hg38	1950447	89.706	94.819	2_13_del	Not explained	FALSE	FALSE
CP068256.2	18894999	21057330	chr22	18698181	20648628	22q11.21	NA12329.asm.dip.hap1.p_ctg	1950447	0	0	ref	Contig-break	FALSE	FALSE
CP068256.2	18894999	21057330	chr22	18698181	20648628	22q11.21	NA12329.asm.dip.hap2.p_ctg	1950447	93.764	93.764	ref	Not explained	FALSE	FALSE
CP068256.2	18894999	21057330	chr22	18698181	20648628	22q11.21	NA12878_giab_pbsq2-ccs_1000-hifiasm.h1-un	1950447	0	0	ref	Contig-break	FALSE	FALSE
CP068256.2	18894999	21057330	chr22	18698181	20648628	22q11.21	NA12878_giab_pbsq2-ccs_1000-hifiasm.h2-un	1950447	0	0	ref	Not explained	FALSE	TRUE
CP068256.2	18894999	21057330	chr22	18698181	20648628	22q11.21	NA19036.asm.bp.hap1.p_ctg	1950447	91.163	96.279	2_22_dup+15_35_del	Not explained	TRUE	FALSE
CP068256.2	18894999	21057330	chr22	18698181	20648628	22q11.21	NA19036.asm.bp.hap2.p_ctg	1950447	89.744	95.069	17_37_dup	Not explained	FALSE	FALSE
CP068256.2	18894999	21057330	chr22	18698181	20648628	22q11.21	NA19238_hgsvc_pbsq2-ccs_1000-hifiasm.h1-un	1950447	0	0	ref	Contig-break	FALSE	FALSE
CP068256.2	18894999	21057330	chr22	18698181	20648628	22q11.21	NA19238_hgsvc_pbsq2-ccs_1000-hifiasm.h2-un	1950447	80.328	85.246	2_16_inv+2_35_inv+16_21_inv	Not explained	TRUE	FALSE
CP068256.2	18894999	21057330	chr22	18698181	20648628	22q11.21	NA19239_hgsvc_pbsq2-ccs_1000-hifiasm.h1-un	1950447	0	0	ref	Not explained	FALSE	FALSE
CP068256.2	18894999	21057330	chr22	18698181	20648628	22q11.21	NA19239_hgsvc_pbsq2-ccs_1000-hifiasm.h2-un	1950447	93.462	98.219	2_11_del	1	FALSE	FALSE
CP068256.2	18894999	21057330	chr22	18698181	20648628	22q11.21	NA19240_hgsvc_pbsq2-ccs_1000-hifiasm.h1-un	1950447	0	0	ref	Not explained	FALSE	TRUE
CP068256.2	18894999	21057330	chr22	18698181	20648628	22q11.21	NA19240_hgsvc_pbsq2-ccs_1000-hifiasm.h2-un	1950447	91.275	91.275	ref	Not explained	FALSE	FALSE
CP068256.2	18894999	21057330	chr22	18698181	20648628	22q11.21	NA19983.asm.dip.hap1.p_ctg	1950447	92.444	92.444	ref	Not explained	FALSE	FALSE
CP068256.2	18894999	21057330	chr22	18698181	20648628	22q11.21	NA19983.asm.dip.hap2.p_ctg	1950447	0	0	ref	Contig-break	FALSE	FALSE
CP068256.2	18894999	21057330	chr22	18698181	20648628	22q11.21	NA20847.asm.bp.hap1.p_ctg	1950447	95.833	97.222	4_34_inv	Not explained	FALSE	FALSE
CP068256.2	18894999	21057330	chr22	18698181	20648628	22q11.21	NA20847.asm.bp.hap2.p_ctg	1950447	8.879	69.345	7_21_inv+11_44_inv	Not explained	TRUE	FALSE
CP068256.2	18894999	21057330	chr22	18698181	20648628	22q11.21	NA24385_hpg_pbsq2-ccs_1000-hifiasm.h1-un	1950447	89.507	93.004	3_22_dup	Not explained	FALSE	FALSE
CP068256.2	18894999	21057330	chr22	18698181	20648628	22q11.21	NA24385_hpg_pbsq2-ccs_1000-hifiasm.h2-un	1950447	0	0	ref	Contig-break	FALSE	FALSE
CP068256.2	21380230	24336626	chr22	20971422	23892015	22q11.21-22q11.22-22q11.23	GM19129.asm.dip.hap1.p_ctg	2920593	96.774	98.812	17_19_inv	1	FALSE	FALSE
CP068256.2	21380230	24336626	chr22	20971422	23892015	22q11.21-22q11.22-22q11.23	GM19129.asm.dip.hap2.p_ctg	2920593	0	0	ref	Contig-break	FALSE	FALSE
CP068256.2	21380230	24336626	chr22	20971422	23892015	22q11.21-22q11.22-22q11.23	GM19434.asm.hic.hap1.p_ctg	2920593	0	0	ref	Contig-break	FALSE	FALSE
CP068256.2	21380230	24336626	chr22	20971422	23892015	22q11.21-22q11.22-22q11.23	GM19434.asm.hic.hap2.p_ctg	2920593	87.241	93.103	2_11_inv+17_19_inv	Not explained	FALSE	FALSE
CP068256.2	21380230	24336626	chr22	20971422	23892015	22q11.21-22q11.22-22q11.23	HG00171.asm.bp.hap1.p_ctg	2920593	98.311	98.311	ref	0	FALSE	FALSE
CP068256.2	21380230	24336626	chr22	20971422	23892015	22q11.21-22q11.22-22q11.23	HG00171.asm.bp.hap2.p_ctg	2920593	98.472	98.472	ref	0	FALSE	FALSE
CP068256.2	21380230	24336626	chr22	20971422	23892015	22q11.21-22q11.22-22q11.23	HG00512_hgsvc_pbsq2-ccs_1000-hifiasm.h1-un	2920593	96.447	98.477	16_18_inv	1	FALSE	FALSE
CP068256.2	21380230	24336626	chr22	20971422	23892015	22q11.21-22q11.22-22q11.23	HG00512_hgsvc_pbsq2-ccs_1000-hifiasm.h2-un	2920593	0	0	ref	Contig-break	FALSE	FALSE
CP068256.2	21380230	24336626	chr22	20971422	23892015	22q11.21-22q11.22-22q11.23	HG00513_hgsvc_pbsq2-ccs_1000-hifiasm.h1-un	2920593	0	0	ref	Contig-break	FALSE	FALSE
CP068256.2	21380230	24336626	chr22	20971422	23892015	22q11.21-22q11.22-22q11.23	HG00513_hgsvc_pbsq2-ccs_1000-hifiasm.h2-un	2920593	95.77	97.8	21_23_inv	Not explained	FALSE	FALSE
CP068256.2	21380230	24336626	chr22	20971422	23892015	22q11.21-22q11.22-22q11.23	HG00514_hgsvc_pbsq2-ccs_1000-hifiasm.h1-un	2920593	0	0	ref	Contig-break	FALSE	FALSE
CP068256.2	21380230	24336626	chr22	20971422	23892015	22q11.21-22q11.22-22q11.23	HG00514_hgsvc_pbsq2-ccs_1000-hifiasm.h2-un	2920593	97.966	97.966	ref	Not explained	FALSE	FALSE
CP068256.2	21380230	24336626	chr22	20971422	23892015	22q11.21-22q11.22-22q11.23	HG00731_hgsvc_pbsq2-ccs_1000-hifiasm.h1-un	2920593	98.812	98.812	ref	0	FALSE	FALSE
CP068256.2	21380230	24336626	chr22	20971422	23892015	22q11.21-22q11.22-22q11.23	HG00731_hgsvc_pbsq2-ccs_1000-hifiasm.h2-un	2920593	0	0	ref	Contig-break	FALSE	FALSE
CP068256.2	21380230	24336626	chr22	20971422	23892015	22q11.21-22q11.22-22q11.23	HG00732_hgsvc_pbsq2-ccs_1000-hifiasm.h1-un	2920593	0	0	ref	Contig-break	FALSE	FALSE
CP068256.2	21380230	24336626	chr22	20971422	23892015	22q11.21-22q11.22-22q11.23	HG00732_hgsvc_pbsq2-ccs_1000-hifiasm.h2-un	2920593	0	0	ref	Contig-break	FALSE	FALSE
CP068256.2	21380230	24336626	chr22	20971422	23892015	22q11.21-22q11.22-22q11.23	HG00733_hgsvc_pbsq2-ccs_1000-hifiasm.h1-un	2920593	0	0	ref	Contig-break	FALSE	FALSE
CP068256.2	21380230	24336626	chr22	20971422	23892015	22q11.21-22q11.22-22q11.23	HG00733_hgsvc_pbsq2-ccs_1000-hifiasm.h2-un	2920593	98.477	98.477	ref	0	FALSE	FALSE
CP068256.2	21380230	24336626	chr22	20971422	23892015	22q11.21-22q11.22-22q11.23	HG00864.asm.bp.hap1.p_ctg	2920593	96.459	98.482	19_21_inv	1	FALSE	FALSE
CP068256.2	21380230	24336626	chr22	20971422	23892015	22q11.21-22q11.22-22q11.23	HG00864.asm.bp.hap2.p_ctg	2920593	0	0	ref	Contig-break	FALSE	FALSE
CP068256.2	21380230	24336626	chr22	20971422	23892015	22q11.21-22q11.22-22q11.23	HG02018.asm.dip.hap1.p_ctg	2920593	97.8	97.8	ref	Not explained	FALSE	FALSE
CP068256.2	21380230	24336626	chr22	20971422	23892015	22q11.21-22q11.22-22q11.23	HG02018.asm.dip.hap2.p_ctg	2920593	97.973	97.973	ref	Not explained	FALSE	FALSE
CP068256.2	21380230	24336626	chr22	20971422	23892015	22q11.21-22q11.22-22q11.23	HG02282.asm.hic.hap1.p_ctg	2920593	0	0	ref	Contig-break	FALSE	FALSE
CP068256.2	21380230	24336626	chr22	20971422	23892015	22q11.21-22q11.22-22q11.23	HG02282.asm.hic.hap2.p_ctg	2920593	0	0	ref	Contig-break	FALSE	FALSE
CP068256.2	21380230	24336626	chr22	20971422	23892015	22q11.21-22q11.22-22q11.23	HG02769.asm.hic.hap1.p_ctg	2920593	0	0	ref	Contig-break	FALSE	FALSE
CP068256.2	21380230	24336626	chr22	20971422	23892015	22q11.21-22q11.22-22q11.23	HG02769.asm.hic.hap2.p_ctg	2920593	0	0	ref	Contig-break	FALSE	FALSE
CP068256.2	21380230	24336626	chr22	20971422	23892015	22q11.21-22q11.22-22q11.23	HG02818_hgsvc_pbsq2-ccs_1000-hifiasm.h1-un	2920593	0	0	ref	Contig-break	FALSE	FALSE
CP068256.2	21380230	24336626	chr22	20971422	23892015	22q11.21-22q11.22-22q11.23	HG02818_hgsvc_pbsq2-ccs_1000-hifiasm.h2-un	2920593	0	0	ref	Contig-break	FALSE	FALSE
CP068256.2	21380230	24336626	chr22	20971422	23892015	22q11.21-22q11.22-22q11.23	HG02953.asm.hic.hap1.p_ctg	2920593	0	0	ref	Contig-break	FALSE	FALSE
CP068256.2	21380230	24336626	chr22	20971422	23892015	22q11.21-22q11.22-22q11.23	HG02953.asm.hic.hap2.p_ctg	2920593	0	0	ref	Contig-break	FALSE	FALSE
CP068256.2	21380230	24336626	chr22	20971422	23892015	22q11.21-22q11.22-22q11.23	HG03125_hgsvc_pbsq2-ccs_1000-hifiasm.h1-un	2920593	0	0	ref	Contig-break	FALSE	FALSE
CP068256.2	21380230	24336626	chr22	20971422	23892015	22q11.21-22q11.22-22q11.23	HG03125_hgsvc_pbsq2-ccs_1000-hifiasm.h2-un	2920593	0	0	ref	Contig-break	FALSE	FALSE
CP068256.2	21380230	24336626	chr22	20971422	23892015	22q11.21-22q11.22-22q11.23	HG03452.asm.hic.hap1.p_ctg	2920593	0	0	ref	Contig-break	FALSE	FALSE
CP068256.2	21380230	24336626	chr22	20971422	23892015	22q11.21-22q11.22-22q11.23	HG03452.asm.hic.hap2.p_ctg	2920593	97.966	97.966	ref	Not explained	FALSE	FALSE
CP068256.2	21380230	24336626	chr22	20971422	23892015	22q11.21-22q11.22-22q11.23	HG03486_hgsvc_pbsq2-ccs_1000-hifiasm.h1-un	2920593	0	0	ref	Contig-break	FALSE	FALSE
CP068256.2	21380230	24336626	chr22	20971422	23892015	22q11.21-22q11.22-22q11.23	HG03486_hgsvc_pbsq2-ccs_1000-hifiasm.h2-un	2920593	90.685	94.552	2_11_inv	Not explained	FALSE	FALSE
CP068256.2	21380230	24336626	chr22	20971422	23892015	22q11.21-22q11.22-22q11.23	HG03520.asm.hic.hap1.p_ctg	2920593	0	0	ref	Contig-break	FALSE	FALSE
CP068256.2	21380230	24336626	chr22	20971422	23892015	22q11.21-22q11.22-22q11.23	HG03520.asm.hic.hap2.p_ctg	2920593	96.271	97.966	19_21_inv	Not explained	FALSE	FALSE
CP068256.2	21380230	24336626	chr22	20971422	23892015	22q11.21-22q11.22-22q11.23	hg38	2920593	95.578	97.279	17_30_inv	Not explained	FALSE	FALSE
CP068256.2	21380230	24336626	chr22	20971422	23892015	22q11.21-22q11.22-22q11.23	NA12329.asm.dip.hap1.p_ctg	2920593	0	0	ref	Contig-break	FALSE	FALSE
CP068256.2	21380230	24336626	chr22	20971422	23892015	22q11.21-22q11.22-22q11.23	NA12329.asm.dip.hap2.p_ctg	2920593	98.649	98.649	ref	0	FALSE	FALSE
CP068256.2	21380230	24336626	chr22	20971422	23892015	22q11.21-22q11.22-22q11.23	NA12878_giab_pbsq2-ccs_1000-hifiasm.h1-un	2920593	0	0	ref	Contig-break	FALSE	FALSE
CP068256.2	21380230	24336626	chr22	20971422	23892015	22q11.21-22q11.22-22q11.23	NA12878_giab_pbsq2-ccs_1000-hifiasm.h2-un	2920593	0	0	ref	Contig-break	FALSE	FALSE
CP068256.2	21380230	24336626	chr22	20971422	23892015	22q11.21-22q11.22-22q11.23	NA19036.asm.bp.hap1.p_ctg	2920593	0	0	ref	Contig-break	FALSE	FALSE
CP068256.2	21380230	24336626	chr22	20971422	23892015	22q11.21-22q11.22-22q11.23	NA19036.asm.bp.hap2.p_ctg	2920593	67.677	72.054	2_12_inv	Not explained	FALSE	FALSE
CP068256.2	21380230	24336626	chr22	20971422	23892015	22q11.21-22q11.22-22q11.23	NA19238_hgsvc_pbsq2-ccs_1000-hifiasm.h1-un	2920593	97.966	99.661	20_22_inv	1	FALSE	FALSE
CP068256.2	21380230	24336626	chr22	20971422	23892015	22q11.21-22q11.22-22q11.23	NA19238_hgsvc_pbsq2-ccs_1000-hifiasm.h2-un	2920593	0	0	ref	Contig-break	FALSE	FALSE
CP068256.2	21380230	24336626	chr22	20971422	23892015	22q11.21-22q11.22-22q11.23	NA19239_hgsvc_pbsq2-ccs_1000-hifiasm.h1-un	2920593	66.501	66.501	ref	Not explained	FALSE	FALSE
CP068256.2	21380230	24336626	chr22	20971422	23892015	22q11.21-22q11.22-22q11.23	NA19239_hgsvc_pbsq2-ccs_1000-hifiasm.h2-un	2920593	0	0	ref	Contig-break	FALSE	FALSE
CP068256.2	21380230	24336626	chr22	20971422	23892015	22q11.21-22q11.22-22q11.23	NA19240_hgsvc_pbsq2-ccs_1000-hifiasm.h1-un	2920593	0	0	ref	Contig-break	FALSE	FALSE
CP068256.2	21380230	24336626	chr22	20971422	23892015	22q11.21-22q11.22-22q11.23	NA19240_hgsvc_pbsq2-ccs_1000-hifiasm.h2-un	2920593	0	0	ref	Contig-break	FALSE	FALSE
CP068256.2	21380230	24336626	chr22	20971422	23892015	22q11.21-22q11.22-22q11.23	NA19983.asm.dip.hap1.p_ctg	2920593	99.322	99.322	ref	0	FALSE	FALSE
CP068256.2	21380230	24336626	chr22	20971422	23892015	22q11.21-22q11.22-22q11.23	NA19983.asm.dip.hap2.p_ctg	2920593	0	0	ref	Contig-break	FALSE	FALSE
CP068256.2	21380230	24336626	chr22	20971422	23892015	22q11.21-22q11.22-22q11.23	NA20847.asm.bp.hap1.p_ctg	2920593	98.305	98.305	ref	0	FALSE	FALSE
CP068256.2	21380230	24336626	chr22	20971422	23892015	22q11.21-22q11.22-22q11.23	NA20847.asm.bp.hap2.p_ctg	2920593	0	0	ref	Contig-break	FALSE	FALSE
CP068256.2	21380230	24336626	chr22	20971422	23892015	22q11.21-22q11.22-22q11.23	NA24385_hpg_pbsq2-ccs_1000-hifiasm.h1-un	2920593	0	0	ref	Contig-break	FALSE	FALSE
CP068256.2	21380230	24336626	chr22	20971422	23892015	22q11.21-22q11.22-22q11.23	NA24385_hpg_pbsq2-ccs_1000-hifiasm.h2-un	2920593	0	0	ref	Contig-break	FALSE	FALSE
CP068256.2	51173676	51263538	chr22	50659706	50749706	22q13.33	GM19129.asm.dip.hap1.p_ctg	90000	0	0	ref	Not explained	FALSE	TRUE
CP068256.2	51173676	51263538	chr22	50659706	50749706	22q13.33	GM19129.asm.dip.hap2.p_ctg	90000	0	0	ref	Not explained	FALSE	TRUE
CP068256.2	51173676	51263538	chr22	50659706	50749706	22q13.33	GM19434.asm.hic.hap1.p_ctg	90000	98.324	98.324	ref	0	FALSE	FALSE
CP068256.2	51173676	51263538	chr22	50659706	50749706	22q13.33	GM19434.asm.hic.hap2.p_ctg	90000	99.441	99.441	ref	0	FALSE	FALSE
[truncated: 737 more rows]

## Sheet: 4B Location of 4 predicted sSVs
seqname_chm13	start_chm13	end_chm13	seqname_hg38	start_hg38	end_hg38	band	sample	width_hg38	score_ref	score_mut	top_mut	result	overlapping_svs	cluttered_boundaries
CP068263.2	79661609	83266001	chr15	81797566	85513948	15q25.3-15q25.2	GM19129.asm.dip.hap1.p_ctg	3716382	0	0	ref	Contig-break	FALSE	FALSE
CP068262.2	19197432	32100020	chr16	19266804	31713049	16p12.2-16p12.3-16p12.1-16p11.2	GM19129.asm.dip.hap1.p_ctg	12446245	0	0	ref	Contig-break	FALSE	FALSE
CP068275.2	198200428	200834210	chr3	195495834	198101853	3q29	GM19129.asm.dip.hap1.p_ctg	2606019	97.533	97.533	ref	Not explained	FALSE	FALSE
CP068270.2	6279728	13642673	chr8	6525323	13376149	8p23.1-8p22	GM19129.asm.dip.hap1.p_ctg	6850826	0	0	ref	Contig-break	FALSE	FALSE
